# Supplementary material for: High-throughput screening identifies candidate drugs for the treatment of recurrent respiratory papillomatosis
Source: Papillomavirus Res. 2019 Aug 22;8:100181. doi: 10.1016/j.pvr.2019.100181 (PMC6723410; doi:10.1016/j.pvr.2019.100181)
Supplement: Multimedia component 1 [file mmc1.xlsx]

## Sheet: Sheet1
PROTOCOL_NAME	SAMPLE_ID	SMILES	REP_ID	AC50	MAX_RESPONSE	EFFICACY	ZERO_ACTIVITY	INF_ACTIVITY	LOG_AC50	HILL_COEF	ASSAY_PLATE_ID	CURVE_CLASS2	MAX_DATA	AUC	DATA0	DATA1	DATA2	DATA3	DATA4	DATA5	DATA6	DATA7	DATA8	DATA9	DATA10	DATA11	DATA12	DATA13	DATA14	DATA15	DATA16	DATA17	DATA18	DATA19	DATA20	DATA21	DATA22	DATA23	DATA24	MIN_DATA	R2	CONC0	CONC1	CONC10	CONC11	CONC12	CONC13	CONC14	CONC15
s-rrp-RRP-mipe-1	NCGC00093976-06	C[C@@H]1O[C@H](C[C@H](N)[C@@H]1O)O[C@H]2C[C@@](O)(CC3=C(O)C4=C(C(=C23)O)C(=O)C5=C(C=CC=C5)C4=O)C(C)=O	1	2.3485	7.28938	-120.424	118.025	-2.3986	-5.62921	1.331	T5457383	-1.1	134.966	407.724	119.94	116.615	134.966	122.825	109.441	90.8923	102.741	87.6863	14.1435	11.0839	7.28938															7.28938	0.936194	7.80415e-10	2.34124e-09	4.60829e-05
s-rrp-RRP-mipe-1	NCGC00242514-01	COCC[N]1C(=[N+](CC2=NC=CN=C2)C3=C1C(=O)C4=CC=CC=C4C3=O)C	1	0.186548	5.12818	-108.503	117.326	8.82261	-6.72921	2.12107	T5457403	-1.1	129.575	306.179	95.5474	125.233	118.143	129.575	108.799	58.1101	21.1056	17.2291	6.66416	6.14385	5.12818															5.12818	0.970756	7.80415e-10	2.34124e-09	4.60829e-05
s-rrp-RRP-mipe-1	NCGC00250401-01	CN1CC[C@H]([C@@H](O)C1)C2=C(O)C=C(O)C3=C2O\C(=C/C3=O)C4=CC=CC=C4Cl	1	0.132066	61.1968	-87.8272	118.134	30.307	-6.87921	3.51175	T5457389	-1.1	121.912	336.013	110.651	121.276	118.002	121.912	113.179	52.5246	17.0069	15.0034	16.5572	38.3213	61.1968															15.0034	0.918658	7.80415e-10	2.34124e-09	4.60829e-05
s-rrp-RRP-mipe-1	NCGC00016447-02	C[C@@H]1O[C@@H](O[C@H]\2CC[C@]\3(C)[C@@H]4CC[C@]5(C)[C@@H](CC[C@@]5(O)[C@H]4CCC3=C2)C/6=C/OC(=O)/C=C6)[C@H](O)[C@H](O)[C@@H]1O	1	0.0166261	44.3292	-93.1138	135.183	42.0694	-7.77921	0.6	T5457407	-1.1	126.476	334.89	126.476	107.737	102.664	80.9903	75.9914	64.6196	43.6572	38.5525	48.0518	50.9375	44.3292															38.5525	0.962569	7.80415e-10	2.34124e-09	4.60829e-05
s-rrp-RRP-mipe-1	NCGC00188382-04	CC(NCC1=CC=C2N(CC(C)(C)O)\C(NC2=C1)=N\C(=O)C3=CC=C(S3)C4=C[NH]N=C4)C(C)(C)C	1	0.934955	6.20212	-118.923	125.225	6.30222	-6.02921	4.09497	T5457391	-1.1	136.836	397.835	123.25	136.836	131.523	118.135	126.811	113.672	112.128	18.4091	6.00158	5.12093	6.20212															5.12093	0.989059	7.80415e-10	2.34124e-09	4.60829e-05
s-rrp-RRP-mipe-1	NCGC00242484-02	COC(=O)NC1=CC=C(C=C1)C2=NC3=C(C=N[N]3C4CCN(CC4)C(=O)OC)C(=N2)N5CCOCC5	1	0.0263506	13.757	-99.0313	110.016	10.9847	-7.57921	1.41632	T5457387	-1.1	111.876	206.189	102.208	111.876	102.476	59.1491	47.254	8.18109	7.91534	7.77394	10.4715	18.0503	13.757															7.77394	0.969955	7.80415e-10	2.34124e-09	4.60829e-05
s-rrp-RRP-mipe-1	NCGC00250386-02	IC1=C(NCCCNC(=O)C2=CC=CS2)N=C(NC3=CC(=CC=C3)NC(=O)N4CCCC4)N=C1	1	10.4904	3.38544	-96.4518	99.0053	2.5535	-4.97921	4.50447	T5457389	-1.1	115.021	406.078	107.378	86.6021	104.201	96.1951	115.021	109.343	81.9446	90.1198	95.127	16.9129	3.38544															3.38544	0.928358	7.80415e-10	2.34124e-09	4.60829e-05
s-rrp-RRP-mipe-1	NCGC00263168-01	CC(C)CC(=O)NC1=N[NH]C2=C1CN(C(=O)C3CCN(C)CC3)C2(C)C	1	1.4818	15.9461	-113.747	117.625	3.87804	-5.82921	0.7	T5457389	-1.1	121.618	387.614	110.228	121.564	121.618	118.619	96.6709	84.9757	90.4542	65.907	21.7074	26.6139	15.9461															15.9461	0.950232	7.80415e-10	2.34124e-09	4.60829e-05
s-rrp-RRP-mipe-1	NCGC00263091-01	ClC1=C(C(=O)NC2=C[NH]N=C2C(=O)NC3CCNCC3)C(=CC=C1)Cl	1	1.04904	10.5254	-95.7635	111.036	15.2724	-5.97921	4.09497	T5457389	-1.1	117.891	373.034	113.72	117.891	111.022	113.2	102.685	108.708	104.274	26.112	21.2877	13.7589	10.5254															10.5254	0.991206	7.80415e-10	2.34124e-09	4.60829e-05
s-rrp-RRP-mipe-1	NCGC00263147-01	CC1=N[NH]C2=CC=C(C=C12)C3=CC(=CN=C3)OC[C@@H](N)CC4=CC=CC=C4	1	2.63506	5.21736	-104.192	109.196	5.00339	-5.57921	4.95492	T5457387	-1.1	125.331	391.767	112.198	125.331	113.112	114.336	100.927	97.4806	99.7674	98.2426	7.55983	5.25242	5.21736															5.21736	0.973943	7.80415e-10	2.34124e-09	4.60829e-05
s-rrp-RRP-mipe-1	NCGC00263223-01	CN(C)CCN(C)C(=O)C1=CC=C(NC(=O)NC2=CC=C(C=C2)C3=NC4=C(C=C[N]4CC(F)(F)F)C(=N3)N5CCOCC5)C=C1	1	0.117704	5.6428	-99.1391	106.25	7.11138	-6.92921	0.4	T5457387	-1.1	97.4291	256.869	97.4291	89.3151	81.8035	68.583	62.5882	51.7879	41.9069	37.1958	25.0895	28.1483	5.6428															5.6428	0.973641	7.80415e-10	2.34124e-09	4.60829e-05
s-rrp-RRP-mipe-1	NCGC00015646-04	CC1=C[NH]N=C1	1	0.331734	126.32	-89.55	129.083	39.5326	-6.47921	2.90227	T5457383	-1.1	143.228	422.888	122.455	127.816	128.322	126.089	143.228	112.865	52.7269	50.1019	48.1806	22.7252	126.32															22.7252	0.95852	7.80415e-10	2.34124e-09	4.60829e-05
s-rrp-RRP-mipe-1	NCGC00263191-01	CC(C)C1=CN=C(NC(=O)[C@@H](C)C2=CC=C(NC(C)=O)C=C2)S1	1	1.66261	15.9233	-99.7709	111.053	11.2821	-5.77921	2.25265	T5457389	-1.1	118.019	383.261	118.019	115.74	115.245	102.084	114.394	96.7442	106.263	58.7256	15.0739	10.8534	15.9233															10.8534	0.979594	7.80415e-10	2.34124e-09	4.60829e-05
s-rrp-RRP-mipe-1	NCGC00024246-13	COC1=CC=CC2=C1C(=O)C3=C(O)C4=C(C[C@](O)(C[C@@H]4O[C@H]5C[C@H](N)[C@H](O)[C@H](C)O5)C(C)=O)C(=C3C2=O)O	1	0.372212	33.4943	-90.8609	124.76	33.8991	-6.42921	2.30312	T5457403	-1.1	141.906	409.604	109.862	126.007	128.193	119.502	141.906	103.328	62.9137	22.7231	48.1306	31.6216	33.4943															22.7231	0.947861	7.80415e-10	2.34124e-09	4.60829e-05
s-rrp-RRP-mipe-1	NCGC00242506-02	O=C(N[C@@H](Cc1ccccc1)C(=O)N[C@@H](CC(C)C)B(O)O)c2cnccn2	1	0.263506	3.83953	-132.805	135.702	2.89694	-6.57921	0.9	T5457395	-1.1	144.336	353.526	117.438	134.756	140.096	144.336	95.4948	65.1875	59.6967	27.0362	8.91734	4.51052	3.83953															3.83953	0.957942	7.80415e-10	2.34124e-09	4.60829e-05
s-rrp-RRP-mipe-1	NCGC00263220-02	C\C=C1/NC(=O)[C@H]2CSSCC\C=C/[C@H](CC(=O)N[C@H](C(C)C)C(=O)N2)OC(=O)[C@@H](NC1=O)C(C)C	1	0.104904	6.96515	-118.437	131.968	13.5316	-6.97921	2.40638	T5457395	-1.1	134.454	318.395	133.243	131.378	134.454	123.711	106.504	36.183	19.5857	21.2041	15.3476	8.33656	6.96515															6.96515	0.994159	7.80415e-10	2.34124e-09	4.60829e-05
s-rrp-RRP-mipe-1	NCGC00345852-01	CC(C)C1=C2N=C(N[C@@H](CO)[C@H](O)CO)C=C(NCC3=CC=CC=C3)[N]2N=C1	1	0.372212	19.1094	-102.167	126.001	23.8339	-6.42921	1.1	T5457389	-1.1	137.221	385.497	137.221	123.031	121.312	110.866	114.833	102.341	55.9595	29.878	38.6972	31.4616	19.1094															19.1094	0.967471	7.80415e-10	2.34124e-09	4.60829e-05
s-rrp-RRP-mipe-1	NCGC00345809-01	CC(C)C1=N[N](C\2=C1C(=O)N\C(=N2)CC3=CC=C(OCCO)C=C3)C4=C(Cl)C=CC=C4Cl	1	0.132066	47.9176	-81.6776	113.575	31.8971	-6.87921	2.53343	T5457389	-1.1	123.329	331.705	113.778	107.966	112.089	123.329	98.8898	55.2043	28.7194	29.7197	26.2985	28.599	47.9176															26.2985	0.970291	7.80415e-10	2.34124e-09	4.60829e-05
s-rrp-RRP-mipe-1	NCGC00345838-01	CC(C)(O)C1=CC2=C(S1)C(=NC(=N2)C3=CN=C(N)N=C3)N4CCOCC4	1	0.14818	33.4459	-93.7241	121.063	27.3389	-6.82921	0.5	T5457387	-1.1	116.354	345.145	116.354	102.616	110.224	102.141	74.7519	71.7717	62.2074	48.8204	37.7248	35.7482	33.4459															33.4459	0.974204	7.80415e-10	2.34124e-09	4.60829e-05
s-rrp-RRP-mipe-1	NCGC00345784-01	CN(C)C[C@@H](NC(=O)N1CC2=C([NH]N=C2NC3=C4SC=CC4=NC(=N3)C)C1(C)C)C5=CC=CC=C5	1	3.72212	7.84304	-97.7354	105.998	8.26295	-5.42921	2.40638	T5457393	-1.1	112.822	397.336	112.822	87.507	99.499	109.672	108.282	108.858	110.956	95.4658	39.5002	12.1234	7.84304															7.84304	0.969923	7.80415e-10	2.34124e-09	4.60829e-05
s-rrp-RRP-mipe-1	NCGC00249613-03	CC(C)C[C@H](NC(=O)[C@H](CCC1=CC=CC=C1)NC(=O)CN2CCOCC2)C(=O)N[C@@H](CC3=CC=CC=C3)C(=O)N[C@@H](CC(C)C)C(=O)[C@@]4(C)CO4	1	1.04904	6.17689	-121.833	127.751	5.91757	-5.97921	1.6259	T5457395	-1.1	146.034	411.881	112.366	125.149	126.803	138.534	146.034	104.746	97.7881	42.2914	13.228	8.95929	6.17689															6.17689	0.966415	7.80415e-10	2.34124e-09	4.60829e-05
s-rrp-RRP-mipe-1	NCGC00346712-01	COC(=O)CCC1=C(C)C2=CC3=NC(=CC4=C(C)C(=C([NH]4)C=C\5N=C(C=C1[NH]2)\C(=C5C)CCC(O)=O)C=C)\C6=C\C=C(/[C@@H](C(=O)OC)[C@@]36C)C(=O)OC	1	0.661897	32.5265	-96.8644	122.999	26.135	-6.17921	3.06545	T5457405	-1.1	144.847	411.818	109.365	112.241	144.847	123.064	118.273	127.916	87.8196	28.5814	20.8978	26.1297	32.5265															20.8978	0.959226	7.80415e-10	2.34124e-09	4.60829e-05
s-rrp-RRP-mipe-1	NCGC00346509-01	O=C1NC(=O)/C(S1)=C/C2=CC=C3N=CC=C(C4=CC=NC=C4)C3=C2	1	0.23485	18.6904	-123.313	136.036	12.723	-6.62921	0.4	T5457387	-1.1	126.544	366.867	125.251	126.544	100.122	107.674	91.0225	71.2125	68.1817	46.6623	43.9966	40.1432	18.6904															18.6904	0.968101	7.80415e-10	2.34124e-09	4.60829e-05
s-rrp-RRP-mipe-1	NCGC00179511-04	CC(=O)SCC(CC1=CC=CC=C1)C(=O)NCC(=O)OCC2=CC=CC=C2	1	1.17704	42.7832	-94.7128	128.019	33.3064	-5.92921	4.95492	T5457409	-1.1	134.616	397.539	102.146	119.516	119.841	132.873	126.661	134.616	131.004	44.7028	32.365	26.8123	42.7832															26.8123	0.981488	7.80415e-10	2.34124e-09	4.60829e-05
s-rrp-RRP-mipe-1	NCGC00346622-01	COC1=C(OC)C(=CC(=C1)NC2=NC=C(F)C(=N2)NC3=CC=C4OC(C)(C)C(=O)N(CO[P](O)(O)=O)C4=N3)OC	1	0.934955	34.2403	-80.6802	112.52	31.8397	-6.02921	1.92824	T5457387	-1.1	119.515	402.113	107.499	108.096	110.146	119.515	114.215	112.964	87.2083	56.6407	19.9303	40.6617	34.2403															19.9303	0.967407	7.80415e-10	2.34124e-09	4.60829e-05
s-rrp-RRP-mipe-1	NCGC00263167-02	CC(C)(C)C1=CN=C(CSC2=CN=C(NC(=O)C3CCNCC3)S2)O1	1	0.468587	24.272	-76.6837	114.287	37.6035	-6.32921	1.98874	T5457389	-1.1	119.893	396.94	114.349	119.893	113.806	107.058	112.731	107.689	66.0955	46.6536	48.4678	38.4394	24.272															24.272	0.970384	7.80415e-10	2.34124e-09	4.60829e-05
s-rrp-RRP-mipe-1	NCGC00163548-02	CS[C@H]1SC[C@H]2N(C)C(=O)[C@@H](C)NC(=O)[C@H](COC(=O)[C@@H](C(C)C)N(C)C(=O)[C@@H]1N(C)C(=O)[C@@H](C)NC(=O)[C@H](COC(=O)[C@@H](C(C)C)N(C)C2=O)NC(=O)C3=NC4=CC=CC=C4N=C3)NC(=O)C5=NC6=CC=CC=C6N=C5	1	0.020931	14.4123	-83.9098	111.461	27.5511	-7.67921	2.33317	T5457403	-1.1	114.897	256.126	106.939	114.897	103.91	74.0272	17.925	33.8999	40.1064	40.223	26.7607	23.3195	14.4123															14.4123	0.942646	7.80415e-10	2.34124e-09	4.60829e-05
s-rrp-RRP-mipe-1	NCGC00346656-01	CCC1=C2N=C(C=C(NCC3=CC=C[N+](=C3)[O-])[N]2N=C1)N4CCCC[C@H]4CCO	1	0.0468587	62.1994	-76.0909	129.761	53.6699	-7.32921	4.95492	T5457389	-1.1	136.518	390.911	124.439	128.491	127.759	136.518	67.2341	30.0803	57.6228	42.3706	65.8786	65.4192	62.1994															30.0803	0.922548	7.80415e-10	2.34124e-09	4.60829e-05
s-rrp-RRP-mipe-1	NCGC00346692-01	COC1=CC=C(C=N1)C2=NC3=C(SC(=C3)CN(C)C4=NC=C(C=N4)C(=O)NO)C(=N2)N5CCOCC5	1	1.04904	44.6682	-84.1389	112.278	28.1387	-5.97921	1	T5457387	-1.1	122.061	393.349	122.061	105.546	100.265	110.705	110.418	96.8175	78.6261	72.4737	24.2253	38.6621	44.6682															24.2253	0.907077	7.80415e-10	2.34124e-09	4.60829e-05
s-rrp-RRP-mipe-1	NCGC00346658-01	CC1(COC1)COC2=CC3=C(C=C2)[N](C=N3)C4=NC5=C(C=CC=C5C=C4)N6CCC(N)CC6	1	0.0104904	51.9109	-68.4597	100.731	32.2713	-7.97921	2.84727	T5457385	-1.1	110.467	230.839	91.7309	110.467	81.9974	43.8798	16.0978	22.9738	15.7901	32.901	42.815	41.2179	51.9109															15.7901	0.856968	7.80415e-10	2.34124e-09	4.60829e-05
s-rrp-RRP-mipe-1	NCGC00163411-05	CC(C)[C@]12O[C@H]1[C@@H]3O[C@@]34[C@@]5(C)CC\C6=C(COC6=O)/[C@@H]5C[C@@H]7O[C@]47[C@@H]2O	1	0.0331734	22.7063	-81.3039	99.2209	17.917	-7.47921	1.34431	T5457383	-1.1	117.326	221.951	83.6102	117.326	88.016	63.151	50.0587	21.9858	13.2552	17.1376	19.325	20.0881	22.7063															13.2552	0.934625	7.80415e-10	2.34124e-09	4.60829e-05
s-rrp-RRP-mipe-1	NCGC00346659-01	COC1=CC=C(C=N1)C/2=C/C3=C(C)N=C(N)N=C3N(C4CCC(CC4)OCCO)C2=O	1	0.263506	4.46888	-138.866	123.637	-15.2286	-6.57921	0.4	T5457387	-1.1	113.877	272.753	112.697	113.877	86.3191	85.895	69.9379	61.2729	49.9014	32.9168	7.37858	5.25031	4.46888															4.46888	0.977058	7.80415e-10	2.34124e-09	4.60829e-05
s-rrp-RRP-mipe-1	NCGC00346457-01	COC1=C(OCCCN2CCOCC2)C=CC\3=C1/N=C(/NC(=O)C4=CN=C(N)N=C4)N5CC/N=C35	1	0.0645038	43.8559	-89.9819	127.669	37.6876	-7.19041	0.4	T5457387	-1.1	121.427	396.17	121.427	108.509	104.053	98.1574	96.3998	70.6362	69.9046	64.1091	56.7174	48.2853	43.8559															43.8559	0.973932	3.9023e-10	1.17065e-09	2.30415e-05
s-rrp-RRP-mipe-1	NCGC00346460-02	CC1=C2N=C([NH]C2=CC(=C1)N3CCOCC3)\C4=C(NC[C@@H](O)C5=CC=CC(=C5)Cl)\C=C/NC4=O	1	0.23485	13.8422	-101.152	116.63	15.4782	-6.62921	2.25265	T5457385	-1.1	122.136	325.819	116.089	105.339	117.959	120.218	122.136	73.537	28.1869	16.2631	17.4509	15.8002	13.8422															13.8422	0.98839	7.80415e-10	2.34124e-09	4.60829e-05
s-rrp-RRP-mipe-1	NCGC00346827-01	CN[C@@H]1C[C@H]2O[C@@](C)([C@@H]1OC)[N]3C4=C(C=CC=C4)C5=C6[C@H](O)NC(=O)C6=C7C8=C(C=CC=C8)[N]2C7=C35	1	1.4818	8.85504	-86.8194	92.2421	5.42275	-5.82921	1.50949	T5457389	-1.1	100.06	310.64	89.3752	93.8327	94.2273	100.06	90.4248	78.2256	74.236	53.0687	7.39936	9.82333	8.85504															7.39936	0.973661	7.80415e-10	2.34124e-09	4.60829e-05
s-rrp-RRP-mipe-1	NCGC00346931-01	CNC(=O)C1=CC=CC=C1NC2=NC(=NC=C2Cl)NC3=CC=C(C=C3OC)N4CCOCC4	1	1.4818	9.5124	-107.097	119.934	12.8369	-5.82921	1.50949	T5457391	-1.1	128.245	412.312	128.245	121.888	98.6326	122.349	122.445	123.105	97.5294	59.1225	33.0089	16.4997	9.5124															9.5124	0.969384	7.80415e-10	2.34124e-09	4.60829e-05
s-rrp-RRP-mipe-1	NCGC00347278-01	CC1=N[NH]C2=C1C=C(C=C2)C3=CN=CC(=C3)OC[C@@H](N)CC4=C[NH]C5=C4C=CC=C5	1	1.86548	7.2344	-107.627	110.421	2.79366	-5.72921	1.96734	T5457387	-1.1	129.687	377.76	102.265	95.6508	114.792	129.687	107.566	118.823	90.3645	66.0865	9.28009	4.21041	7.2344															4.21041	0.957696	7.80415e-10	2.34124e-09	4.60829e-05
s-rrp-RRP-mipe-1	NCGC00346964-01	CC(C)[N]1C=NC2=C(NC3=CC=CC(=C3)NC(=O)C=C)N=C(NC4CCC(CC4)N(C)C)N=C12	1	2.95659	8.0294	-105.869	113.071	7.20252	-5.52921	1.34431	T5457391	-1.1	120.164	414.169	111.389	106.709	109.764	114.876	120.164	115.955	100.916	76.919	42.1749	20.2722	8.0294															8.0294	0.990425	7.80415e-10	2.34124e-09	4.60829e-05
s-rrp-RRP-mipe-1	NCGC00346500-01	CN(/N=C/C1=CN=C2C=CC(=C[N]12)Br)[S+]([O-])(=O)C3=C(C)C=CC(=C3)[N+]([O-])=O	1	0.023485	8.4178	-114.867	121.72	6.85322	-7.62921	0.7	T5457387	-1.1	111.239	209.066	111.239	102.979	95.7066	53.5788	44.186	33.8624	23.5344	9.30347	6.434	8.1443	8.4178															6.434	0.980601	7.80415e-10	2.34124e-09	4.60829e-05
s-rrp-RRP-npc-1	NCGC00319019-01	COC1CN(CCO1)C6CC(OC5C[C@@](O)(Cc4c5c(O)c3C(=O)c2c(OC)cccc2C(=O)c3c4O)C(=O)CO)OC(C)C6O	1	0.021136	16.6302	-100.258	113.16	12.9013	-7.67498	3.06545		-1.1	113.681	221.281	113.681	111.555	89.3564	9.35414	14.0999	12.9885	13.3562	16.6302																		9.35414	0.996842	5.9e-10	2.95e-09
s-rrp-RRP-npc-1	NCGC00181782-03	Fc1ccc(cc1)n5cc(C3CCN(CCN2CCNC2=O)CC3)c4cc(Cl)ccc45	1	2.66086	4.92666	-95.9976	101.422	5.42457	-5.57498	4.95492		-1.1	125.64	390.587	92.9722	91.516	103.858	94.4901	125.64	88.5061	5.65789	4.92666																		4.92666	0.94318	5.9e-10	2.95e-09
s-rrp-RRP-npc-1	NCGC00249613-02	C[C@@]1(CO1)C(=O)[C@@H](NC(=O)[C@H](Cc2ccccc2)NC(=O)[C@H](CC(C)C)NC(=O)[C@H](CCc3ccccc3)NC(=O)CN4CCOCC4)CC(C)C	1	1.18856	7.81	-94.5528	100.55	5.99	-5.92	1.63		-1.1	142.81	341.256	90.8089	109.818	101.332	142.807	88.1042	37.2914	7.31698	7.81234																		7.32	0.98	5.9e-10	2.95e-09
s-rrp-RRP-npc-1	NCGC00025212-08	O=C2OC(=O)[C@]3(C)C1CCC(O1)[C@]23C	1	3.34983	21.37	-86.412	106	19.59	-5.47	4.5		-1.1	113.77	427.373	98.5003	105.789	113.77	104.149	107.156	100.658	18.9521	21.3667																		18.95	0.99	5.9e-10	2.95e-09
s-rrp-RRP-npc-1	NCGC00242506-02	O=C(N[C@@H](Cc1ccccc1)C(=O)N[C@@H](CC(C)C)B(O)O)c2cnccn2	1	0.149631	6.75	-119.579	126.68	7.1	-6.82	0.9		-1.1	134.14	328.415	110.119	134.139	127.315	69.7491	52.2586	19.6226	8.09399	6.75403																		6.75	0.96	5.9e-10	2.95e-09
s-rrp-RRP-npc-1	NCGC00177971-03	CC(=O)O[C@H]2[C@@H](O)[C@@H]1[C@](C)([C@@H](O)CCC1(C)C)[C@@]3(O)C(=O)C[C@](C)(C=C)O[C@]23C	1	1.67889	12.78	-114.467	127.02	12.55	-5.77	1.63		-1.1	135.63	459.041	123.95	135.632	124.788	120.467	123.295	62.7255	20.8897	12.7771																		12.78	0.99	5.9e-10	2.95e-09
[truncated: 23 more columns]
