# Supplementary material for: High-throughput screening identifies candidate drugs for the treatment of recurrent respiratory papillomatosis
Source: Papillomavirus Res. 2019 Aug 22;8:100181. doi: 10.1016/j.pvr.2019.100181 (PMC6723410; doi:10.1016/j.pvr.2019.100181)
Supplement: Multimedia component 2 [file mmc2.csv]

PROTOCOL_NAME	SAMPLE_ID	SMILES	REP_ID	READOUT	CURVE_CLASS	AC50	MAX_RESPONSE	EFFICACY	ZERO_ACTIVITY	INF_ACTIVITY	LOG_AC50	HILL_COEF	ASSAY_PLATE_ID	CURVE_CLASS2	MAX_DATA	AUC	DATA0	DATA1	DATA2	DATA3	DATA4	DATA5	DATA6	DATA7	DATA8	DATA9	DATA10	DATA11	DATA12	DATA13	DATA14	DATA15	DATA16	DATA17	DATA18	DATA19	DATA20	DATA21	DATA22	DATA23	DATA24	MIN_DATA	R2	CONC0	CONC1	CONC10	CONC11	CONC12	CONC13
s-rrp-RRP-npc-1	NCGC00183833-01	O=C(O)Cc1cccc(c1)c3cc(ccc3O[C@H]2O[C@H](CO)[C@@H](O)[C@H](O)[C@@H]2O)CCCCCCc5ccc(O[C@H]4O[C@H](CO)[C@@H](O)[C@H](O)[C@@H]4O)c(c5)c6cccc(CC(=O)O)c6	1	activity_mipe	1.3	0.000188375	107.65	22.29278232	92.08	114.37	-9.72	4.95		4	130.98	745.4586451	93.71971912	90.69624919	97.46460091	130.9823679	119.3864737	108.0965287	105.7026464	107.6463833																		90.7	0.63	5.90E-12	2.95E-11
s-rrp-RRP-mipe-1	NCGC00183434-03	CC(C)(C)[C@H](NC(=O)C1=CC(=C(N)C=C1)Cl)C(=O)N2CCC[C@H]2C(=O)N[C@@H](CC(O)=O)C#N	1	activity	1.3	0.0016632	131.28	17.5	111.58	129.08	-8.78	0.6	T5457403	4	132.74	726.6298075	112.0750757	120.5787244	112.9778308	126.2476751	118.892072	126.4527744	127.9483877	132.7390946	127.3030862	123.258431	131.2808747															112.08	0.65	7.81E-11	2.34E-10	4.61E-06
s-rrp-RRP-npc-1	NCGC00183839-01	[Br-].C=CC[N+]1(CCCCC1)[C@H]6C[C@@H]5[C@](C)(CC[C@H]2[C@H]5CC[C@H]3C[C@H](OC(C)=O)[C@H](C[C@]23C)N4CCCCC4)[C@H]6OC(=O)CC	1	activity_mipe	1.3	0.000841439	115.44	-24.5850382	152.39	127.81	-9.07	4.95		4	160.69	637.4282899	148.8932218	117.4766678	160.6912907	128.0784994	130.8709337	138.2656396	136.4760561	115.4417798																		115.44	0.46	5.90E-10	2.95E-09
s-rrp-RRP-npc-1	NCGC00183842-01	O[C@@H](CNC(C)(C)C)c1ccc(O)cc1Cl	1	activity_mipe	1.3	0.000749933	138.83	-26.72907158	163.53	136.8	-9.12	4.95		4	159.22	679.905425	157.5301139	131.4515864	159.2239521	130.2850116	132.5498864	142.239103	121.7952923	138.8295266																		121.8	0.31	5.90E-10	2.95E-09
s-rrp-RRP-npc-1	NCGC00183843-01	O=C(O)CCCCCCNC2c3ccccc3CCc1ccccc12	1	activity_mipe	1.1	0.023714961	74.54	52.71496167	25.41	78.12	-7.62	1		1.2	81.59	301.0797494	25.5132724	33.43865823	43.14398118	69.71617412	67.97633278	81.59301886	81.03385618	74.54324305																		25.51	0.97	5.90E-10	2.95E-09
s-rrp-RRP-mipe-1	NCGC00163700-04	CC[C@]1(O)C[C@H]2CN(CCC3=C([NH]C4=C3C=CC=C4)[C@@](C2)(C(=O)OC)C5=CC6=C(C=C5OC)N(C=O)[C@H]7[C@](O)([C@H](OC(C)=O)[C@]8(CC)\C=C/C[N@@]9CC[C@]67[C@H]89)C(=O)OC)C1	1	activity	2.3	11.77038208	104.61	25.80331259	101.82	127.62	-4.93	4.95	T5457383	4	122.32	503.9379651	106.1197106	110.6695577	100.9155912	98.97848501	97.11695006	101.7732976	100.8584776	101.5007667	98.77582579	122.3154044	104.6105376															97.12	0.73	7.80E-10	2.34E-09	4.61E-05
s-rrp-RRP-mipe-1	NCGC00183844-01	N[C@H]2CN(CC12CC1)c3c(F)cc4c(c3Cl)[N@@](C=C(C4=O)C(=O)O)C5C[C@H]5F	1	activity	1.3	0.661897225	103.21	-14.52330243	105.66	91.13	-6.18	2.72	T5457383	4	111.31	480.2411555	109.1582584	92.52709186	111.314748	104.3313377	106.2095895	108.4565347	100.8082241	86.63883971	92.59937992	94.69459876	103.2068001															86.64	0.58	7.80E-10	2.34E-09	4.61E-05
s-rrp-RRP-npc-1	NCGC00183844-01	N[C@H]2CN(CC12CC1)c3c(F)cc4c(c3Cl)[N@@](C=C(C4=O)C(=O)O)C5C[C@H]5F	1	activity_mipe	5		90.16	0	0	0				4	103.66	462.1856269	89.86921795	103.6611141	95.33118056	77.95527448	99.17855587	87.63152706	102.9334522	90.16185149																		77.96		5.90E-10	2.95E-09
s-rrp-RRP-mipe-1	NCGC00188863-01	CCCCN(CCCC)CCCOc1ccc(cc1)C(=O)c2c3cc(ccc3oc2CCCC)NS(C)(=O)=O	1	activity	5		126.1						T5457407	4	148.87	599.2527953	122.0261838	114.8010757	114.9858574	133.446261	119.2690603	126.519295	148.8702459	122.9903859	123.388653	118.2756696	126.1033453															114.8		7.80E-10	2.34E-09	4.61E-05
s-rrp-RRP-mipe-1	NCGC00188866-01	FC(F)(F)C1=CC=C2C(SCCCCCO\C3=C\O\C(CN4CCOCC4)=C/C3=O)=CC=NC2=C1	1	activity	1.3	0.004685874	110.49	15.64877758	102.63	118.28	-8.33	4.95	T5457387	4	125.37	552.441529	109.2790359	95.4050546	120.2646833	115.6038728	125.3672222	118.7970432	122.1535529	110.5086146	121.5914013	110.2313758	110.4919491															95.41	0.54	7.80E-10	2.34E-09	4.61E-05
s-rrp-RRP-npc-1	NCGC00183849-01	CS(=O)C2=CN(C)c1cc(F)ccc1C2=O	1	activity_mipe	1.3	0.03758568	99.01	9.247113728	90.85	100.1	-7.42	4.95		4	107.58	473.7834566	99.10040677	89.91382336	83.06114533	102.7486422	95.71078968	94.73224885	107.580033	99.00848691																		83.06	0.39	5.90E-10	2.95E-09
s-rrp-RRP-npc-1	NCGC00183855-01	Clc2cc(Cl)ccc2Oc1ccccc1CC(=O)O	1	activity_mipe	1.3	0.011885636	131.48	-12.0884093	135.82	123.73	-7.92	3.99		4	140.34	628.5209275	130.8191208	140.3411715	127.1659209	111.5787797	128.539624	127.0692948	128.431949	131.4765383																		111.58	0.42	5.90E-10	2.95E-09
s-rrp-RRP-mipe-1	NCGC00015672-01	OC1=CC(=C(C=C1)\C2=C(O)\C(=O)C3=C(O2)C=C(O)C=C3O)O	1	activity	1.3	4.685873504	93.91	-19.07462583	111.22	92.14	-5.33	1	T5457385	4	123.65	514.9252814	107.7175246	115.0566287	113.9978334	99.29923323	123.6505542	107.8179941	106.5526986	107.7635876	100.5173527	96.79255951	93.90533638															93.91	0.54	7.80E-10	2.34E-09	4.61E-05
s-rrp-RRP-npc-1	NCGC00183858-01	CCN1CCN(CC1)c3cc(c2ccc(F)cc2)c4CCCCCCc4n3	1	activity_mipe	5		101.95	0	0	0				4	106.17	521.1318631	92.92809868	101.7459037	106.1748102	89.07821268	101.8606812	97.11130118	103.0811516	101.953447																		89.08		2.95E-10	1.47E-09
s-rrp-RRP-npc-1	NCGC00183859-01	[Br-].CC[N+]3(CC)CC/C(=C(\c1ccccc1)c2ccccc2)C3C	1	activity_mipe	2.3	23.71496096	111.55	-35.72262443	139.32	103.6	-4.62	0.9		4	150.85	667.7124945	141.3191363	150.8482821	137.3485734	133.1898328	135.4727409	129.3677901	136.9960438	111.5502826																		111.55	0.64	5.90E-10	2.95E-09
s-rrp-RRP-mipe-1	NCGC00090759-02	N[Pt](N)(Cl)Cl	1	activity	1.3	0.003722122	128.5	14.20215213	117.99	132.2	-8.43	4.95	T5457383	4	141.35	625.3642181	121.1957988	116.0273387	137.1799351	118.5762933	134.0882362	139.732272	130.7760962	141.3537477	134.503125	124.0767188	128.4975462															116.03	0.38	7.80E-10	2.34E-09	4.61E-05
s-rrp-RRP-mipe-1	NCGC00161679-01	CC(C)C[C@H](NC(=O)[C@H](CC(C)C)NC(=O)[C@H](CC(C)C)NC(=O)OCC1=CC=CC=C1)C=O	1	activity	4	10.49036407	9.05	-152.365969	128.63	-23.74	-4.98	0.9	T5457395	-2.1	132.33	497.1446937	132.3281562	128.7015548	127.1091277	130.2595196	111.0366124	132.2159158	131.9871317	88.04222828	85.97258439	35.27810268	9.05471851															9.05	0.95	7.80E-10	2.34E-09	4.61E-05
s-rrp-RRP-npc-1	NCGC00183861-01	O=C(O)[C@@H](CCCCCC)CCC	1	activity_mipe	1.3	4.73175679	126.14	-22.15649323	146.94	124.78	-5.32	1.33		4	158.08	701.5964505	145.4360097	145.4735966	158.0774994	138.8571262	145.819636	142.5016399	130.8840876	126.138932																		126.14	0.72	5.90E-10	2.95E-09
s-rrp-RRP-mipe-1	NCGC00188864-01	CC(=O)c4ccc(OCCCN1CCC(CC1)c3noc2cc(F)ccc23)c(OC)c4	1	activity	1.3	0.331734439	101.8	49.84177848	86.36	136.21	-6.48	0.2	T5457409	2.4	126.42	533.0473623	86.86476777	120.0885875	96.0928922	99.59695274	106.4371119	114.5781787	111.3234927	118.2616436	108.3933681	126.415531	101.8030393															86.86	0.42	7.80E-10	2.34E-09	4.61E-05
s-rrp-RRP-mipe-1	NCGC00024563-02	Clc1cc(c2OCC(=O)N(C)c2c1)C(=O)NC4CN3CCC4CC3	1	activity	5		106.59						T5457401	4	137.93	565.495895	119.2310749	92.5400284	137.92835	131.7790364	118.4372832	113.7563323	129.0195114	115.7346242	117.5098413	107.6913396	106.5938588															92.54		7.80E-10	2.34E-09	4.61E-05
s-rrp-RRP-mipe-1	NCGC00025300-01	COC1=C(O)C=C2CCC3C(CC[C@]4(C)[C@@H](O)CCC34)C2=C1	1	activity	1.3	4.176289157	100.62	-40.71285016	133.55	92.83	-5.38	0.6	T5457409	-2.2	137	591.9400915	132.0474671	135.6317536	133.7337433	133.703338	119.3068534	136.9991444	119.7187853	122.523993	109.1064161	106.1189609	100.620092															100.62	0.84	7.80E-10	2.34E-09	4.61E-05
s-rrp-RRP-mipe-1	NCGC00163532-01	OC[C@H]1O[C@@H](OC2=CC3=C(C=C2)C(=O)C(=CO3)C4=CC=C(O)C=C4)[C@H](O)[C@@H](O)[C@@H]1O	1	activity	1.3	0.052576366	135.29	10.37689348	124.93	135.31	-7.28	4.95	T5457383	4	139.55	631.3579206	125.8089476	126.5652729	127.0784469	119.2448697	132.8586525	135.7526206	134.1321144	128.1913833	139.5539683	139.290905	135.2909561															119.24	0.68	7.80E-10	2.34E-09	4.61E-05
s-rrp-RRP-mipe-1	NCGC00161398-01	CN1C=C(\C=C2/C(=O)NC3=CC=CN=C23)C4=C1C=CC=C4	1	activity	1.3	0.417628916	132.25	49.56123977	96.54	146.1	-6.38	0.3	T5457387	1.4	140.36	572.1409854	106.8852156	96.3463751	105.784866	121.3951132	115.9306461	112.8175636	126.5162361	116.3406634	134.2685708	140.3635882	132.2498968															96.35	0.76	7.80E-10	2.34E-09	4.61E-05
s-rrp-RRP-mipe-1	NCGC00164447-01	ClC2(Cl)CC2c1ccc(OC(C)(C)C(=O)O)cc1	1	activity	2.3	53.95436125	100.83	-31.83201396	124.61	92.78	-4.27	1	T5457397	4	133.56	605.0236815	121.1074983	132.2475752	133.5571374	115.1224505	125.0702968	129.8911648	119.8083619	110.5720647	124.9686058	116.7843749	100.83082															100.83	0.49	1.56E-09	4.68E-09	9.22E-05
s-rrp-RRP-mipe-1	NCGC00160165-01	CC(=O)C1=C(O)C(C)=C(O)C2=C1OC3=CC(=O)C(C(C)=O)=C(O)C23C	1	activity	1.3	5.899165231	142.77	30	120.01	150.01	-5.23	0.5	T5457407	4	142.77	614.9129333	116.0114295	126.9491632	117.0728554	130.3609403	122.5614873	128.2258115	117.8943178	130.2622696	138.4828909	136.995754	142.7691896															116.01	0.67	7.80E-10	2.34E-09	4.61E-05
s-rrp-RRP-mipe-1	NCGC00025195-01	OC(=O)/C=C/C1=CC=C(C[N]2C=CN=C2)C=C1	1	activity	1.3	0.003722122	124	-7.606871572	131.57	123.96	-8.43	3.68	T5457409	4	132.4	601.2964271	131.5688676	130.5774144	124.8310015	121.0881911	125.4146468	117.3131413	127.0506429	132.3998725	126.4859571	118.1041254	124.0021056															117.31	0.32	7.80E-10	2.34E-09	4.61E-05
s-rrp-RRP-mipe-1	NCGC00091544-08	C[C@]12CC[C@H]3[C@@H](CCC4=C3C=CC(=C4)O)[C@@H]1CC[C@@H]2O	1	activity	1.3	13.2065859	86.28	-36.6010567	113.28	76.68	-4.88	1.1	T5457397	4	122.19	519.389113	116.7784976	105.8291944	114.6190193	121.3501133	122.1876156	102.2347733	103.7554856	113.1165045	111.0588109	86.50251342	86.27761698															86.28	0.66	7.80E-10	2.34E-09	4.61E-05
s-rrp-RRP-mipe-1	NCGC00092372-01	CN1C(=O)C(CC2=C[NH]C3=C2C=CC=C3)NC1=S	1	activity	1.3	4.685873504	102.36	-30.14298829	114.99	84.85	-5.33	1.1	T5457403	-2.4	122.03	522.6589517	111.9904575	112.8437416	114.165167	113.0870493	122.0293731	117.3193191	110.154666	106.2436481	100.942633	90.62130056	102.3620109															90.62	0.87	7.80E-10	2.34E-09	4.61E-05
s-rrp-RRP-npc-1	NCGC00183103-01	O=C(OCCO)CCC(=O)Oc2c(C)c(C)c1O[C@@](C)(CCc1c2C)CCC[C@H](C)CCC[C@H](C)CCCC(C)C	1	activity_mipe	2.3	3.758568018	153.44	87.27066532	85.6	172.87	-5.42	0.2		2.4	153.44	576.5978284	91.77067923	110.3927643	103.634274	117.2914597	123.3134644	119.9266846	119.9993523	153.4407346																		91.77	0.75	5.90E-10	2.95E-09
s-rrp-RRP-mipe-1	NCGC00025357-01	O=C(NCCO[N+]([O-])=O)c1cccnc1	1	activity	5		107.8						T5457399	4	121.58	537.1493123	113.6569773	100.2481124	110.5524964	120.8045247	109.5351515	111.1080289	117.208223	100.0664839	115.9736134	121.5849795	107.7956096															100.07		7.80E-10	2.34E-09	4.61E-05
s-rrp-RRP-npc-1	NCGC00185767-01	CN(C)[C@H]1CC[C@H](O[C@@H]1C)O[C@H]4C=CC=CC[C@@H](C)OC(=O)C[C@@H](OC(C)=O)[C@H](OC)[C@@H](O[C@@H]3O[C@H](C)[C@@H](O[C@H]2C[C@@](C)(O)[C@@H](O)[C@H](C)O2)[C@@H]([C@H]3O)N(C)C)[C@@H](CC=O)C[C@H]4C	1	activity_mipe	1.3	0.005309118	122.15	8.388209376	119.5	127.88	-8.27	4.95		4	197.22	623.9532642	120.884197	118.3143731	134.8904945	197.2178181	131.7971955	117.6440226	126.5551037	122.1501068																		117.64	0.33	5.90E-10	2.95E-09
s-rrp-RRP-mipe-1	NCGC00024594-01	CCCCC(NC(=O)C(CC(C)C)NC(=O)OCC1=CC=CC=C1)C=O	1	activity	1.3	7.426609018	81.99	-19.23119888	101.43	82.2	-5.13	4.5	T5457395	4	108.89	471.9536476	100.9345507	101.7346022	100.4021289	103.5194338	103.5985873	97.27074653	108.8912884	94.81840179	98.53850844	82.84330689	81.99188493															81.99	0.82	7.80E-10	2.34E-09	4.61E-05
s-rrp-RRP-mipe-1	NCGC00229511-01	C[C@@H]1CCN(C[C@@H]1N(C)C2=C3C=C[NH]C3=NC=N2)C(=O)CC#N	1	activity	5		79.11						T5457393	4	101.93	415.038932	76.42060106	77.54238408	101.9300312	100.1020402	90.3367114	84.3252471	80.82109437	86.67167042	87.28435183	77.22830396	79.10899322															76.42		7.80E-10	2.34E-09	4.61E-05
s-rrp-RRP-mipe-1	NCGC00162440-01	CCC(\C=C\[C@@H]1OC(=O)C=C[C@@H]1C)=C\[C@H](C)C\C=C\C(C)=C\[C@@H](C)C(=O)[C@@H](C)[C@H](O)[C@@H](C)C\C(C)=C\C(O)=O	1	activity	4	0.123866744	97.24	-103.3849071	125.84	22.46	-6.91	4.95	T5457403	-1.1	144.96	522.363274	119.7371548	113.6328677	120.05075	121.6742341	144.9629892	126.9640791	128.8930496	125.7947652	22.90279898	28.86543253	97.23563231															22.9	0.96	3.12E-11	9.36E-11	1.84E-06
s-rrp-RRP-mipe-1	NCGC00162381-03	[H][C@]12[C@H](OC(=O)CCCCCCC)[C@@H](OC(=O)C(\C)=C/C)C(C)=C1[C@@H]3OC(=O)[C@@](C)(O)[C@@]3(O)[C@H](C[C@]2(C)OC(C)=O)OC(=O)CCC	1	activity	1.3	0.525763655	57.23	-48.11325407	116.43	68.32	-6.28	1.75	T5457391	-1.2	130.85	468.1880415	110.4307218	111.0337883	106.7959661	124.3011567	130.8546521	106.5409115	89.83069642	74.8742561	74.41966174	74.54360153	57.23268161															57.23	0.88	7.80E-10	2.34E-09	4.61E-05
s-rrp-RRP-mipe-1	NCGC00183881-01	Cl.O.O=C(O)C2=CN(c1c(OC)c(c(F)cc1C2=O)N3C[C@@H]4CCCN[C@@H]4C3)C5CC5	1	activity	5		132.87						T5457383	4	141.98	637.0049388	127.8604792	132.5159563	123.6307135	135.785577	141.4927197	130.9434818	130.7089275	125.5110917	141.9751591	132.3056621	132.8683147															123.63		7.80E-10	2.34E-09	4.61E-05
s-rrp-RRP-mipe-1	NCGC00183878-01	O=C(O)C(C)c1cc2CC(=O)c3ccccc3Sc2cc1	1	activity	5		103.26						T5457401	4	128.94	549.5607649	102.0643369	113.8977066	110.4181964	120.4178102	122.6065331	110.1492232	118.6144873	94.95147214	128.9362161	121.5045855	103.2590757															94.95		7.80E-10	2.34E-09	4.61E-05
s-rrp-RRP-mipe-1	NCGC00183876-01	O=C(O)C=CC(=O)O.CC(C)OC(=O)OCOP(=O)(OCOC(=O)OC(C)C)CO[C@H](C)Cn2cnc1c(N)ncnc12	1	activity	2.3	18.65479842	94.48	-25.43275119	119.84	94.41	-4.73	4.95	T5457403	4	134.52	567.7366884	107.3326688	101.0174268	132.142812	130.7988581	134.5179329	118.4718711	116.0744031	117.7980929	118.4329435	112.7434469	94.48122081															94.48	0.37	7.80E-10	2.34E-09	4.61E-05
s-rrp-RRP-mipe-1	NCGC00164549-01	CS(=O)(=O)Nc1ccc(cc1)CCN(C)CCOc2ccc(cc2)NS(C)(=O)=O	1	activity	1.3	0.000934955	126.56	-18.1270809	137.31	119.18	-9.03	4.95	T5457399	4	133.31	575.4990295	133.3071031	109.4512023	125.8107311	122.0408965	120.2992413	121.0938643	121.3424581	116.3413546	113.3454642	120.571771	126.55669															109.45	0.47	7.80E-10	2.34E-09	4.61E-05
s-rrp-RRP-mipe-1	NCGC00159360-02	CCC(=O)OCC(=O)[C@@]4(OC(=O)CC)[C@@H](C)C[C@@H]3[C@]4(C)C[C@H](O)[C@@]2(F)[C@H]3CCC1=CC(=O)C=C[C@@]12C	1	activity	1.3	0.001481803	119.68	28.82525534	95.44	124.26	-8.83	4.09	T5457407	1.4	136.93	590.9102181	97.43785649	120.1636847	117.0442509	130.1733566	123.6350909	115.9750908	122.8612709	136.9290701	132.2495319	122.0151665	119.6757334															97.44	0.62	7.80E-10	2.34E-09	4.61E-05
s-rrp-RRP-mipe-1	NCGC00159418-02	FC1=CN(C(=O)NC1=O)C2CCCO2	1	activity	1.3	0.09594593	103.9	-14.28777903	124.18	109.89	-7.02	0.9	T5457403	4	136.42	575.3847071	116.1824471	136.4213101	115.5355224	118.761407	117.1105285	115.581302	105.9236563	116.1428894	98.85929788	124.4886601	103.9016883															98.86	0.31	1.56E-09	4.68E-09	9.22E-05
s-rrp-RRP-mipe-1	NCGC00159326-02	Cl.O[C@@H]1[C@@H](O)[C@@H](O)[C@H](O[C@@H]1SC)[C@H](NC(=O)[C@@H]2C[C@@H](CCC)CN2C)[C@@H](C)O	1	activity	1.3	1.32065859	101.05	-13.88436248	114.58	100.69	-5.88	4.5	T5457405	4	128.16	529.0247338	114.078426	120.5323116	105.888497	128.1642248	104.5867392	114.7678142	114.6142395	104.3873771	98.75812397	102.0167581	101.0502508															98.76	0.53	7.80E-10	2.34E-09	4.61E-05
s-rrp-RRP-npc-1	NCGC00183851-01	NNC(C)c1ccccc1.O=S(=O)(O)O	1	activity_mipe	1.3	0.011582076	89.29	23.81739035	88.13	111.95	-7.94	0.7		4	117.28	541.2084088	89.94606516	89.6815732	106.4326703	92.31691081	117.2816063	116.9322023	104.3013572	89.28611832																		89.29	0.56	2.95E-10	1.47E-09
s-rrp-RRP-npc-1	NCGC00247351-03	O=C(O)CCC(=O)O.C/C(C)=C\CN2CC[C@@]1(C)c3cc(O)ccc3C[C@@H]2[C@@H]1C	1	activity_mipe	1.3	0.067196954	98.94	-8.953176956	105.26	96.31	-7.17	4.95		4	109.77	492.7070601	105.7649472	100.1744289	109.7731491	91.22063304	98.24550229	101.8523384	91.25881016	98.94130892																		91.22	0.51	1.16E-09	5.82E-09
s-rrp-RRP-mipe-1	NCGC00159422-02	OC(=O)CNC(=O)C(C)S	1	activity	1.3	0.026350603	135.29	35.03904153	107.71	142.75	-7.58	0.3	T5457411	1.4	142.56	623.7590779	114.7497674	112.2172328	130.6216898	136.5683711	121.9787679	117.3853694	131.7263987	140.7747862	138.4394214	142.5626831	135.2852372															112.22	0.54	7.80E-10	2.34E-09	4.61E-05
s-rrp-RRP-mipe-1	NCGC00022848-06	OCC(=O)[C@@]4(O)CC[C@@H]2[C@]4(C)C[C@H](O)[C@@H]1[C@@]3(C)CCC(=O)C=C3CC[C@H]12	1	activity	1.1	0.833279237	134.95	31.44946606	109.73	141.18	-6.08	0.7	T5457395	1.4	145.97	585.7790693	113.6809068	104.9730184	109.803219	114.2161628	145.9739181	119.7876429	123.2840886	125.3690846	135.6251603	143.3415998	134.9454871															104.97	0.91	7.80E-10	2.34E-09	4.61E-05
s-rrp-RRP-mipe-1	NCGC00091585-03	CCC(CCCC)COC(=O)C(\C#N)=C(\c1ccccc1)c2ccccc2	1	activity	5		113.03						T5457405	4	149.19	596.3519776	123.7691109	115.8222134	124.3068568	132.4504453	123.5135499	121.1366644	149.1896011	117.0660219	118.0111566	121.6044881	113.0328734															113.03		7.80E-10	2.34E-09	4.61E-05
s-rrp-RRP-mipe-1	NCGC00159513-02	O.Oc1ccc(cc1)[C@@H](N)C(=O)N[C@@H]3C(=O)N2C(=C(C=CC)CS[C@@H]23)C(=O)O	1	activity	5		147.2						T5457405	4	147.49	644.3281396	119.7808291	147.4943669	124.7689672	129.6380768	135.2559977	133.0269769	136.5561906	140.1766046	126.0019055	133.106761	147.2032443															119.78		7.80E-10	2.34E-09	4.61E-05
s-rrp-RRP-mipe-1	NCGC00159570-01	OCC1=CC=C(S1)C2=CC=C(O2)C3=CC=C(CO)S3	1	activity	1.3	0.331734439	117.12	-9.446810756	122.33	112.88	-6.48	4.95	T5457389	4	132.86	568.7483661	115.330332	120.9297784	119.6690547	121.2698221	132.858157	124.6765737	109.1246564	117.774814	110.0369625	110.7778363	117.1220108															109.12	0.49	7.80E-10	2.34E-09	4.61E-05
s-rrp-RRP-npc-1	NCGC00160641-01	Clc1ccc2c(c1)C(=NCC(=S)N2C)c3ccccc3	1	activity_mipe	1.3	0.002113598	98.74	15.5	82.62	98.12	-8.67	4.09		4	106.65	476.4785562	82.61702248	94.67097247	98.53499768	95.54813726	102.6095659	106.6486136	88.01397926	98.74222108																		82.62	0.51	5.90E-10	2.95E-09
s-rrp-RRP-mipe-1	NCGC00160397-01	Nc1nc(nc(N)n1)c2cc(Cl)ccc2Cl.O=C(O)/C=C\C(=O)O	1	activity	2.3	5.899165231	112.23	-19.5455224	116.65	97.11	-5.23	4.95	T5457409	4	129.92	544.5952698	108.1548931	129.9202319	114.7934834	105.5564744	114.6975067	116.6239074	120.9798497	122.0432846	109.5767748	97.28362445	112.2320648															97.28	0.45	7.80E-10	2.34E-09	4.61E-05
s-rrp-RRP-mipe-1	NCGC00159509-02	O=C(OCC)[C@H](CCC)N[C@@H](C)C(=O)N1[C@@H](C[C@@H]2CCCC[C@H]12)C(=O)O	1	activity	2.3	5.899165231	120.21	-21.50133856	130.03	108.53	-5.23	2.47	T5457399	4	140.5	606.3510441	126.0275577	140.4989106	128.6466415	126.0186696	133.0983721	125.8953825	131.5659728	127.8292264	121.4691727	109.7764422	120.2062267															109.78	0.7	7.80E-10	2.34E-09	4.61E-05
s-rrp-RRP-mipe-1	NCGC00013724-01	[Br-].OC[C@H](c1ccccc1)C(=O)O[C@@H]2C[C@@H]3[C@H]4O[C@H]4[C@H](C2)[N+]3(C)C	1	activity	5		120.34						T5457409	4	134.13	595.6876942	129.6947619	123.8097867	121.2640249	124.2458006	110.5823293	134.1318454	117.5454844	132.5706706	117.9978024	132.3991382	120.3449222															110.58		7.80E-10	2.34E-09	4.61E-05
s-rrp-RRP-mipe-1	NCGC00164576-03	CC(C)[C@H](N1CCCNC1=O)C(=O)N[C@H](C[C@H](O)[C@H](CC2=CC=CC=C2)NC(=O)COC3=C(C)C=CC=C3C)CC4=CC=CC=C4	1	activity	5		120.82						T5457407	4	125.54	557.1405648	111.4783035	106.2078944	117.5627384	125.5424303	124.9473067	118.5559343	115.0733162	105.2145038	116.2449185	113.2408759	120.8224															105.21		7.80E-10	2.34E-09	4.61E-05
s-rrp-RRP-mipe-1	NCGC00025035-05	C[S+]([O-])C1=CC=C(C=C1)C2=NC(=C([NH]2)C3=CC=NC=C3)C4=CC=C(F)C=C4	1	activity	2.3	42.85747253	71.33	-53.94519967	120.43	66.49	-4.37	2.33	T5457387	-2.4	137.58	569.3986972	95.55766211	101.4307086	124.0299653	122.857289	125.4538227	113.5583767	137.582066	124.1977094	110.5700239	106.237421	71.33240977															71.33	0.72	1.56E-09	4.68E-09	9.22E-05
s-rrp-RRP-mipe-1	NCGC00018100-02	[O-][S+](=O)(N1CCCNCC1)C2=C3C=CN=CC3=CC=C2	1	activity	1.3	0.833279237	128.27	21.16840197	111.65	132.82	-6.08	0.9	T5457391	1.4	135.09	574.833893	110.8196189	117.4458967	106.0959506	107.5704042	121.27801	114.2079486	119.5941139	124.6709734	129.7744579	135.0879304	128.2703824															106.1	0.79	7.80E-10	2.34E-09	4.61E-05
s-rrp-RRP-mipe-1	NCGC00186528-04	C[N]1C2=C(SC(=C2)[S+](C)[O-])C\3=C1C(=O)N(CC4=CC(=CC=C4)N)\N=C3	1	activity	1.3	2.093102809	105.77	-17.08552471	121.1	104.02	-5.68	1	T5457403	4	128.68	556.6619297	125.1041359	115.2089525	114.1329955	123.3124975	128.6810127	115.9353555	120.476988	111.8531254	109.2024363	104.6161987	105.766857															104.62	0.68	7.80E-10	2.34E-09	4.61E-05
s-rrp-RRP-mipe-1	NCGC00164631-03	CCN(CC)CCNC(=O)C1=C(C)[NH]C(=C1C)/C=C/2C(=O)NC3=CC=C(F)C=C23	1	activity	4	42.85747253	5.58	-127.9055216	118.83	-9.07	-4.37	1.83	T5457385	-2.1	134.56	538.9294643	111.0955012	111.7157272	119.9018507	116.4135854	134.5641188	133.4853014	119.6413209	109.6124073	91.64918317	89.19913825	5.58241413															5.58	0.89	1.56E-09	4.68E-09	9.22E-05
s-rrp-RRP-npc-1	NCGC00183854-01	CC[C@H]2C[C@H]3[C@@H]4CCC1=CC(=O)CC[C@@H]1[C@H]4CC[C@]3(C)[C@H]2O	1	activity_mipe	1.3	0.007499329	122.8	-15.66491359	132.76	117.1	-8.12	4.95		4	138.54	593.835609	126.7648754	138.5437537	116.4964789	110.3774474	115.1119556	117.6833655	120.4137076	122.7988689																		110.38	0.68	5.90E-10	2.95E-09
s-rrp-RRP-mipe-1	NCGC00183867-01	O[C@H]1[C@H](O)[C@@H](O)[C@@H](O[C@@H]1CO)[C@H]4c2cccc(O)c2C(=O)c3c(O)cc(CO)cc34	1	activity	1.3	0.00186548	118.85	20.77385538	99.97	120.74	-8.73	2.19	T5457409	1.4	138.83	572.197973	102.4674569	113.378287	115.2439675	138.8337793	115.1396595	111.5506123	120.1795286	111.5471322	129.2429032	122.5476192	118.8533452															102.47	0.34	7.80E-10	2.34E-09	4.61E-05
s-rrp-RRP-npc-1	NCGC00183857-01	Fc1ccc(c(F)c1)N2C=C(C(=O)O)C(=O)c3cc(F)c(cc23)N4CC(C)NCC4	1	activity_mipe	1.3	0.000334983	92.7	18.5	74.43	92.93	-9.47	3.13		4	99.36	535.378552	74.42514571	81.53389932	97.80235183	91.60934907	99.35902439	86.47020939	88.30694002	92.69775581																		74.43	0.73	5.90E-11	2.95E-10
s-rrp-RRP-mipe-1	NCGC00183109-02	CC(C)c1nnc(C)n1[C@H]2C[C@@H]5CC[C@H](C2)N5CC[C@H](NC(=O)C3CCC(F)(F)CC3)c4ccccc4	1	activity	5		140.3						T5457401	4	140.3	606.6256289	110.4591474	135.6970918	126.0585882	129.5490796	138.0973632	121.4403669	128.0117521	113.3892664	123.2126981	120.1747111	140.2986518															110.46		7.80E-10	2.34E-09	4.61E-05
s-rrp-RRP-mipe-1	NCGC00021305-08	CO[C@@H]1C[C@@H](CC[C@H]1O)C[C@H](C)[C@@H]2CC(=O)[C@H](C)\C=C(C)\[C@@H](O)[C@@H](OC)C(=O)[C@H](C)C[C@H](C)/C=C/C=C/C=C(C)/[C@H](C[C@@H]3CC[C@@H](C)[C@@](O)(O3)C(=O)C(=O)N4CCCC[C@H]4C(=O)O2)OC	1	activity	1.3	3.317344394	106.31	27.06750346	85.51	112.57	-5.48	0.3	T5457387	2.4	106.31	453.1765192	88.57392014	82.26766726	93.64225787	92.47801268	90.9121776	93.94967531	92.16858213	97.40303675	103.1716632	98.48527557	106.3085026															82.27	0.77	7.80E-10	2.34E-09	4.61E-05
s-rrp-RRP-npc-1	NCGC00183836-01	O=C(OCC)c2ccc(OCCN1C[C@H](O)[C@@H](O)[C@H](O)[C@H]1CO)cc2	1	activity_mipe	1.1	0.841438567	92.25	76.50991509	30.4	106.91	-6.07	0.3		2.2	92.25	303.5392421	34.65665214	39.13579364	58.98313932	57.65056851	60.14660262	67.92817695	82.27348949	92.25479061																		34.66	0.92	5.90E-10	2.95E-09
s-rrp-RRP-npc-1	NCGC00183847-01	CN1CCC(CC1)N(Cc2cccs2)c3ccccc3	1	activity_mipe	1.1	0.10593084	63.5	19.73778695	67.12	86.86	-6.97	4.09		4	87.9	381.7558545	69.85775929	64.6596035	66.9288324	70.87199076	85.14548945	87.33255491	87.90028197	63.49818898																		63.5	0.97	5.90E-10	2.95E-09
s-rrp-RRP-npc-1	NCGC00183852-01	[Br-].CC[N+](CC)(CC)CCOC(=O)C(C1CCCC1)C2CCCC2	1	activity_mipe	1.3	0.749932913	129.16	-53.73582162	150.45	96.71	-6.12	0.3		-2.4	152.15	629.843996	152.1450683	130.7770409	137.9107556	135.9077584	125.5208707	124.1279701	110.1484932	129.1552476																		110.15	0.79	5.90E-10	2.95E-09
s-rrp-RRP-npc-1	NCGC00183830-01	O=C(OC)C1=C(C)NC(COC(N)=O)=C(C1c2cccc(Cl)c2Cl)C(=O)OC(C)C	1	activity_mipe	1.3	6.683784118	92.27	-29.51507921	119.54	90.02	-5.17	1.1		4	129.61	564.806222	113.5350876	121.9780265	112.7480223	123.5239927	129.6100228	107.9438947	104.6896537	92.27252156																		92.27	0.73	5.90E-10	2.95E-09
s-rrp-RRP-npc-1	NCGC00183841-01	COc1cc(cc(OC)c1OC)C(=O)OC(CN2CCOCC2)COCCC(C)C	1	activity_mipe	1.3	0.000841439	124.75	-23.45969359	157.8	134.34	-9.07	4.95		4	154.3	672.7192482	154.3038352	130.3221705	138.0971872	132.1219237	144.3899877	136.7005319	134.9802202	124.7540906																		124.75	0.59	5.90E-10	2.95E-09
s-rrp-RRP-mipe-1	NCGC00183848-01	OC[C@H]1OCC(O1)[N@@]2C=CC(N)=NC2=O	1	activity	1.3	0.004176289	113.54	-13.29953829	128.14	114.85	-8.38	4.95	T5457383	4	132	562.1731137	124.1449525	132.000175	111.3105908	125.3555938	113.7422224	112.950425	116.7962311	113.9861486	106.3953372	118.4480485	113.5425562															106.4	0.51	7.80E-10	2.34E-09	4.61E-05
s-rrp-RRP-npc-1	NCGC00183848-01	OC[C@H]1OCC(O1)[N@@]2C=CC(N)=NC2=O	1	activity_mipe	1.3	0.003349827	90.18	9	82.04	91.04	-8.47	2.41		4	95.5	441.9443114	82.04450157	85.72655773	91.59879092	87.50814295	95.49557309	90.94130347	90.33770569	90.18423321																		82.04	0.71	5.90E-10	2.95E-09
s-rrp-RRP-npc-1	NCGC00183831-01	O=C1O[C@H]2[C@@H](OC(C)=O)C(=O)O[C@H]2[C@@H]1OC(C)=O	1	activity_mipe	2.3	18.83746307	104.71	-22.71034298	126.47	103.76	-4.72	3.68		4	136.05	618.7215703	114.4722768	128.8340392	135.7011905	131.3100577	136.0517795	113.2311204	125.1759275	104.7136577																		104.71	0.44	5.90E-10	2.95E-09
s-rrp-RRP-npc-1	NCGC00183850-01	O=C(OCC1OCC(O1)N2C=CC(NC(C)=O)=NC2=O)c3ccccc3	1	activity_mipe	2.3	7.499329125	139.09	-25.01551073	127.78	102.76	-5.12	4.95		4	140.02	610.5258285	125.2787898	127.2745229	115.4166547	140.0237017	125.6171123	132.8059064	109.4325309	139.0862192																		109.43	0.46	5.90E-10	2.95E-09
s-rrp-RRP-npc-1	NCGC00183835-01	Clc1ccc(CC(C)(C)NC(=O)OCC)cc1	1	activity_mipe	1.1	0.026608624	77.84	42.4240043	34.2	76.62	-7.57	1		1.2	84.89	305.3716397	39.28274983	32.23930698	51.13264639	67.88270475	68.13799178	70.05841393	84.89275079	77.83510719																		32.24	0.92	5.90E-10	2.95E-09
s-rrp-RRP-npc-1	NCGC00183845-01	NC=3C(=O)C(=O)C=3NC\C=C/COc2cc(CN1CCCCC1)ccn2	1	activity_mipe	1.3	1.835635378	110.35	-48.63135691	147.8	99.16	-5.74	0.2		-2.4	145.3	674.3592654	145.2961429	131.8611642	143.7779433	121.400216	121.2157698	140.7207529	124.8852339	110.3481452																		110.35	0.44	2.95E-10	1.47E-09
s-rrp-RRP-npc-1	NCGC00183856-01	O=C(Oc1ccccc1)CCCCCCCCC#CI	1	activity_mipe	1.3	0.074993291	114.73	-20.03985468	138.01	117.97	-7.12	1.83		4	143.19	623.5252378	141.0127936	129.8200768	143.1943936	126.2592302	120.6344552	117.5695514	120.9214001	114.7295814																		114.73	0.82	5.90E-10	2.95E-09
s-rrp-RRP-mipe-1	NCGC00182037-01	O=C(N[C@@H](Cc1ccccc1)C(=O)O)[C@@H]2CCCN2C(=O)[C@H](C)CSC(C)=O	1	activity	5		134.7						T5457399	4	138.49	589.488167	115.3172348	121.7513831	130.5141353	123.3114132	138.4854312	111.1008128	107.6277079	119.4282364	124.5158406	123.7653039	134.6969409															107.63		7.80E-10	2.34E-09	4.61E-05
s-rrp-RRP-npc-1	NCGC00182037-01	O=C(N[C@@H](Cc1ccccc1)C(=O)O)[C@@H]2CCCN2C(=O)[C@H](C)CSC(C)=O	1	activity_mipe	1.3	0.595692887	129.59	-16.22492243	143.39	127.17	-6.22	4.95		4	157.38	680.5003891	132.3916714	144.0852165	157.3778744	139.8069027	142.2988457	125.9542361	126.525523	129.5930887																		125.95	0.58	5.90E-10	2.95E-09
s-rrp-RRP-npc-1	NCGC00247701-01	Cl.CC(NO)Cc1ccc2OCOc2c1	1	activity_mipe	1.3	0.018690364	105.52	-15.30696942	119.11	103.8	-7.73	4.95		4	120.94	540.8425725	117.6104633	120.9372152	103.9956901	96.93798875	103.4962206	102.5242433	110.6290583	105.523323																		96.94	0.77	1.39E-09	6.94E-09
s-rrp-RRP-npc-1	NCGC00187584-01	[Na+].[Na+].[Na+].[O-]S(=O)(=O)c1ccc(cc1)/N=N/C3=C(NN(c2ccc(cc2)S([O-])(=O)=O)C3=O)C([O-])=O	1	activity_mipe	2.3	23.71496096	154.33	44.9718296	119.14	164.11	-4.62	0.4		3	154.33	626.9376044	115.1413571	152.0292279	120.6698282	131.1965729	135.6892127	123.8111558	125.1244674	154.3294254																		115.14	0.52	5.90E-10	2.95E-09
s-rrp-RRP-mipe-1	NCGC00016797-04	CC1(C)S[C@H]2[C@H](NC(=O)[C@@H](N)C3=CC=C(O)C=C3)C(=O)[N@]2[C@H]1C(O)=O	1	activity	1.3	0.009349547	124.1	-15.46850001	141.07	125.6	-8.03	3.51	T5457405	4	142.15	621.0118749	140.0702912	142.1500643	136.4467405	125.5337143	126.8986727	113.8465412	130.1685444	125.312885	119.4621585	140.4604488	124.0998454															113.85	0.5	7.80E-10	2.34E-09	4.61E-05
s-rrp-RRP-mipe-1	NCGC00167431-02	CO[C@H]1/C=C/O[C@@]2(C)OC3=C(C2=O)C4=C(C(=C3C)O)C(=C(NC(=O)\C(=C/C=C/[C@H](C)[C@H](O)[C@@H](C)[C@@H](O)[C@@H](C)[C@H](OC(C)=O)[C@@H]1C)C)C(=C4O)\C=N/N5CCN(CC5)C6CCCC6)O	1	activity	1.1	0.29565863	56.05	-73.12733304	122.2	49.08	-6.53	0.7	T5457383	-1.2	129.56	422.0007364	129.5591677	113.8051347	108.2657631	117.7705848	109.949571	83.3660314	78.27334081	71.55250902	51.001122	16.63329287	56.04616652															16.63	0.94	7.80E-10	2.34E-09	4.61E-05
s-rrp-RRP-mipe-1	NCGC00183875-01	Cl.Fc1cc2CC[C@@H](Oc2cc1)[C@@H](O)CNC[C@H](O)[C@@H]3CCc4cc(F)ccc4O3	1	activity	1.3	11.77038208	95.8	-31.05726228	126.77	95.71	-4.93	4.95	T5457407	-1.4	134.32	591.6221948	111.2654021	131.0783189	116.8623668	129.4755961	128.991611	125.4174724	134.319332	134.0153875	127.2071032	101.9679821	95.80101685															95.8	0.72	7.80E-10	2.34E-09	4.61E-05
s-rrp-RRP-mipe-1	NCGC00189075-01	OC[C@@H](O)CONC(=O)c2ccc(F)c(F)c2Nc1ccc(I)cc1F	1	activity	1.3	0.117703821	101.49	-36.70370674	132.38	95.68	-6.93	0.7	T5457391	-1.2	136.59	540.4115556	129.0696222	128.5596926	136.589551	120.6868453	115.7936217	109.5052667	112.944298	95.13526408	97.7592415	92.86192973	101.4862226															92.86	0.89	7.80E-10	2.34E-09	4.61E-05
s-rrp-RRP-npc-1	NCGC00168262-02	Cl.O=C([C@H](C)N)c1ccccc1	1	activity_mipe	2.3	25.78157892	83.47	-21.01172204	104.4	83.38	-4.59	3.68		4	115.03	516.8677198	91.39510558	111.8527071	104.7661656	115.0296391	96.41528223	105.5465991	95.50464938	83.46867055																		83.47	0.5	1.50E-09	7.48E-09
s-rrp-RRP-npc-1	NCGC00168265-02	CCN(CC)C(=O)[C@@H]2C=C1c3cccc4ncc(C[C@H]1N(C)C2)c34	1	activity_mipe	1.3	1.596163632	95.19	-30.72653588	123.13	92.4	-5.8	0.3		-2.4	119.13	590.0900901	119.1297301	117.6301165	115.5256791	110.4502811	107.1055818	100.2631615	107.4665886	95.19095023																		95.19	0.86	2.89E-09	1.45E-08
s-rrp-RRP-npc-1	NCGC00159473-05	Cl.FC(F)(F)c1cccc(C[C@@H](C)NCC)c1	1	activity_mipe	1.3	0.19331182	86.6	-22.03784703	119	96.97	-6.71	4.5		4	133.87	540.2735898	104.5480346	133.8738985	118.1456747	113.64336	91.25157492	106.0620779	103.9407977	86.59982873																		86.6	0.55	1.18E-09	5.88E-09
s-rrp-RRP-npc-1	NCGC00168267-02	Cl.COc1cc(C[C@@H](C)N)c(cc1Br)OC	1	activity_mipe	1.3	11.18463895	84.77	-40.41874917	116.04	75.62	-4.95	0.5		-2.2	122.81	534.7603458	110.5366612	122.8107426	113.3889779	107.5667212	109.7914017	99.62346904	94.63384364	84.77103685																		84.77	0.89	1.33E-09	6.64E-09
s-rrp-RRP-npc-1	NCGC00168266-02	Cl.CC(NC)Cc1ccc2OCOc2c1	1	activity_mipe	1.3	0.053131692	112.18	-11.79769206	118.99	107.2	-7.27	4.95		4	125.67	560.5371558	111.9938111	125.6706485	117.7938958	106.4948247	113.9905571	98.41240108	104.3139053	112.1803269																		98.41	0.49	1.40E-09	7.00E-09
s-rrp-RRP-npc-1	NCGC00168259-02	Cl.COc1cc(CCN)c(cc1Br)OC	1	activity_mipe	2.3	40.04292172	86.64	-35.49267464	113.65	78.16	-4.4	0.5		4	129.77	542.9596849	107.4946298	129.7688228	104.9721352	110.4034359	104.3634796	105.1868064	105.9176296	86.64163303																		86.64	0.51	1.34E-09	6.68E-09
s-rrp-RRP-npc-1	NCGC00247675-01	Cl.COc1c(cc(cc1OC)CC(C)C)OC	1	activity_mipe	2.3	46.94807183	79.15	-23.82502468	97.58	73.76	-4.33	1.1		4	103.84	478.803246	96.08454157	100.9655045	95.41653389	103.839213	91.91343874	93.84918093	92.06254437	79.147021																		79.15	0.75	1.39E-09	6.93E-09
s-rrp-RRP-npc-1	NCGC00168269-02	Cl.COc1ccc(cc1CC(C)N)OC	1	activity_mipe	1.3	8.276655973	87.98	-23.15624408	109.36	86.2	-5.08	1.1		4	119.28	523.358735	111.8584749	119.284571	97.10739079	108.8850614	107.69919	102.7265619	90.69260299	87.97827147																		87.98	0.68	1.38E-09	6.89E-09
s-rrp-RRP-npc-1	NCGC00247674-01	Cl.COc1c(cc(cc1OC)CCN)OC	1	activity_mipe	1.3	0.011792823	98.68	-16.80953703	114.79	97.98	-7.93	4.95		4	114.79	513.3950196	114.7905677	113.9938451	92.77826159	102.6100163	103.1227357	99.07588182	92.44928685	98.67989829																		92.45	0.79	1.39E-09	6.97E-09
s-rrp-RRP-npc-1	NCGC00247341-02	CN(C)C(C)CC(C#N)(c1ccccc1)c2ccccc2	1	activity_mipe	1.3	0.012197151	93.3	-12.40304536	106.88	94.48	-7.91	4.95		4	112.45	485.1295152	101.3785806	112.4451904	85.62604281	92.47298306	105.6443924	99.89010455	90.49334821	93.29797741																		85.63	0.41	1.18E-09	5.88E-09
s-rrp-RRP-npc-1	NCGC00247354-02	Cl.CCC(=O)N(c1ccccc1)C2(COC)CCN(CC2)CCN3N=NN(CC)C3=O	1	activity_mipe	2.3	11.94949597	102.37	-25.37395253	110.68	85.31	-4.92	3.93		4	115.43	463.4488091	114.6827903	104.0905355	105.3603664	114.9711104	115.4346826	110.6585625	89.37116322	102.3707712																		89.37	0.75	1.16E-09	5.80E-09
s-rrp-RRP-npc-1	NCGC00247733-01	Cl.CC(C)(C)[C@@](C)(O)[C@H]7C[C@]64CC[C@]7(OC)[C@@H]1Oc3c(O)ccc2C[C@H]6N(CC[C@]14c23)CC5CC5	1	activity_mipe	2.1	48.06434564	34.32	-86.66812098	113.29	26.62	-4.32	3.63		-3	121.46	533.7796626	111.499764	121.4576187	105.4742663	109.0231056	112.9277619	120.5832173	110.2478107	34.31623416																		34.32	0.96	1.17E-09	5.87E-09
s-rrp-RRP-npc-1	NCGC00247677-01	O=C(O)/C=C/C(=O)O.Oc2ccc3C[C@H]1[C@H](C)[C@](C)(CCN1C)c3c2.Oc2ccc3C[C@H]1[C@H](C)[C@](C)(CCN1C)c3c2	1	activity_mipe	1.3	0.041261979	102.15	-7.5555147	111.06	103.5	-7.38	4.95		4	117.23	565.6596977	104.5567767	117.2333919	103.0902678	105.0144237	108.6173225	100.7771682	100.7605144	102.1464739																		100.76	0.4	2.96E-09	1.48E-08
s-rrp-RRP-mipe-1	NCGC00160391-02	CC[P](CC)(CC)=[Au]S[C@@H]1O[C@H](COC(C)=O)[C@@H](OC(C)=O)[C@H](OC(C)=O)[C@H]1OC(C)=O	1	activity	2.3	20.93102809	37.53	-67.83248916	103.93	36.1	-4.68	4.95	T5457411	-2.2	113.4	426.15596	79.25493207	102.8680695	109.6972595	113.4041134	103.5797854	99.86225865	86.31026627	106.0847772	108.8386122	92.41832533	37.52977556															37.53	0.89	7.80E-10	2.34E-09	4.61E-05
s-rrp-RRP-npc-1	NCGC00247680-01	O=C(O)[C@H](O)[C@@H](O)C(=O)O.C[C@H](CN1CCOCC1)C(c2ccccc2)(c3ccccc3)C(=O)N4CCCC4	1	activity_mipe	1.3	0.74409728	72.99	-29.75035586	108.46	78.7	-6.13	4.5		-1.4	113.65	485.5938635	102.4224178	113.6474727	106.00941	112.0932854	86.15474187	88.96332854	73.30249211	72.99254389																		72.99	0.87	1.53E-09	7.64E-09
s-rrp-RRP-npc-1	NCGC00247681-01	[O-][N+](=O)c2cc3nc(Cc1ccc(OCC)cc1)n(CCN(CC)CC)c3cc2	1	activity_mipe	2.3	72.09184391	87.99	-20.40774341	104.42	84.01	-4.14	4.95		4	140.01	514.9145232	95.41710648	140.0068476	108.6682914	103.2354308	100.9709634	110.9470903	106.9578922	87.99398697																		87.99	0.59	1.23E-09	6.13E-09
s-rrp-RRP-npc-1	NCGC00247678-01	Cl.O[C@@H](CC)C(C[C@H](C)N(C)C)(c1ccccc1)c2ccccc2	1	activity_mipe	4	44.12540632	4.26	-113.857103	108.87	-4.99	-4.36	3.3		-2.1	121.53	502.5738519	111.7996485	121.5316248	100.3490633	107.5442175	109.4877632	105.1263816	97.73846828	4.2592127																		4.26	0.97	1.32E-09	6.60E-09
s-rrp-RRP-npc-1	NCGC00247331-02	O=C1NC(=O)NC(=O)C1(CC=C)[C@H](C)CCC	1	activity_mipe	2.3	5.39290828	108.5	-24.55405955	116.03	91.48	-5.27	2.41		4	128.32	485.0965714	106.0294569	128.3172563	105.8771197	119.6118131	121.5289227	108.9215916	92.65107389	108.498948																		92.65	0.54	1.17E-09	5.85E-09
s-rrp-RRP-npc-1	NCGC00247683-01	Cl.CN1CCC(OC(=O)CC)(CC1)c2ccccc2	1	activity_mipe	1.3	2.27195917	79.82	-22.42059282	108.09	85.67	-5.64	4.95		4	115.63	510.4490522	93.08806914	115.6279308	107.2017945	110.6662209	113.9281331	85.68465332	93.0496921	79.82090846																		79.82	0.68	1.35E-09	6.77E-09
s-rrp-RRP-npc-1	NCGC00247684-01	CC(=O)OC2(CCN(CCc1ccccc1)CC2)c3ccccc3	1	activity_mipe	1.3	6.993405609	77.48	-49.33194238	116.05	66.72	-5.16	0.3		-2.4	124.25	504.948238	107.8743186	124.2546123	98.64933961	103.1155615	96.16738636	95.47373034	92.95952099	77.47725883																		77.48	0.72	1.32E-09	6.62E-09
s-rrp-RRP-npc-1	NCGC00247687-01	Cl.CCC(=O)N([C@@H]2CCN(CCc1ccccc1)C[C@@H]2C)c3ccccc3	1	activity_mipe	1.3	10.9831156	83.61	-32.31818598	114.05	81.73	-4.96	0.9		-2.4	124.94	540.2161113	103.3511737	115.2632278	115.7207905	124.9391599	107.0073344	102.8472995	96.50466734	83.61318344																		83.61	0.75	1.31E-09	6.53E-09
s-rrp-RRP-npc-1	NCGC00247671-01	NC1=N[C@H](C)[C@@H](O1)c2ccccc2	1	activity_mipe	1.3	0.013407555	90.43	-17.53810104	116.21	98.68	-7.87	4.95		4	123.15	513.5052787	109.2141284	123.148399	95.34318715	103.9887228	98.07773068	105.4027012	98.89848679	90.43237752																		90.43	0.64	1.16E-09	5.79E-09
s-rrp-RRP-npc-1	NCGC00247682-01	Cl.C[C@@H](NC)CC(c1ccccc1)(c2ccccc2)[C@@H](OC(C)=O)CC	1	activity_mipe	1.3	2.191419666	100.28	-28.90844052	121.29	92.38	-5.66	0.2		4	123.35	546.527529	119.7876025	110.8398454	108.8029099	105.1472757	123.3494972	101.060012	102.7816609	100.2805687																		100.28	0.38	1.31E-09	6.54E-09
s-rrp-RRP-npc-1	NCGC00247686-01	Fc1ccc(cc1)N(C3CCN(CCc2ccccc2)CC3)C(=O)CC	1	activity_mipe	1.3	7.775450391	80.88	-36.7889869	108.95	72.16	-5.11	0.3		4	116.13	489.1670164	104.4506445	116.1252523	93.72334873	95.1993496	101.165231	93.30548977	90.32323535	80.87648879																		80.88	0.64	1.31E-09	6.55E-09
s-rrp-RRP-npc-1	NCGC00247698-01	Cl.COc1cc(C)c(cc1C[C@@H](C)N)OC	1	activity_mipe	2.3	41.12109593	88.71	-33.91103128	114.81	80.9	-4.39	0.8		4	123.67	557.3147142	107.8061326	118.2556447	113.8232988	123.6739383	110.0294426	105.4892304	106.6959576	88.71360656																		88.71	0.72	1.37E-09	6.87E-09
s-rrp-RRP-npc-1	NCGC00247690-01	Cl.COc1cc(CC)c(cc1C[C@H](C)N)OC	1	activity_mipe	2.3	79.89613268	68.58	-46.31737683	104.4	58.09	-4.1	4.45		-3	110.14	513.9311337	106.0596927	38.47753834	108.7439664	99.08243137	110.1384994	95.56962761	107.5276178	68.57997341																		38.48	0.87	1.34E-09	6.72E-09
s-rrp-RRP-npc-1	NCGC00247694-01	Cl.CCC(=O)N(c1ccccc1)C2CCN(CC2)C(C)Cc3cccs3	1	activity_mipe	1.3	6.993405609	94.54	-21.31772694	114.81	93.49	-5.16	0.9		4	126.54	552.2313641	107.308795	117.6155182	112.2297197	126.5406223	106.6048122	106.8045117	100.9364565	94.54402258																		94.54	0.62	1.32E-09	6.58E-09
s-rrp-RRP-npc-1	NCGC00247692-01	Cl.CC(N)Cc1cc2OCOc2c(c1)OC	1	activity_mipe	5		102.57	0	0	0				4	102.57	444.2157173	78.15671357	91.44658722	100.3813054	79.72231172	84.50034813	85.28706808	89.49190115	102.5749897																		78.16		1.35E-09	6.73E-09
s-rrp-RRP-npc-1	NCGC00247696-01	Cl.CCC(=O)N(c1ccccc1)C3CCN(Cc2cccs2)CC3	1	activity_mipe	1.3	0.077754504	79.62	-22.72525305	103.31	80.59	-7.11	4.95		4	116.15	447.8869579	95.31035689	98.06746248	116.1475792	76.78931268	80.18069017	80.93469472	85.42079639	79.62378661																		76.79	0.75	1.31E-09	6.54E-09
s-rrp-RRP-npc-1	NCGC00247697-01	Cl.CCC(=O)N(c1ccccc1)C2CCN(CC2)CCc3cccs3	1	activity_mipe	1.3	15.3720583	82.91	-54.85915876	125.75	70.89	-4.81	0.3		-2.4	134.81	556.9915744	117.0593405	134.810832	110.8392303	113.5786648	106.7189556	103.5591009	107.9792421	82.9101545																		82.91	0.68	1.30E-09	6.52E-09
s-rrp-RRP-npc-1	NCGC00247689-01	Cl.CCC(=O)N(C2CCN(Cc1ccccc1)CC2)c3ccccc3	1	activity_mipe	1.3	0.396845965	82.42	-20.4927647	109.58	89.09	-6.4	4.95		4	116.51	502.210619	106.5784185	101.8678107	112.5492565	116.5097194	85.42134012	98.60208758	90.15509898	82.41778123																		82.42	0.74	1.33E-09	6.64E-09
s-rrp-RRP-mipe-1	NCGC00167490-02	CCCCN(CCCC)CC(O)C1=C2C3=CC=C(Cl)C=C3C(=C/C4=CC=C(Cl)C=C4)/C2=CC(=C1)Cl	1	activity	1.3	0.002093103	103.93	24.9560206	97.46	122.42	-8.68	3.07	T5457403	1.4	133.05	579.9975672	98.96022266	110.8437645	125.21921	127.0431979	112.8623972	120.8009452	118.443665	117.5556892	123.908691	133.0535903	103.9271001															98.96	0.66	7.80E-10	2.34E-09	4.61E-05
s-rrp-RRP-npc-1	NCGC00247695-01	Cl.CCC(=O)N(c1ccccc1)C2CCN(CC2C)CCc3cccs3	1	activity_mipe	2.3	74.20696235	80.04	-29.6665052	104.01	74.34	-4.13	4.95		4	111.22	513.4893347	98.50922211	110.2513181	110.7616733	111.2155814	105.6803205	82.57576835	110.5652753	80.03713444																		80.04	0.43	1.26E-09	6.31E-09
s-rrp-RRP-npc-1	NCGC00247693-01	Cl.OC(CN1CCC(CC1)N(c2ccccc2)C(=O)CC)c3ccccc3	1	activity_mipe	1.3	0.686644622	90.52	-19.23832124	113.14	93.9	-6.16	1.93		4	120.25	526.5255323	106.13682	120.2520555	113.8178676	110.5618214	102.3653832	91.8512626	99.16360964	90.52155229																		90.52	0.81	1.30E-09	6.49E-09
s-rrp-RRP-mipe-1	NCGC00187906-01	OC1=CC(=CC=C1)C2=NC3=C(OC4=C3C=CC=N4)C(=N2)N5CCOCC5	1	activity	4	0.76212561	28.31	-69.3117474	107.51	38.2	-6.12	1.1	T5457387	-1.2	113.02	391.6989461	108.9789939	103.1777935	101.8879596	103.499776	113.0182602	82.17263567	58.74682811	54.73812255	52.60908747	38.30352698	28.30978294															28.31	0.94	1.56E-09	4.68E-09	9.22E-05
s-rrp-RRP-mipe-1	NCGC00229704-01	O=C(N[C@@H](CCC(=O)O)C(=O)O)c1ccc(s1)N(C)Cc2ccc3N=C(C)NC(=O)c3c2	1	activity	5		116.47						T5457403	4	136.46	593.8350745	116.291395	128.311995	123.4052245	119.2586516	122.836518	122.1049785	132.1749834	136.4625833	117.5197339	117.5141454	116.4735137															116.29		7.80E-10	2.34E-09	4.61E-05
s-rrp-RRP-npc-1	NCGC00229704-01	O=C(N[C@@H](CCC(=O)O)C(=O)O)c1ccc(s1)N(C)Cc2ccc3N=C(C)NC(=O)c3c2	1	activity_mipe	1.3	3.758568018	123.46	-14.92555416	134.92	119.99	-5.42	4.95		4	143.61	652.8960119	117.9164168	138.8675894	131.7005702	140.0611367	143.6056181	136.2057432	116.728455	123.4560774																		116.73	0.42	5.90E-10	2.95E-09
s-rrp-RRP-mipe-1	NCGC00238451-01	FC1=C(C=C(C\C2=N\NC(=O)C3=C2C=CC=C3)C=C1)C(=O)N4CCN(CC4)C(=O)C5CC5	1	activity	1.3	14.8180331	82.63	-28.84802148	111.09	82.24	-4.83	3.93	T5457395	4	119.4	520.6801307	104.5852847	110.3254953	118.7420832	97.6593034	111.2941869	112.4499794	119.4046642	112.8495016	112.8767393	95.94997134	82.62860012															82.63	0.71	7.80E-10	2.34E-09	4.61E-05
s-rrp-RRP-npc-1	NCGC00160622-04	CC(C)CCC[C@@H](C)CCC[C@@H](C)CCC[C@]1(C)CCc2cc(O)cc(C)c2O1	1	activity_mipe	1.3	8.414385673	101.02	-24.45306565	123.48	99.03	-5.07	1.29		4	135.86	594.8486058	103.4794131	128.3872978	130.6994151	120.5928313	135.8601619	116.7313785	111.4308076	101.0185251																		101.02	0.42	5.90E-10	2.95E-09
s-rrp-RRP-npc-1	NCGC00247717-01	Cl.CC(C)N(CCc2cnc1ccc(cc12)OC)C(C)C	1	activity_mipe	1.3	2.503928764	88.35	-24.76598695	115.99	91.23	-5.6	1.97		4	126.78	544.9809973	106.4932681	126.7769735	117.4094328	111.5559332	114.8165921	97.72965608	95.12230284	88.35494567																		88.35	0.78	1.33E-09	6.63E-09
s-rrp-RRP-npc-1	NCGC00247719-01	O=C(O)/C=C/C(=O)O.O=C(O)/C=C/C(=O)O.c1ccccc1CN2CCNCC2	1	activity_mipe	2.3	166.5262433	81.78	-25.83372374	101.73	75.9	-3.78	4.95		4	117.37	534.2999347	93.729489	117.3711015	89.42036518	97.8439314	113.7804982	93.87023321	106.2422439	81.78471922																		81.78	0.33	2.72E-09	1.36E-08
s-rrp-RRP-npc-1	NCGC00247718-01	Cl.NC1(CCCCC1)c2ccccc2	1	activity_mipe	1.3	17.05387338	73.28	-27.82300724	100.63	72.81	-4.77	2.41		4	110.7	478.7639946	100.6348389	94.95940757	94.19068633	110.6993229	101.8039899	100.4948485	85.96567155	73.28233284																		73.28	0.81	1.17E-09	5.86E-09
s-rrp-RRP-mipe-1	NCGC00238453-01	COC1=CC(=CC=C1NC2=NC(NC3=C(C=CC=C3)[S+]([O-])(=O)C(C)C)=C(Cl)C=N2)N4CCC(CC4)N5CCN(C)CC5	1	activity	1.3	0.008332792	73.48	59.04170377	51.41	110.45	-8.08	2.05	T5457387	1.3	133.78	458.7518423	57.9675036	46.6702233	80.49414239	94.65877728	118.983659	111.7741201	133.7757826	119.7533074	106.2971993	76.29517709	73.48098995															46.67	0.71	7.80E-10	2.34E-09	4.61E-05
s-rrp-RRP-npc-1	NCGC00247705-01	Cl.C[C@H](NCC)Cc1ccccc1	1	activity_mipe	2.3	48.16660244	88.37	-30.3748883	109.68	79.31	-4.32	0.9		4	118.67	533.2179667	113.6849262	107.554586	98.84533932	109.6838995	118.6741632	100.1707403	102.0818456	88.37251932																		88.37	0.56	1.42E-09	7.10E-09
s-rrp-RRP-npc-1	NCGC00247707-01	O.O.O.O.O.O=S(=O)(O)O.Oc5ccc1C[C@H]2N(C)CC[C@]43c1c5O[C@H]4[C@@H](O)C=C[C@@H]23.Oc1ccc2C[C@H]4N(C)CC[C@@]35[C@@H](Oc1c23)[C@@H](O)C=C[C@@H]45	1	activity_mipe	1.3	12.07321777	94.23	-14.17999898	107.96	93.78	-4.92	4.95		4	112.81	522.6128242	103.9588601	107.7634724	108.771333	103.9511809	110.1772869	112.8090108	95.21566643	94.22552766																		94.23	0.81	1.17E-09	5.83E-09
s-rrp-RRP-npc-1	NCGC00247708-01	Cl.Oc1ccc2C[C@H]4NCC[C@@]35[C@@H](Oc1c23)[C@@H](O)C=C[C@@H]45	1	activity_mipe	1.3	4.995994703	98.36	-15.32324501	110.88	95.56	-5.3	2.41		4	122.93	536.2602064	104.8840129	116.7593804	104.3244221	122.9257316	104.3971846	105.5945997	92.94797538	98.35638055																		92.95	0.5	1.33E-09	6.65E-09
s-rrp-RRP-npc-1	NCGC00247720-01	Cl.COc1ccc2C[C@H]4N(C)CC[C@@]35[C@@H](Oc1c23)[C@@H](O)C=C[C@@H]45	1	activity_mipe	2.3	21.24954264	87.38	-41.33253758	119.13	77.79	-4.67	0.6		-2.4	128.79	555.7848062	114.6272583	120.5675372	115.682233	128.7854562	108.4641783	105.9263921	103.8364401	87.38362927																		87.38	0.79	1.16E-09	5.82E-09
s-rrp-RRP-npc-1	NCGC00247731-01	Cl.COc4ccc5nc1c(CC[N@]3C[C@H]2C[C@@H]1[C@@H]3[C@H](C2)CC)c5c4	1	activity_mipe	1.3	2.675158922	98.79	-34.2176308	127.06	92.84	-5.57	0.5		-2.4	131.06	571.2797481	131.0567974	121.6873296	117.9279586	122.6451006	120.2492825	105.233755	102.3143123	98.79210503																		98.79	0.88	1.16E-09	5.82E-09
s-rrp-RRP-npc-1	NCGC00247726-01	O=C(O)/C=C/C(=O)O.CN(C)CCc2cnc1ccccc12	1	activity_mipe	1.3	0.019131727	108.81	-12.10331565	116.13	104.02	-7.72	4.95		4	120.22	553.2697283	112.1262711	120.2225236	97.45684143	111.5426259	103.9975218	104.9136428	98.44136329	108.8057631																		97.46	0.52	1.89E-09	9.47E-09
s-rrp-RRP-npc-1	NCGC00247729-01	Cl.CCC(=O)C(CC(C)N(C)C)(c1ccccc1)c2ccccc2	1	activity_mipe	1.1	1.738235065	86.44	-32.19492639	120.42	88.22	-5.76	1.37		-1.2	124.04	539.5294718	120.4197644	124.0369024	117.1583714	119.1859972	114.1084137	96.43847906	92.04758898	86.44298069																		86.44	0.98	1.08E-09	5.38E-09
s-rrp-RRP-npc-1	NCGC00247711-01	O=C1NC(=O)NC(=O)C1(CCC(C)C)CC	1	activity_mipe	5		108.29	0	0	0				4	123.09	560.1505371	107.8408939	116.1248008	119.3685288	112.2900761	113.441564	99.00651291	123.0942992	108.288508																		99.01		1.16E-09	5.81E-09
s-rrp-RRP-npc-1	NCGC00247713-01	Clc1ccccc1N3C(C)=Nc2ccccc2C3=O	1	activity_mipe	1.1	0.0475718	94.29	-11.92383967	99.77	87.84	-7.32	3.51		4	99.77	394.485328	99.76799275	99.3764519	97.81460309	87.63365613	86.49812636	89.82807593	88.4404231	94.29417979																		86.5	0.97	1.16E-09	5.80E-09
s-rrp-RRP-npc-1	NCGC00247724-01	CN(C)CCc2cnc1ccc(O)cc12	1	activity_mipe	1.3	0.037787624	102.73	-21.4802835	128.93	107.45	-7.42	4.95		4	134.66	572.4069846	122.9302127	134.6611256	124.7644045	97.52997647	122.9404024	113.7403911	101.340578	102.7298718																		97.53	0.6	1.16E-09	5.78E-09
s-rrp-RRP-npc-1	NCGC00247725-01	O=C(O)/C=C/C(=O)O.CCN(CC)CCc2cnc1ccccc12.CCN(CC)CCc2cnc1ccccc12	1	activity_mipe	2.3	57.05937445	84.4	-26.64285965	105.36	78.71	-4.24	1		4	123.73	529.2850427	92.85667935	123.7288898	97.81792919	105.8574019	111.4504631	94.01991918	101.6859769	84.40429631																		84.4	0.33	1.80E-09	9.00E-09
s-rrp-RRP-npc-1	NCGC00247727-01	Cl.CCCN(CCC)CCc2cnc1ccccc12	1	activity_mipe	1.1	2.702856782	95.63	-15.49509728	110.05	94.55	-5.57	1.11		4	113.26	522.7711613	109.0484508	113.2603671	108.9237861	108.899561	107.3185001	101.3958084	95.3025364	95.62525206																		95.3	0.95	1.17E-09	5.83E-09
s-rrp-RRP-npc-1	NCGC00247732-01	O=P(O)(O)Oc2cccc1ncc(CCN(C)C)c12	1	activity_mipe	1.1	0.037787624	96.62	-14.22299077	111.92	97.7	-7.42	3.13		4	115.06	509.1177144	108.92494	115.057059	107.4824412	96.23911436	98.79417726	99.64399331	98.2060384	96.62451127																		96.24	0.92	1.16E-09	5.81E-09
s-rrp-RRP-npc-1	NCGC00247723-01	Cl.CC(NCC)Cc1ccc2OCOc2c1	1	activity_mipe	2.3	73.765774	79.42	-56.78077266	121.29	64.51	-4.13	0.3		-2.4	126.87	549.5944482	126.0333331	111.720652	93.62817606	126.8736154	107.7665958	107.9163143	110.3557954	79.42284061																		79.42	0.37	1.38E-09	6.89E-09
s-rrp-RRP-npc-1	NCGC00247734-01	Cl.CCC(=O)N(C1CCN(CC1)C(C)Cc2ccccc2)c3ccccc3	1	activity_mipe	1.3	1.935227482	103.06	-11.01678813	107.65	96.63	-5.71	4.95		4	116.23	451.8602455	102.645683	106.1471497	108.4963364	104.5175323	116.2311447	92.63169289	100.8356173	103.0580847																		92.63	0.52	1.30E-09	6.51E-09
s-rrp-RRP-npc-1	NCGC00247728-01	CN(C)CCc2cnc1cccc(O)c12	1	activity_mipe	2.3	30.32655189	92.43	-21.39969753	113.85	92.45	-4.52	4.5		4	121.03	558.8254043	102.347858	121.0335122	118.3751333	110.6974853	118.3371339	111.9286832	111.7539928	92.43144343																		92.43	0.62	1.17E-09	5.85E-09
s-rrp-RRP-npc-1	NCGC00247730-01	Cl.CC(Cc1ccccc1)NCCn3cnc2c3C(=O)N(C)C(=O)N2C	1	activity_mipe	1.3	9.590097755	92.85	-16.19649146	107.77	91.57	-5.02	1		4	116.41	519.6610029	101.766394	108.7312923	107.4730229	116.4115933	102.9081219	103.4523595	97.40670849	92.85265109																		92.85	0.64	1.17E-09	5.84E-09
s-rrp-RRP-mipe-1	NCGC00159455-04	COC1=CC2=NC=NC(=C2C=C1OCCCN3CCOCC3)NC4=CC=C(F)C(=C4)Cl	1	activity	1.3	0.270412371	58.68	-66.12364776	119.83	53.7	-6.57	0.4	T5457385	-1.2	115.69	427.8489006	111.6760599	115.6860328	99.64234123	98.41208169	87.14326903	75.61976592	93.23858245	69.59739126	68.29030126	58.66492102	58.67882552															58.66	0.89	1.56E-09	4.68E-09	9.22E-05
s-rrp-RRP-mipe-1	NCGC00017223-03	C[C@@H]1CC[C@@]2(CC[C@]3(C)\C(=C/C[C@@H]4[C@@]5(C)CC[C@H](O)C(C)(C)[C@@H]5CC[C@@]34C)[C@@H]2[C@H]1C)C(O)=O	1	activity	2.3	38.19676259	95.17	-20.691361	115.83	95.14	-4.42	4.95	T5457393	4	128.94	567.8224609	112.8341632	128.9449569	97.19427119	113.9159332	110.4786879	116.787484	119.6639272	122.3270557	119.9326477	111.1244154	95.17469569															95.17	0.38	1.56E-09	4.68E-09	9.22E-05
s-rrp-RRP-mipe-1	NCGC00025000-08	CC(=O)N1CCN(CC1)C2=CC=C(OC[C@H]3CO[C@@](C[N]4C=CN=C4)(O3)C5=CC=C(Cl)C=C5Cl)C=C2	1	activity	1.3	2.348499979	104.02	-11.76381018	113.67	101.91	-5.63	4.95	T5457407	4	122.96	531.8102706	112.6690391	115.3160854	118.1006493	99.11586399	113.3294952	122.9589794	115.7141541	111.9917671	101.6212282	100.4077823	104.0157476															99.12	0.47	7.80E-10	2.34E-09	4.61E-05
s-rrp-RRP-mipe-1	NCGC00168114-03	CC1=CC=CC=C1N2\C(=N/C3=C(C(=CC=C3)C)C2=O)C[N]4C=NC5=C4N=CN=C5N	1	activity	4	5.899165231	24.09	-90.14771066	96.39	6.25	-5.23	0.5	T5457387	-2.2	100.98	358.2266537	92.73839303	100.9771016	92.72411918	94.77383448	80.22839615	79.16387861	72.24470569	70.84105954	56.58637308	43.06310763	24.09405742															24.09	0.96	7.80E-10	2.34E-09	4.61E-05
s-rrp-RRP-mipe-1	NCGC00181002-02	C[C@@H](NCCCC1=CC=CC(=C1)C(F)(F)F)C2=CC=CC3=CC=CC=C23	1	activity	1.3	0.083327924	99.69	-14.96080356	124.07	109.11	-7.08	4.95	T5457399	4	138.21	558.9097242	117.5713028	115.829293	124.4890892	138.2091162	121.3219532	105.2669889	114.8688851	112.1594284	111.5120249	111.7315802	99.68729978															99.69	0.54	7.80E-10	2.34E-09	4.61E-05
s-rrp-RRP-mipe-1	NCGC00159574-02	COC1=C(OCCCN2CCOCC2)C=C3N=CN=C(NC4=CC=C(NC(=O)C5=CC=CC=C5)C=C4)C3=C1	1	activity	2.3	13.2065859	116.74	21.86074934	120.94	142.8	-4.88	4.95	T5457391	4	137.33	592.961094	124.8020917	121.4797285	120.4093473	110.7255738	122.8004408	128.8291076	128.5457017	124.8177193	106.5848006	137.3314598	116.7360682															106.58	0.33	7.80E-10	2.34E-09	4.61E-05
s-rrp-RRP-mipe-1	NCGC00167798-02	O=C1O[Pt]2(NC3CCCCC3N2)OC1=O	1	activity	2.3	37.22121629	113.37	-20.58197856	129.27	108.69	-4.43	4.95	T5457383	4	132.88	616.532148	126.7732461	129.3584402	128.3190478	124.9531729	131.4211874	132.8782707	131.2515764	130.6615716	122.2177949	132.6389826	113.3715973															113.37	0.66	7.80E-10	2.34E-09	4.61E-05
s-rrp-RRP-mipe-1	NCGC00167982-02	COC1=C2C(=O)C3=C(C(=C4C[C@](O)(C[C@H](O[C@H]5C[C@H](N)[C@H](O[C@H]6CCCCO6)[C@H](C)O5)C4=C3O)C(=O)CO)O)C(=O)C2=CC=C1	1	activity	1.1	11.77038208	57.88	-76.901583	116.96	40.06	-4.93	0.6	T5457383	-2.2	120.03	495.7962591	113.5689389	117.1906314	117.9215399	112.9549678	120.0347316	108.3098323	107.0831424	96.40478932	85.06066189	84.15763041	57.88006279															57.88	0.95	7.80E-10	2.34E-09	4.61E-05
s-rrp-RRP-mipe-1	NCGC00161418-02	CCC1=CC=C(OCC2=C(C=CC=C2)C(=O)NC3=CC4=C(C=C3)N=C(C)C=C4N)C=C1	1	activity	4	10.49036407	4.25	-113.1684587	116.07	2.9	-4.98	4.95	T5457411	-1.1	134.78	483.2651741	95.83489227	110.0680989	109.4735389	114.0253129	119.5613268	120.4054459	120.4238328	134.7778699	117.6142066	16.17045853	4.24723167															4.25	0.95	7.80E-10	2.34E-09	4.61E-05
s-rrp-RRP-mipe-1	NCGC00187983-01	O=C(NCC1=CC=CC=C1)C2=CSC(=N2)NC3=CC=NC=N3	1	activity	1.3	0.052576366	109.56	17.9768422	111.9	129.88	-7.28	3.93	T5457391	4	135.34	592.7983739	109.8781737	109.7222502	120.1435682	108.2308052	125.2158873	135.3434373	131.4297334	130.7340754	117.7989982	132.6909291	109.5572423															108.23	0.71	7.80E-10	2.34E-09	4.61E-05
s-rrp-RRP-mipe-1	NCGC00165768-02	NC(=O)C1=CC2=C([NH]C(=N2)C3=CC=C(OC4=CC=C(Cl)C=C4)C=C3)C=C1	1	activity	1.1	2.635060316	79.51	-44.95936891	117.57	72.61	-5.58	0.7	T5457389	-1.2	123.97	502.8535948	121.5153987	115.4432413	114.7176133	110.2225108	123.9655299	108.7597739	102.4825892	103.0475112	88.34373138	80.53173572	79.51141503															79.51	0.92	7.80E-10	2.34E-09	4.61E-05
s-rrp-RRP-mipe-1	NCGC00167558-01	CN1CCN(CC1)c2c(F)c3c(cc2F)C(=O)C(=CN3CCF)C(=O)O	1	activity	1.3	0.013206586	103.61	28.5	90.01	118.51	-7.88	0.6	T5457405	1.4	124.21	529.1355183	93.51387179	96.69272181	104.7685971	105.7128111	110.3566699	107.4229694	117.6403445	123.1870479	124.2098452	109.4283952	103.6091763															93.51	0.78	7.80E-10	2.34E-09	4.61E-05
s-rrp-RRP-mipe-1	NCGC00167740-01	CC/1=C/CC\C(=C/C2OC(=O)C(=C)C2CC1)C	1	activity	5		113.01						T5457403	4	137.06	583.7074586	107.4568481	122.2834023	137.0566126	121.7523633	118.242264	127.0972678	120.438598	123.4415428	112.2890028	122.1688693	113.0075676															107.46		7.80E-10	2.34E-09	4.61E-05
s-rrp-RRP-mipe-1	NCGC00167801-01	O=C(NCCCCN1CCOCC1)C2=CC3=CC=CC=C3O2	1	activity	1.3	1.32065859	106.24	-14.41524039	127.17	112.76	-5.88	4.95	T5457395	4	135.09	590.9767417	118.6715192	126.0648462	117.7622387	128.2638226	130.0112709	135.0929191	133.8777155	115.708777	113.4319253	118.069902	106.2421523															106.24	0.58	7.80E-10	2.34E-09	4.61E-05
s-rrp-RRP-mipe-1	NCGC00016488-03	C(NC1=C2NC=NC2=NC=N1)C3=CC=CO3	1	activity	5		107.89						T5457411	4	133.58	557.1858831	105.596516	111.3661189	116.642886	121.7311859	113.4344309	117.6510723	109.771983	133.5839059	117.2263233	111.6417822	107.8945617															105.6		7.80E-10	2.34E-09	4.61E-05
s-rrp-RRP-mipe-1	NCGC00160519-02	CC1=[N+]([O-])C=C(N=C1)C(O)=O	1	activity	1.3	0.033173444	117.09	-14.44973103	129.62	115.17	-7.48	4.95	T5457397	4	134.18	577.3312801	124.1245671	134.1797909	125.835106	133.573437	106.2497912	109.7951225	113.5390929	121.265291	112.233701	124.0573733	117.0884972															106.25	0.6	7.80E-10	2.34E-09	4.61E-05
s-rrp-RRP-mipe-1	NCGC00183912-01	NC1=N[NH]C2=NN=C(C=C12)C3=C4C=CC=C[N]4N=C3C5=CC=CC=C5	1	activity	2.3	16.6261066	88.66	-33.59106465	123.16	89.57	-4.78	4.45	T5457391	-2.4	138.74	575.1828907	121.6681812	118.0336983	111.2638547	126.2412883	121.0906484	117.1610372	138.744218	119.1764994	133.5676783	108.4994018	88.66190918															88.66	0.66	7.80E-10	2.34E-09	4.61E-05
s-rrp-RRP-mipe-1	NCGC00167487-01	Fc1ccc(cc1)S(=O)(=O)C[C@](C)(O)C(=O)Nc2cc(c(C#N)cc2)C(F)(F)F	1	activity	5		127.54						T5457397	4	137.32	547.9189016	103.5906775	119.6627922	99.60380406	123.9874317	114.1106614	119.7401238	97.28653309	137.3163666	93.25995124	118.3779676	127.544795															93.26		7.80E-10	2.34E-09	4.61E-05
s-rrp-RRP-mipe-1	NCGC00161410-02	CCC1=C(O)C=C(O)C(=C1)C2=NNC(C)=C2C3=CC4=C(OCCO4)C=C3	1	activity	1.3	10.49036407	88.67	-43.02558854	130.86	87.84	-4.98	4.95	T5457393	-1.2	141.1	599.954554	125.3627598	127.5305488	119.1625185	127.8999487	136.8322215	136.7636798	128.7311021	141.0989859	133.3331367	92.49046998	88.67476935															88.67	0.87	7.80E-10	2.34E-09	4.61E-05
s-rrp-RRP-mipe-1	NCGC00167532-01	CNC1CCCN(C1)c2c(F)cc3c(c2OC)N(C=C(C3=O)C(=O)O)C4CC4	1	activity	5		121.38						T5457403	4	157.16	623.9035306	126.8936102	124.9700467	149.0941527	129.3227085	157.1561608	117.3686121	127.033918	133.9000258	126.525767	109.1214239	121.3762298															109.12		7.80E-10	2.34E-09	4.61E-05
s-rrp-RRP-mipe-1	NCGC00168110-01	CN1CCN(CC1)C2=CC(=NC(=N2)SC3=CC=C(NC(=O)C4CC4)C=C3)NC5=CC(=N[NH]5)C	1	activity	2.3	20.93102809	86.29	-64.36597978	136.23	71.87	-4.68	0.9	T5457391	-2.4	141.78	607.1676874	141.7822638	133.0724682	131.37503	136.9955328	119.7072359	118.8199486	139.0049974	138.3180648	123.4414887	111.3830676	86.29435021															86.29	0.72	7.80E-10	2.34E-09	4.61E-05
s-rrp-RRP-npc-1	NCGC00183096-01	Cl.Nc1scc(n1)\C(=C\CC)C(=O)N[C@@H]3C(=O)N2C(=C(COC(N)=O)CS[C@@H]23)C(=O)OCOC(=O)C(C)(C)C	1	activity_mipe	1.3	0.011885636	137.85	27.5	111.95	139.45	-7.92	1.83		4	158.98	656.2353142	111.950003	158.9848185	128.5068734	139.8484446	143.0449658	143.09499	132.2422472	137.8540355																		111.95	0.89	5.90E-10	2.95E-09
s-rrp-RRP-mipe-1	NCGC00164380-02	O=C2CC[C@H]3[C@@H]4CCC1=C(O)C(=O)CC[C@]1(C)[C@H]4CC[C@]23C	1	activity	2.3	23.48499979	112.89	-25.40545893	130.72	105.32	-4.63	1.1	T5457407	4	133.45	616.2533047	133.2239802	131.8626715	133.4534112	126.20076	131.3522046	131.0031334	127.0819507	130.3421926	127.5881649	121.2845451	112.8860977															112.89	0.87	7.80E-10	2.34E-09	4.61E-05
s-rrp-RRP-mipe-1	NCGC00016103-06	OCC1=CC=C(O1)C2=N[N](CC3=CC=CC=C3)C4=C2C=CC=C4	1	activity	2.3	16.6261066	94.33	-26.41868026	120.84	94.42	-4.78	3.51	T5457409	4	127.95	569.2712959	113.8405858	127.9525298	126.1914322	108.4487742	127.6802599	122.2276376	121.4531386	113.5261898	124.7521502	109.8177241	94.32501894															94.33	0.63	7.80E-10	2.34E-09	4.61E-05
s-rrp-RRP-mipe-1	NCGC00095838-03	CN[S+]([O-])(=O)CC1=CC=C2[NH]C=C(CCN(C)C)C2=C1	1	activity	1.3	0.0023485	126.28	33.02322629	90.21	123.23	-8.63	3.13	T5457399	1.4	130.13	576.1471938	91.21081075	106.8379269	127.043759	126.9152822	129.3522961	107.019027	119.917683	120.5568102	130.1319584	121.6509785	126.2798466															91.21	0.72	7.80E-10	2.34E-09	4.61E-05
s-rrp-RRP-mipe-1	NCGC00159559-01	[H][C@@]12CC[C@@]3(CCC(=O)O3)[C@@]1(C)C[C@H]4O[C@@]45[C@@]2([H])[C@@H](CC6=CC(=O)CC[C@]56C)C(=O)OC	1	activity	1.3	0.009349547	128.3	19	103.51	122.51	-8.03	1.63	T5457409	4	130.23	567.7387684	100.5086394	110.9642212	106.881645	118.859665	130.2312418	126.1577312	122.5965245	129.3591165	116.0605962	104.8845468	128.2968753															100.51	0.49	7.80E-10	2.34E-09	4.61E-05
s-rrp-RRP-mipe-1	NCGC00164572-01	O=C(NN1CCCCC1)c4nn(c2ccc(Cl)cc2Cl)c(c3ccc(Cl)cc3)c4C	1	activity	1.3	0.020931028	109.48	15.38009553	119.15	134.53	-7.68	2.72	T5457401	4	146.82	625.2347435	118.5254202	121.5471173	117.9450338	125.7912913	141.9521302	136.9437628	146.8150314	128.1585233	116.5420072	136.8730297	109.4811666															109.48	0.43	7.80E-10	2.34E-09	4.61E-05
s-rrp-RRP-mipe-1	NCGC00023193-04	OCC(=O)[C@@]54OC(C)(C)O[C@@H]5C[C@@H]3[C@]4(C)C[C@H](O)[C@@]2(F)[C@H]3CCC1=CC(=O)C=C[C@@]12C	1	activity	1.3	0.417628916	117.37	40.42619651	100.57	140.99	-6.38	0.3	T5457407	2.4	137.97	573.2594156	104.992032	109.2377394	104.6368683	112.544757	119.8218592	115.4170771	124.009388	129.0577147	117.0760431	137.9687516	117.3703217															104.64	0.75	7.80E-10	2.34E-09	4.61E-05
s-rrp-RRP-mipe-1	NCGC00159459-02	Oc3c1C(=O)OCc1c(C)c(OC)c3C\C=C(/C)CCC(=O)OCCN2CCOCC2	1	activity	1.3	0.001049036	112.25	-42.83422327	162.81	119.98	-8.98	4.95	T5457411	-1.4	156.74	586.4672524	156.7387452	116.784619	136.2249824	104.1953367	130.7131878	130.0796962	117.4926568	136.9341826	121.4347121	92.489998	112.2480923															92.49	0.4	7.80E-10	2.34E-09	4.61E-05
s-rrp-RRP-mipe-1	NCGC00160275-01	CC1=C2C(O)=CC3=C4C2=C(C(O)=C1)C(=O)C5=C4C(=C(O)C=C5O)C(=O)C3(C)C	1	activity	2.3	37.22121629	103.58	-33.43699849	128.7	95.26	-4.43	4.95	T5457383	4	138.67	612.6904402	125.1964234	132.6531876	137.7719708	123.1964013	116.6820003	117.677419	131.4518228	134.3546818	138.6663023	129.6043973	103.582258															103.58	0.51	7.80E-10	2.34E-09	4.61E-05
s-rrp-RRP-mipe-1	NCGC00168774-01	CS(=O)(=O)O.C#CCN[C@@H]2CCc1ccccc12	1	activity	1.3	1.66261066	88.98	-32.59070722	120.05	87.46	-5.78	0.5	T5457411	-1.4	126.27	526.8604009	114.0520479	126.2686978	112.6198283	122.6658146	116.1238573	106.6846311	108.624218	106.2523452	92.5608628	104.3262127	88.97645853															88.98	0.75	7.80E-10	2.34E-09	4.61E-05
s-rrp-RRP-mipe-1	NCGC00164550-01	O=S(CC(=O)NC/C=C\COc2cc(CN1CCCCC1)ccn2)Cc3ccco3	1	activity	1.3	2.635060316	128.43	7.217393584	122.02	129.23	-5.58	4.95	T5457397	4	130.18	594.056697	126.7344937	111.5533324	119.7464765	123.3960522	126.9551225	121.8252056	123.6130797	122.1359651	130.1814508	128.5567714	128.4339477															111.55	0.39	7.80E-10	2.34E-09	4.61E-05
s-rrp-RRP-mipe-1	NCGC00159461-03	[H][C@@](O)(CN(CC(C)C)[S+]([O-])(=O)C1=CC=C(N)C=C1)[C@]([H])(CC2=CC=CC=C2)NC(=O)O[C@@]3([H])CCOC3	1	activity	1.3	1.865479842	109.05	-23.92668752	127.32	103.39	-5.73	0.2	T5457407	4	127.32	565.6509311	127.3194978	118.3194486	124.1024546	113.6379788	120.1657119	117.3062489	121.6130361	115.9235814	115.2161551	112.9835161	109.0472582															109.05	0.57	7.80E-10	2.34E-09	4.61E-05
s-rrp-RRP-mipe-1	NCGC00164594-01	O=C(OCCl)[C@@]4(OC(=O)OCC)CC[C@@H]3[C@]4(C)C[C@H](O)[C@H]2[C@H]3CCC1=CC(=O)C=C[C@@]12C	1	activity	1.3	0.46858735	148.73	42.3860019	110.85	153.24	-6.33	0.3	T5457407	1.2	148.73	623.0848442	113.8547509	120.934699	124.7454189	115.5240584	124.8806228	129.7043514	137.7054976	131.6970268	143.7728263	134.6249143	148.7280864															113.85	0.81	7.80E-10	2.34E-09	4.61E-05
s-rrp-RRP-mipe-1	NCGC00021191-05	CC(=O)OCC(=O)[C@@]1(O)CC[C@H]2[C@@H]3CCC/4=C/C(=O)CC[C@]4(C)[C@H]3C(=O)C[C@]12C	1	activity	5		119.28						T5457407	4	132.01	573.8425221	115.0234483	112.6932	115.6739521	116.7740376	132.0105343	131.2271512	113.7956029	107.8067502	118.9481125	127.7809672	119.2772755															107.81		7.80E-10	2.34E-09	4.61E-05
s-rrp-RRP-mipe-1	NCGC00168109-01	COC1=N[N](C2=CC=C(NC(=O)CSC3=CC=CC=C3)C=C2)C(=N1)C4=CC=C5OCOC5=C4	1	activity	2.3	23.48499979	101.05	-37.78134693	132.21	94.42	-4.63	0.2	T5457399	-3	134.21	582.9681569	134.2052071	128.4027993	118.9037689	125.5503432	118.7543491	116.0938174	129.8482533	112.8836518	120.1121588	126.1614918	101.0540846															101.05	0.36	7.80E-10	2.34E-09	4.61E-05
s-rrp-RRP-mipe-1	NCGC00168781-01	O=C6N(C)CC(=O)N4[C@@H]6Cc1c5ccccc5nc1[C@H]4c2ccc3OCOc3c2	1	activity	1.3	4.176289157	91.55	-39.21289412	120.64	81.43	-5.38	0.3	T5457399	-2.4	122.14	519.1351311	122.1431504	115.4870727	110.2239126	112.1680524	115.0982949	109.8867917	108.6147803	105.125133	97.23189429	100.5762548	91.54907192															91.55	0.88	7.80E-10	2.34E-09	4.61E-05
s-rrp-RRP-npc-1	NCGC00167569-01	COc1ccc(cc1)OCC(=O)O[C@@H]3C[C@@H]4CN5CCc2c6ccc(OC)cc6nc2[C@H]5C[C@@H]4[C@@H]([C@H]3OC)C(=O)OC	1	activity_mipe	1.3	0.03758568	127.68	17.37967442	98.52	115.9	-7.42	4.95		4	132.14	537.0748222	98.90361646	100.9763661	95.25388778	116.6534943	132.1372977	99.13146255	104.4732456	127.6821067																		95.25	0.41	5.90E-10	2.95E-09
s-rrp-RRP-mipe-1	NCGC00181098-01	Nc3nc2c(ncn2[C@@H]1O[C@H](CO)[C@@H](O)[C@@H]1O)c(OC)n3	1	activity	5		119.63						T5457409	4	139.23	616.7298342	127.2644825	136.1052235	126.0989355	121.311921	125.9568027	133.0347095	125.4106168	139.231422	122.2574026	130.865435	119.6340736															119.63		7.80E-10	2.34E-09	4.61E-05
s-rrp-RRP-mipe-1	NCGC00160163-01	C[C@H]1C2C(CC3C4CC=C5CC(O)CCC5(C)C4CCC23C)O[C@]16CC[C@@H](C)CO6	1	activity	5		120.13						T5457401	4	148.25	609.4896242	114.0745393	120.8146583	127.059741	132.7910786	122.4465454	117.5929527	123.6840035	148.2473768	136.8482731	121.9249842	120.1270582															114.07		7.80E-10	2.34E-09	4.61E-05
s-rrp-RRP-mipe-1	NCGC00181152-01	O=C1O[Pt](N)(N)OC1	1	activity	1.3	0.00186548	142.16	25.36033929	107.23	132.59	-8.73	3.99	T5457383	1.4	142.16	624.9072139	108.2301993	124.992119	141.4089296	125.1162103	134.1202267	138.2169147	121.838088	121.2610322	140.8266589	126.2103989	142.1640982															108.23	0.47	7.80E-10	2.34E-09	4.61E-05
s-rrp-RRP-mipe-1	NCGC00181013-01	O=C1C=CN=C(N1)N(C)C2CCN(CC2)c4nc5ccccc5n4Cc3ccc(F)cc3	1	activity	1.3	13.2065859	97.43	-34.10040224	123.93	89.83	-4.88	1.11	T5457397	4	133.25	573.438368	120.4271297	127.4618706	110.9819511	129.4806121	133.2546249	118.9911424	131.5201046	110.6304424	120.8518968	102.5365259	97.42679445															97.43	0.61	7.80E-10	2.34E-09	4.61E-05
s-rrp-RRP-npc-1	NCGC00183108-01	N=C(N)c1ccc(cc1)OCCCOc2ccc(cc2)C(=N)N	1	activity_mipe	1.3	0.026608624	136.14	-16.32713797	145.51	129.18	-7.57	4.95		4	147.01	662.5457173	147.0110502	143.0715638	146.027393	117.5717686	127.8979317	133.9048479	130.9909836	136.1403943																		117.57	0.68	5.90E-10	2.95E-09
s-rrp-RRP-mipe-1	NCGC00183105-01	O=C(O)CCCCCC[C@H]1C(=O)C[C@H]2O[C@](O)(CC[C@H]12)C(F)(F)CCCC	1	activity	1.3	0.026350603	109.65	-39.72880846	145.92	106.19	-7.58	0.3	T5457409	-1.4	141.64	583.1961054	135.834972	141.6397212	118.0733547	130.7834725	116.4509099	126.579369	122.8599098	116.8337171	99.91107389	118.3048695	109.6514118															99.91	0.59	7.80E-10	2.34E-09	4.61E-05
s-rrp-RRP-mipe-1	NCGC00181011-01	ClC1=CNC(=O)C=C1O	1	activity	1.3	2.635060316	105.96	-25.14238708	130.12	104.98	-5.58	2.41	T5457411	4	138.43	593.3680678	129.6202323	137.567139	138.4339503	117.7033696	133.958962	120.4784651	132.3043649	123.8079279	109.6423613	104.0849097	105.9626889															104.08	0.75	7.80E-10	2.34E-09	4.61E-05
s-rrp-RRP-mipe-1	NCGC00181111-01	O=C(O)c1ccc(cc1)C(=O)Nc2ccc3c(c2)C(C)(C)CCC3(C)C	1	activity	2.3	23.48499979	54.25	-59.47081082	109.66	50.18	-4.63	4.09	T5457395	-2.2	125.82	508.2017944	108.8118605	104.0239788	97.0893107	113.384577	114.1853614	112.5123151	125.8165038	108.0784411	105.748847	98.74096828	54.25285147															54.25	0.85	7.80E-10	2.34E-09	4.61E-05
s-rrp-RRP-mipe-1	NCGC00247877-01	COC1=C(C)C=NC(=C1C)C[N]2C=NC3=C(Cl)N=C(N)N=C23	1	activity	1.3	2.956586303	61.36	-63.93275502	127.42	63.49	-5.53	1.79	T5457393	-1.2	138.19	538.0744753	113.2378822	110.7522974	128.9591696	134.2102861	130.3694148	138.1867821	137.8939781	103.6516419	83.74805792	68.12301169	61.3626014															61.36	0.88	7.80E-10	2.34E-09	4.61E-05
s-rrp-RRP-mipe-1	NCGC00181166-01	[Na+].[O-]S(=O)(=O)CCS	1	activity	1.3	0.002956586	147.42	20.5	116.15	136.65	-8.53	3.99	T5457405	1.4	148.82	642.989532	116.6480396	121.3683637	137.454246	129.176334	148.820354	145.1172083	130.5700378	129.2051704	139.3265491	123.6229965	147.421679															116.65	0.44	7.80E-10	2.34E-09	4.61E-05
s-rrp-RRP-mipe-1	NCGC00025176-01	CCOC(=O)C1=CN=C[N]1[C@H](C)C2=CC=CC=C2	1	activity	1.3	2.956586303	110.89	-14.14935756	122.82	108.67	-5.53	4.95	T5457405	4	128.89	573.5453933	117.3174379	126.6983863	111.7232842	122.3310025	122.2454176	128.8896331	126.4679788	126.3692167	101.7763066	113.257298	110.8873231															101.78	0.56	7.80E-10	2.34E-09	4.61E-05
s-rrp-RRP-mipe-1	NCGC00092310-03	CCN2CCCC2CNC(=O)c1cc(c(N)cc1OC)S(=O)(=O)CC	1	activity	1.3	0.00263506	119.04	-15.65486999	140.91	125.26	-8.58	2.19	T5457409	4	139.91	612.096706	139.9124186	133.9923678	127.8290779	124.1884701	113.9500269	121.0524717	129.5668208	136.5982966	137.4427623	119.9601	119.0376982															113.95	0.32	7.80E-10	2.34E-09	4.61E-05
s-rrp-RRP-mipe-1	NCGC00247879-01	CCNC(=O)C1=CC2=C(N=C(N)N=C2S1)C3=CC(=C(Cl)C=C3Cl)OCCN4CCCC4	1	activity	1.1	9.349546816	58.17	-78.21283297	130.22	52.01	-5.03	1.89	T5457395	-2.2	136.3	567.9582107	130.5348288	122.6261688	129.6554362	136.2972478	133.5718792	128.9106834	130.7224784	126.0047022	111.8393141	72.08688893	58.16673466															58.17	0.98	7.80E-10	2.34E-09	4.61E-05
s-rrp-RRP-mipe-1	NCGC00247878-01	CCNC(=O)C1=NOC(=C1C2=CC=C(CN3CCOCC3)C=C2)C4=C(O)C=C(O)C(=C4)C(C)C	1	activity	1.3	0.29565863	74.53	-46.86981669	112.91	66.04	-6.53	4.95	T5457393	-1.2	121.56	437.5278335	109.8200139	98.34846719	115.9948126	114.1912629	121.5565653	113.7369341	59.58494833	53.27470039	73.38227186	69.23836785	74.52614979															53.27	0.89	7.80E-10	2.34E-09	4.61E-05
s-rrp-RRP-mipe-1	NCGC00095322-03	COC1=C(OC)C(=O)C(C)=C(C\C=C(/C)CC\C=C(/C)CC\C=C(/C)CC\C=C(/C)CC\C=C(/C)CC\C=C(/C)CC\C=C(/C)CC\C=C(/C)CC\C=C(/C)CC\C=C(/C)C)C1=O	1	activity	1.3	0.033173444	118.14	15	108	123	-7.48	4.95	T5457411	4	126.89	568.179592	105.4953303	109.1823588	110.7778377	108.5267989	126.4635359	121.7759464	126.3977843	125.7030236	126.8918744	114.5378854	118.142565															105.5	0.76	7.80E-10	2.34E-09	4.61E-05
s-rrp-RRP-npc-1	NCGC00181305-01	O.O.O.O.O=C3O[Mg]2(Oc1ccccc1C(=O)O2)Oc4ccccc34	1	activity_mipe	2.3	33.49827272	112.42	-31.64073944	138.62	106.98	-4.47	4.95		4	146.68	676.0270712	127.1159373	143.6863419	146.6389701	143.299437	129.5640264	131.8522098	146.6761842	112.4153211																		112.42	0.57	5.90E-10	2.95E-09
s-rrp-RRP-mipe-1	NCGC00181296-01	O=C2C(C)=C(C)C(=O)C(C)=C2C(CCCCCC(=O)O)c1ccccc1	1	activity	1.3	0.001320659	109.77	36.30257119	65.31	101.62	-8.88	4.95	T5457409	1.4	112.24	478.5830693	67.76140768	99.73102574	101.8652246	93.89569022	105.8535606	96.36085725	95.0148062	102.1561755	99.03006747	112.238475	109.7709242															67.76	0.76	7.80E-10	2.34E-09	4.61E-05
s-rrp-RRP-npc-1	NCGC00181300-01	CCCC(=O)OC[C@@H](OC(=O)CCC)[C@@H](OC(=O)CCC)[C@@H](OC(=O)CCC)CN2C3=NC(=O)NC(=O)C3=Nc1cc(C)c(C)cc12	1	activity_mipe	1.3	0.001678891	102.5	30.3742671	85.35	115.72	-8.77	1.1		1.4	126.64	551.5561069	89.34558836	110.0420963	102.4737989	123.4496695	126.6360335	105.1665941	113.9231513	102.5024056																		89.35	0.54	5.90E-10	2.95E-09
s-rrp-RRP-npc-1	NCGC00181301-01	CCCCOC(=O)CC(CC(=O)OCCCC)(OC(C)=O)C(=O)OCCCC	1	activity_mipe	1.3	0.002371496	116.17	39.27797835	77.02	116.3	-8.62	1.17		1.4	124.46	546.722796	81.33130651	102.4850787	105.9288595	124.4602254	117.2505974	109.1415945	118.2675189	116.1666669																		81.33	0.85	5.90E-10	2.95E-09
s-rrp-RRP-mipe-1	NCGC00181304-01	O=C1N=C(N)C2CN12	1	activity	1.3	0.013206586	138.42	21.28431388	115.77	137.06	-7.88	4.95	T5457383	1.4	155.08	633.1064851	114.5248349	125.0193757	107.7597394	138.8645179	132.2319235	143.9957689	155.0774133	121.9313456	124.5726911	140.7261483	138.4188982															107.76	0.5	7.80E-10	2.34E-09	4.61E-05
s-rrp-RRP-mipe-1	NCGC00181349-01	[Sr+2].[Sr+2].O.O.O.O.O.O.O.O=C([O-])CN(CC([O-])=O)c1sc(c(CC([O-])=O)c1C#N)C([O-])=O	1	activity	1.3	0.029565863	111.81	15.23158759	98.36	113.59	-7.53	4.95	T5457399	4	123.76	521.3010884	102.0867414	102.8680756	90.64375172	101.0750276	114.3856013	106.5888916	123.7604652	107.6314029	110.1458587	120.2477616	111.8069957															90.64	0.61	7.80E-10	2.34E-09	4.61E-05
s-rrp-RRP-npc-1	NCGC00181294-01	Nc2nc(C)ncc2CN(C=O)C(C)=C(CCO)SSC(CCO)=C(C)N(C=O)Cc1cnc(C)nc1N	1	activity_mipe	1.3	0.004731757	109.33	24.92062255	98.65	123.57	-8.32	0.8		4	135.76	582.2469391	101.6467911	111.964729	112.2556464	120.5651353	135.7590551	119.2151993	117.6497388	109.3258593																		101.65	0.62	5.90E-10	2.95E-09
s-rrp-RRP-mipe-1	NCGC00181343-01	Cl.COc3cc4C[C@H](CN(C)CCCN1CCc2cc(OC)c(OC)cc2CC1=O)c4cc3OC	1	activity	1.3	0.29565863	128.85	-10.59931545	127.97	117.37	-6.53	4.95	T5457399	4	133.46	593.8137526	121.9705003	127.6732959	128.118917	131.6242273	125.1429999	133.4590743	107.3044041	121.8091092	122.2268354	118.2979906	128.852908															107.3	0.5	7.80E-10	2.34E-09	4.61E-05
s-rrp-RRP-mipe-1	NCGC00242486-02	C[C@H](NC1=NC(=C(Cl)C=N1)NC2=N[NH]C(=C2)C)C3=NC=C(F)C=N3	1	activity	1.3	3.722121629	162.81	59.62343539	112.79	172.41	-5.43	1.1	T5457391	1.2	174.65	614.0531581	106.1388383	112.473351	116.8606399	110.2418133	125.5184633	107.329886	120.6623129	134.5343845	138.1585054	174.6515132	162.8106246															106.14	0.89	7.80E-10	2.34E-09	4.61E-05
s-rrp-RRP-mipe-1	NCGC00181785-01	C[C@@H](O[C@H]2OCCN(CC1=NC(=O)N=N1)[C@H]2C3CCC(F)CC3)c4cc(cc(c4)C(F)(F)F)C(F)(F)F	1	activity	1.3	6.618972254	89.12	-41.93569169	123.98	82.04	-5.18	0.5	T5457401	-2.2	126.35	550.1577321	116.9786922	124.3198552	125.3654037	124.2500558	126.3547371	114.4956807	108.5166853	109.4124813	104.0931676	106.6040975	89.11561581															89.12	0.83	7.80E-10	2.34E-09	4.61E-05
s-rrp-RRP-npc-1	NCGC00181749-01	[Na+].[O-]C(=O)[C@H](N)CSCC(=O)N[C@]3(OC)C(=O)N2C(=C(CSc1nnnn1C)CS[C@@H]23)C(=O)O	1	activity_mipe	5		106.24	0	0	0				4	112.71	511.7613941	96.86217984	112.7103225	99.89501708	98.80216559	110.1886942	95.62016491	108.0418643	106.2392683																		95.62		5.90E-10	2.95E-09
s-rrp-RRP-npc-1	NCGC00181794-01	[I-].C[N+](C)(Cc1cccs1)CCOc2ccccc2	1	activity_mipe	1.3	2.660862384	108.99	-20.77440807	127.88	107.11	-5.57	4.95		4	137.65	608.6645016	120.3832563	137.6457295	120.1545149	128.0202669	134.3762945	125.2801232	105.1545829	108.9895709																		105.15	0.71	5.90E-10	2.95E-09
s-rrp-RRP-npc-1	NCGC00181750-01	Cl.CO\N=C(/c1nc(N)sn1)C(=O)N[C@@H]5C(=O)N4C(C([O-])=O)=C(C[n+]3ccn2ncccc23)CS[C@@H]45	1	activity_mipe	1.3	0.008414386	148.44	-13.67378794	145.66	131.98	-8.07	4.45		4	148.44	667.6551309	144.6556432	146.1756625	132.7311927	124.9754027	138.2678847	124.9274865	139.186283	148.4376696																		124.93	0.57	5.90E-10	2.95E-09
s-rrp-RRP-npc-1	NCGC00181788-01	Cl.CC=3CS[C@H]2N(C(=O)[C@H]2NC(=O)C(=N\OC)\c1csc(N)n1)C=3C(=O)OCOC(=O)C(C)(C)C	1	activity_mipe	5		114.52	0	0	0				4	137.24	615.7667555	119.1803303	121.3134592	124.69715	131.0923912	137.2370949	113.6246016	130.3486583	114.5172075																		113.62		5.90E-10	2.95E-09
s-rrp-RRP-mipe-1	NCGC00161834-01	[H][C@@]12CC3OC(CCC)O[C@@]3(C(=O)CO)[C@@]1(C)CC(O)[C@@]4([H])[C@@]2([H])CCC5=CC(=O)C=C[C@]45C	1	activity	5		120.92						T5457407	4	142.94	628.0946718	141.8669339	115.3043888	127.8197186	128.8128228	140.1971416	142.9443092	132.8718168	141.3699962	121.3098665	125.4232712	120.9184633															115.3		7.80E-10	2.34E-09	4.61E-05
s-rrp-RRP-mipe-1	NCGC00095134-03	OC(CCC1C(N(C1=O)C2=CC=C(F)C=C2)C3=CC=C(O)C=C3)C4=CC=C(F)C=C4	1	activity	1.3	2.093102809	94.91	-22.31126953	118.84	96.53	-5.68	2.72	T5457401	4	128.06	542.3788196	111.839557	120.5614161	108.4579592	128.0638718	118.4639001	115.877116	127.4731584	110.4632428	97.28733755	99.70045413	94.91349907															94.91	0.73	7.80E-10	2.34E-09	4.61E-05
s-rrp-RRP-mipe-1	NCGC00181754-01	O=C(O)c1ccc(cc1)n3nc(nc3c2ccccc2O)c4ccccc4O	1	activity	2.3	20.93102809	80.94	-45.46540882	124.44	78.97	-4.68	4.09	T5457411	-2.4	136.5	520.8583917	97.98689971	130.8289085	121.6865107	121.5414609	116.3762865	136.5037818	135.5801874	110.9172392	122.9143851	114.2554045	80.9367107															80.94	0.75	7.80E-10	2.34E-09	4.61E-05
s-rrp-RRP-mipe-1	NCGC00181765-01	O=C(Nc3cccc1c3OC(=CC1=O)c2nnnn2)c5ccc(OCCCCc4ccccc4)cc5	1	activity	5		86.95						T5457399	4	125.01	503.8559462	94.34098302	102.5118576	112.4415518	85.01671936	114.4404249	115.4203681	106.7489618	125.0104769	97.08529004	100.2556797	86.94880433															85.02		7.80E-10	2.34E-09	4.61E-05
s-rrp-RRP-npc-1	NCGC00181765-01	O=C(Nc3cccc1c3OC(=CC1=O)c2nnnn2)c5ccc(OCCCCc4ccccc4)cc5	1	activity_mipe	1.3	0.005956929	115.09	25.5	91.99	117.49	-8.22	0.5		4	119.16	548.6187781	95.98951583	108.5684625	103.1076603	109.8747375	119.1625326	114.3115586	118.5116398	115.0884901																		95.99	0.78	5.90E-10	2.95E-09
s-rrp-RRP-npc-1	NCGC00181756-01	Oc1ccc(cc1OC)/C=C/C(=O)O[C@H]4CC[C@]63C[C@@]56CC[C@]2(C)[C@H](CC[C@@]2(C)[C@@H]5CC[C@H]3C4(C)C)[C@H](C)CC\C=C(/C)C	1	activity_mipe	1.3	0.010593084	138.68	-12.16372068	140.39	128.23	-7.97	4.95		4	148.88	649.8607793	131.8900156	148.8780576	130.1908634	130.8143585	125.1923309	124.2535817	131.8771669	138.6758162																		124.25	0.52	5.90E-10	2.95E-09
s-rrp-RRP-npc-1	NCGC00181909-01	O=C(CN1CCCCC1)Nc2ccc(cc2)C(=O)OCC	1	activity_mipe	1.1	0.10593084	96.27	76.48411364	23.15	99.63	-6.97	0.4		1.2	96.27	313.7055038	29.79492604	29.98662875	58.17966539	54.4951495	75.96474652	75.11724659	87.13983295	96.26738736																		29.79	0.93	5.90E-10	2.95E-09
s-rrp-RRP-npc-1	NCGC00181910-01	O=C(Cc1ccccc1)NCC(=O)N(C)C	1	activity_mipe	1.3	0.016788907	111.32	-22.35701961	131.84	109.49	-7.77	2.25		-1.4	132.34	570.6353499	132.3443247	130.0693927	122.8789125	108.204614	112.3366812	113.8485193	101.6301417	111.3223773																		101.63	0.88	5.90E-10	2.95E-09
s-rrp-RRP-npc-1	NCGC00181911-01	O=C2C(CCCC)C(=O)NC(=O)N2C1CCCCC1	1	activity_mipe	1.3	0.059569289	121.8	-8.189127144	123.07	114.88	-7.22	2.33		4	127.51	584.3938479	117.5655212	127.5082439	123.822242	117.4734266	115.8674661	114.4912486	114.8923129	121.8031434																		114.49	0.65	5.90E-10	2.95E-09
s-rrp-RRP-mipe-1	NCGC00181767-01	Oc1cc(cc([N+]([O-])=O)c1O)C(=O)c2ccc(C)cc2	1	activity	2.3	23.48499979	101.76	-15.72294339	116.44	100.72	-4.63	4.09	T5457395	4	127.38	556.0435256	111.9420515	118.6876042	119.8314241	122.5548754	118.624355	109.9706678	110.9563614	127.3762087	109.0225452	113.9835406	101.7562653															101.76	0.38	7.80E-10	2.34E-09	4.61E-05
s-rrp-RRP-npc-1	NCGC00181912-01	O=C(OCC)c3ncn2c3CN(C)C(=O)c1c(I)cccc12	1	activity_mipe	1.3	0.006683784	121.49	-13.27685208	132.99	119.71	-8.17	4.95		4	134.58	604.6108391	130.9909512	134.347375	118.543403	108.2602411	112.4771194	124.4262833	134.5834463	121.4923592																		108.26	0.35	5.90E-10	2.95E-09
s-rrp-RRP-npc-1	NCGC00181916-01	O=S(=O)(Nc1ccc(OCC)nn1)c2ccc(N)cc2	1	activity_mipe	1.3	0.016788907	106.15	16	101.57	117.57	-7.77	1.46		4	128.42	556.9999631	99.07474174	106.1427336	106.4921486	117.6561529	128.4203659	103.4597316	119.4193974	106.1464555																		99.07	0.47	5.90E-10	2.95E-09
s-rrp-RRP-mipe-1	NCGC00181771-01	O=S(C)(=O)Nc1ccc(cc1)C(O)CCCN(CC)CCCCCCC.O=C(O)/C=C/C(=O)O.CCN(CCCCCCC)CCCC(O)c1ccc(NS(C)(=O)=O)cc1	1	activity	5		105.61						T5457399	4	127.96	568.0998252	104.8195186	122.4101358	116.8564959	126.6746936	117.0591543	126.2547672	105.1753821	127.5283636	107.7064673	127.9620169	105.6050762															104.82		7.80E-10	2.34E-09	4.61E-05
s-rrp-RRP-npc-1	NCGC00181914-01	O=C(NCCN(CC)CC)c1ccc(Cl)cc1OCC=C	1	activity_mipe	1.3	0.188374631	119.66	-9.532206624	131.35	121.82	-6.72	4.95		4	135.43	625.0814705	129.8509006	135.4294456	126.4949763	134.0690146	121.5657037	116.907395	129.0132029	119.6602328																		116.91	0.59	5.90E-10	2.95E-09
s-rrp-RRP-npc-1	NCGC00181915-01	CN(C)C(=O)COC(=O)C(C)c1cc2Cc3ccc(C)nc3Oc2cc1	1	activity_mipe	1.4	0.014963129	74.86	41.47289619	20.11	61.58	-7.82	1.63		1.2	74.86	239.9531034	22.58642014	19.89679516	41.89440908	58.57849199	57.98563995	58.46782992	53.92780111	74.85524404																		19.9	0.89	5.90E-10	2.95E-09
s-rrp-RRP-npc-1	NCGC00181761-01		1	activity_mipe	2.3	33.49827272	157.99	21.90534805	139.78	161.69	-4.47	4.95		4	157.99	694.8172306	141.6863193	143.8930783	124.6818626	140.4944142	144.2770187	147.7871598	135.1124287	157.9854828																		124.68	0.45	5.90E-10	2.95E-09
s-rrp-RRP-npc-1	NCGC00181780-01	C[C@@]34CC[C@H]1[C@@H](CC[C@H]2C[C@@H](O)CC[C@]12C)[C@@H]4CCC3	1	activity_mipe	1.2	0.007499329	73.3	50.13886387	20.98	71.11	-8.12	1.29		1.2	73.55	293.5359861	23.93731469	30.10929731	60.46356575	59.96693654	72.62861767	73.55312732	70.87841173	73.30299016																		23.94	0.96	5.90E-10	2.95E-09
s-rrp-RRP-mipe-1	NCGC00182059-02	CC(C)COc1ccc(cc1C#N)c2nc(C)c(s2)C(=O)O	1	activity	1.3	0.104903641	129.37	-11.10802222	129.27	118.17	-6.98	4.95	T5457401	4	136.75	594.4709226	121.2733059	124.2365599	136.1521108	127.4098699	136.7459895	109.0999541	120.1552595	128.5263355	112.9433684	120.7215877	129.3658278															109.1	0.38	7.80E-10	2.34E-09	4.61E-05
s-rrp-RRP-mipe-1	NCGC00165966-02	O=C(O)C(O)C(O)C(=O)O.O=C(O)C(O)C(O)C(=O)O.O=C(OC)[C@@]2(C[C@@H]4C=C(CC)C[N@](Cc1c3ccccc3nc12)C4)c5cc9c(cc5OC)N(C)[C@@H]6[C@]98CCN7CC=C[C@@](CC)([C@@H](OC(C)=O)[C@]6(O)C(=O)OC)[C@H]78	1	activity	1.3	0.052576366	89.88	-40.64510957	128.03	87.38	-7.28	0.4	T5457383	-1.2	124.03	498.4435756	124.0272365	118.7253167	120.4803513	103.0786508	106.2979224	101.8300255	96.36013995	106.6719297	92.15105369	85.46694984	89.87782129															85.47	0.84	7.80E-10	2.34E-09	4.61E-05
s-rrp-RRP-npc-1	NCGC00182030-01	[Na+].[Na+].O=C([O-])[C@@H]2N3C(=O)[C@@H](NC(=O)[C@@H](c1ccccc1)S([O-])(=O)=O)[C@H]3SC2(C)C	1	activity_mipe	5		146.64	0	0	0				4	156.61	661.7003024	119.5088014	137.7869522	116.3422442	133.3174305	156.6074069	132.1915823	129.9627933	146.6379113																		116.34		5.90E-10	2.95E-09
s-rrp-RRP-npc-1	NCGC00182031-01	Clc1ccccc1C4=NCc2nnc(C)n2c3sc(cc34)CC	1	activity_mipe	1.3	0.003758568	95.49	26.37755244	86.82	113.19	-8.42	2.41		4	129.55	530.06233	87.51903148	95.21660797	115.0165716	120.7178928	129.5492943	99.40862221	99.74806915	95.48827133																		87.52	0.49	5.90E-10	2.95E-09
s-rrp-RRP-npc-1	NCGC00182034-01	C/C(C)=C\CCC(\C)=C\CCC(\C)=C\CCC(C)=CCCC(C)=O	1	activity_mipe	5		140.02	0	0	0				4	165.05	706.4484284	137.3816094	138.6998921	134.4393369	165.0514172	158.6377261	125.3148597	142.7497945	140.0157313																		125.31		5.90E-10	2.95E-09
s-rrp-RRP-mipe-1	NCGC00244252-01	CC1=C(NC2=CC(=CC=C2)[S+]([O-])(=O)NC(C)(C)C)N=C(NC3=CC=C(OCCN4CCCC4)C=C3)N=C1	1	activity	1.3	0.029565863	140.72	42	104.12	146.12	-7.53	0.2	T5457393	1.4	140.72	620.5947867	108.1213995	126.1455638	125.7384077	124.4031312	129.8591331	118.3464862	129.7190702	137.9602525	136.8580253	136.808138	140.7159134															108.12	0.67	7.80E-10	2.34E-09	4.61E-05
s-rrp-RRP-mipe-1	NCGC00182554-02	CN1CCC2=C(C1)C3=C(C=CC(C)=C3)N2CCC4=CN=C(C)C=C4	1	activity	1.3	0.001662611	108.3	13.5	103.02	116.52	-8.78	4.09	T5457403	4	123.52	556.6437598	103.5244728	113.7020731	114.2862781	123.5209321	112.5450147	116.3641172	118.6275883	115.5382276	114.2289688	118.2116233	108.2974246															103.52	0.65	7.80E-10	2.34E-09	4.61E-05
s-rrp-RRP-mipe-1	NCGC00168085-02	O=C(Nc1ccccc1)CCCCCCC(=O)NO	1	activity	1.3	0.833279237	99.05	-11.56195422	114.8	103.24	-6.08	4.95	T5457395	4	123.04	535.5829354	102.8020091	119.9256623	105.2206279	123.0364756	119.6627875	118.7667612	113.7041224	98.16704726	103.4872605	112.2764037	99.05201106															98.17	0.4	7.80E-10	2.34E-09	4.61E-05
s-rrp-RRP-mipe-1	NCGC00182077-02	CN(C)[C@H]3C[C@@H](C)O[C@@H](O[C@@H]2[C@@H](C)[C@H](O[C@H]1C[C@@](C)(OC)[C@@H](O)[C@H](C)O1)[C@@H](C)C(=O)O[C@H](CC)[C@@](C)(O)[C@H](O)[C@@H](C)\C(=N\OCOCCOC)[C@H](C)C[C@@]2(C)O)[C@@H]3O	1	activity	1.3	0.083327924	83.35	-13.21287399	93.9	80.69	-7.08	1.1	T5457405	4	97.4	413.1476304	97.40385361	90.90215719	91.19972824	89.80197049	95.7097256	82.32953078	71.80979195	81.66824038	88.58312997	77.34452249	83.35343076															71.81	0.56	7.80E-10	2.34E-09	4.61E-05
s-rrp-RRP-mipe-1	NCGC00161703-02	COC1=CC=CC2=C1C(=NC(=N2)C3=CC=CS3)NN4C(=O)\C=C(C)/C4=O	1	activity	2.3	33.17344394	80.05	-71.25556592	132.61	61.36	-4.48	0.5	T5457389	-2.4	138.45	572.6404506	138.4526156	110.050324	121.7741509	124.1568132	126.9555513	124.3440563	116.6493928	131.2796862	111.4442834	118.3506519	80.04641407															80.05	0.44	7.80E-10	2.34E-09	4.61E-05
s-rrp-RRP-mipe-1	NCGC00182055-02	CC(=O)O.Oc1ccc(cc1)c5c(C)c2cc(O)ccc2n5Cc3ccc(cc3)OCCN4CCCCCC4	1	activity	5		130.29						T5457397	4	136.36	577.942582	118.519367	112.4935664	121.0939428	123.1354304	124.0480854	132.3054811	106.305612	109.2479062	136.3568005	112.2451677	130.2892065															106.31		7.80E-10	2.34E-09	4.61E-05
s-rrp-RRP-npc-1	NCGC00182551-01	O=S(N)(=O)c1ccc(OP(=S)(OC)OC)cc1	1	activity_mipe	1.3	0.003349827	108.17	15.5	96.37	111.87	-8.47	3.07		4	122.06	540.8174012	96.36550372	102.1281844	115.1839838	115.823067	104.4122348	106.3657699	122.0588755	108.1733564																		96.37	0.53	5.90E-10	2.95E-09
s-rrp-RRP-npc-1	NCGC00181290-01	C[C@]5(O)CC[C@@H]4[C@]5(C)CC[C@H]1[C@H]4CC[C@H]2Cc3nonc3C[C@]12C	1	activity_mipe	1.3	0.084143857	102.61	32.40595642	96.43	128.83	-7.07	1.1		1.4	129.83	567.1642202	92.4289619	107.1089755	100.2475753	106.8972736	129.8309998	128.4949016	124.2379332	102.6094817																		92.43	0.85	5.90E-10	2.95E-09
s-rrp-RRP-mipe-1	NCGC00182084-01	Nc1cc(c(cc1S(=O)(N)=O)S(N)(=O)=O)C(/Cl)=C(/Cl)Cl	1	activity	1.3	0.018654798	104.84	-13.74895749	116.95	103.2	-7.73	1.21	T5457405	4	120.95	514.5856416	120.9517642	110.4158165	114.3308538	109.7699123	111.6674564	91.57763297	100.630336	111.0899095	99.7922534	108.5644275	104.8427623															91.58	0.45	7.80E-10	2.34E-09	4.61E-05
s-rrp-RRP-mipe-1	NCGC00244253-01	N#CC[C@H](C1CCCC1)[N]2C=C(C=N2)C3=NC=NC4=C3C=C[NH]4	1	activity	5		117.19						T5457393	4	123.02	534.6622989	123.0216761	93.35656854	118.1247526	120.2136818	112.1859035	100.8774195	112.3171828	110.0025394	105.5642006	119.1502944	117.1889357															93.36		7.80E-10	2.34E-09	4.61E-05
s-rrp-RRP-npc-1	NCGC00181755-01	Cl.O=C(OCC)[C@H](CCc1ccccc1)N[C@@H](C)C(=O)N(CC(=O)O)C2Cc3ccccc3C2	1	activity_mipe	5		127.36	0	0	0				4	142.46	636.6657859	131.51588	142.4557704	119.7248464	133.873825	131.6288963	110.8816174	136.4226572	127.3583733																		110.88		5.90E-10	2.95E-09
s-rrp-RRP-mipe-1	NCGC00179341-02	O=C1C(CCc3c1c2ccccc2n3C)Cn4ccnc4C	1	activity	1.3	1.865479842	102.6	-24.86055392	130.04	105.18	-5.73	4.45	T5457401	4	145.45	589.3793818	134.3257076	127.3187551	115.710147	125.0007568	130.626458	132.2900831	145.4526763	118.9914205	107.0400362	106.7713459	102.5969749															102.6	0.71	7.80E-10	2.34E-09	4.61E-05
s-rrp-RRP-npc-1	NCGC00183010-01	O=C(O)C(C)c1ccc(cc1)\C=C2/CCCCC2=O	1	activity_mipe	1.3	0.749932913	140.57	8.39727948	130.69	139.08	-6.12	4.95		4	145.51	657.4657576	132.0846852	132.94362	133.662039	125.0869523	128.9616992	145.51244	131.032132	140.574126																		125.09	0.45	5.90E-10	2.95E-09
s-rrp-RRP-npc-1	NCGC00183008-01	CC(C)Cc1ccc(cc1)CCc2cc5c(s2)n3c(C)nnc3C(C)N=C5c4ccccc4Cl	1	activity_mipe	5		126.52	0	0	0				4	136.57	628.5475382	119.6608817	131.5140762	136.5689851	128.7105302	129.5606073	115.2174959	128.1956326	126.5175224																		115.22		5.90E-10	2.95E-09
s-rrp-RRP-npc-1	NCGC00183002-01	Cl.CC(NN)CCc1ccc2OCOc2c1	1	activity_mipe	1.3	0.668378412	135.53	-11.83820135	144.35	132.51	-6.17	4.95		4	155.67	690.9955156	138.3485853	146.0569135	155.6665895	137.3975583	144.1019694	126.8167508	134.7758582	135.5331196																		126.82	0.5	5.90E-10	2.95E-09
s-rrp-RRP-npc-1	NCGC00183003-01	[Cl-].CC[NH+](CC)CCOC(=O)c1ccc(NCCCC)cc1	1	activity_mipe	1.3	0.033498273	117.86	-13.86266526	142.17	128.3	-7.47	4.95		4	150.48	663.1605558	133.1658957	142.3719951	150.4763452	118.8571364	136.2299021	129.3888605	139.99829	117.8636746																		117.86	0.38	5.90E-10	2.95E-09
s-rrp-RRP-mipe-1	NCGC00183044-01	CN(C)c2ccc(O)c1C(=O)C3=C(O)[C@]4(O)C(=O)C(=C(O)[C@@H](N(C)C)[C@@H]4C[C@@H]3Cc12)C(N)=O	1	activity	2.3	37.22121629	110.29	-27.68925774	131.2	103.51	-4.43	4.95	T5457405	4	138.99	626.8794878	124.2006345	135.9789203	120.9975516	133.2365685	120.5703586	138.9885329	135.933868	137.533568	130.7839564	134.4180061	110.2929197															110.29	0.48	7.80E-10	2.34E-09	4.61E-05
s-rrp-RRP-npc-1	NCGC00182998-01	CC(=O)Oc1ccc(cc1)C2(Oc3ccccc3NC2=O)c4ccc(OC(C)=O)cc4	1	activity_mipe	1.2	0.029855367	46.95	53.16600024	20.45	73.62	-7.52	0.8		1.2	72.33	271.0554943	20.16697758	31.54897813	37.66862456	54.90746453	70.4285023	72.33297782	71.45506643	46.94645317																		20.17	0.99	5.90E-10	2.95E-09
s-rrp-RRP-npc-1	NCGC00183006-01	Fc6ccccc6C3=N[C@@H](NC(=O)c1cc2ccccc2n1)C(=O)N5CCc4cccc3c45	1	activity_mipe	5		114.48	0	0	0				4	118.37	552.696625	109.3993652	116.5780881	115.3330974	103.0764924	105.6800361	118.3686775	113.9795697	114.4843887																		103.08		5.90E-10	2.95E-09
s-rrp-RRP-npc-1	NCGC00183007-01	CCCCCOc1ccc(cc1OCC)C2SC(=O)NC2=O	1	activity_mipe	1.3	4.217182678	113.28	-20.30200407	133.62	113.31	-5.37	4.95		4	149.17	634.8474871	135.6154822	149.1673697	124.3238025	129.5878843	127.9180576	133.6042284	113.5155589	113.2804788																		113.28	0.61	5.90E-10	2.95E-09
s-rrp-RRP-npc-1	NCGC00182999-01	O=C2N1C(=C(CO[C@H]1[C@@]2(OC)NC(=O)CSC(F)F)CSc3nnnn3CCO)C(=O)O	1	activity_mipe	1.3	0.03758568	112.32	-12.62741822	121.27	108.64	-7.42	4.95		4	125.55	555.2379161	122.7714335	115.2682581	125.5479243	107.2125589	110.1425083	107.82	105.1652517	112.3239718																		105.17	0.77	5.90E-10	2.95E-09
s-rrp-RRP-npc-1	NCGC00183000-01	C[C@H](CN1CCCC1)C(=O)c2ccc(cc2)C(F)(F)F	1	activity_mipe	1.3	0.006683784	110.39	15.5	88.98	104.48	-8.17	3.68		4	111.98	497.6045063	88.98397285	89.78987242	103.7669019	103.6184649	111.9788324	95.52248305	101.9597922	110.3857049																		88.98	0.66	5.90E-10	2.95E-09
s-rrp-RRP-mipe-1	NCGC00183001-01	Cc1ccccc1C(=O)Nc2ccc(c(C)c2)C(=O)N4CCCC(O)c3cc(Cl)ccc34	1	activity	5		107.87						T5457409	4	133.45	561.3591302	109.4056078	118.7616733	115.3439776	104.7709853	124.2915914	104.7140236	129.3656208	133.4502084	123.9497202	105.2557237	107.874198															104.71		7.80E-10	2.34E-09	4.61E-05
s-rrp-RRP-npc-1	NCGC00183001-01	Cc1ccccc1C(=O)Nc2ccc(c(C)c2)C(=O)N4CCCC(O)c3cc(Cl)ccc34	1	activity_mipe	5		88.22	0	0	0				4	104.11	433.502281	76.11095527	85.92967909	104.1065141	75.28641353	88.04601991	95.19761089	85.02964437	88.22336139																		75.29		5.90E-10	2.95E-09
s-rrp-RRP-mipe-1	NCGC00183039-01	O=C(O)[C@@H]3[C@@H](O)C[C@@]2(O)C[C@@H](O)[C@H](O)CC[C@@H](O)C[C@@H](O)C[C@@H](O)CC(=O)O[C@@H](C)[C@H](C)[C@H](O)[C@@H](C)C=CC=CCCC=CC=CC=CC=C[C@H](O[C@H]1O[C@@H](C)[C@H](O)[C@@H](N)[C@H]1O)CC3O2	1	activity	1.3	4.176289157	114.68	-15.19818698	129.77	114.58	-5.38	4.95	T5457407	4	137.62	609.2656841	116.7748088	131.9276146	135.6568654	137.6170693	136.3577181	121.8443988	122.3804735	134.3259974	118.0821917	114.5263197	114.6790154															114.53	0.48	7.80E-10	2.34E-09	4.61E-05
s-rrp-RRP-npc-1	NCGC00183004-01	[K+].Cc1ccccc1C(=O)N3CC/C(=N\OS([O-])(=O)=O)c2ccc(Cl)cc23	1	activity_mipe	1.3	1.333590257	102.32	20.45823095	85.7	106.16	-5.87	1.1		4	109.39	454.8064454	87.16077536	82.61224957	88.10145246	84.04822445	93.05384679	93.55084512	109.3922984	102.318632																		82.61	0.85	5.90E-10	2.95E-09
s-rrp-RRP-npc-1	NCGC00183005-01	O=C(O)/C=C/C(=O)O.O=C(CCC2CCN(Cc1ccccc1)CC2)c3ccc4CCCCNc4c3	1	activity_mipe	2.3	21.1359812	118.12	-18.44386815	134.07	115.63	-4.67	2.41		4	135.95	652.0481193	135.5721701	129.0945925	135.9501407	133.4563521	134.9967779	134.5809385	131.9719989	118.1189466																		118.12	0.87	5.90E-10	2.95E-09
s-rrp-RRP-mipe-1	NCGC00159489-04	O=[N+]([O-])c1ccc(cc1)[C@@H](O)[C@@H](COC(=O)CCCCCCCCCCCCCCC)NC(=O)C(Cl)Cl	1	activity	1.3	0.029565863	130.05	14.89824097	110.07	124.97	-7.53	4.09	T5457405	4	130.05	573.6077189	120.467084	104.3018832	105.3751659	113.2765526	124.282533	124.7839822	117.1916844	129.5408831	121.6415234	126.918757	130.0450034															104.3	0.64	7.80E-10	2.34E-09	4.61E-05
s-rrp-RRP-mipe-1	NCGC00183362-01	NC(=O)[C@H](Cc1ccccc1)NC(=O)[C@H](CC(=O)O)NC(=O)[C@H](CCSC)NC(=O)[C@@H](NC(=O)CCNC(=O)OC(C)(C)C)Cc3cnc2ccccc23	1	activity	1.1	5.899165231	30.09	-82.56959285	113.88	31.31	-5.23	1.59	T5457411	-2.1	123.04	473.3962659	101.229889	115.9587129	107.450168	115.1244622	117.5408261	114.2058002	123.0414945	105.4093919	71.95416685	53.6112517	30.09284042															30.09	0.95	7.80E-10	2.34E-09	4.61E-05
s-rrp-RRP-npc-1	NCGC00183012-01	FC(F)(F)c1cc2NC(NS(=O)(=O)c2cc1S(N)(=O)=O)CCCCC	1	activity_mipe	1.3	0.002660862	123.14	-16.1008746	139.43	123.33	-8.57	4.09		4	139.43	617.0584541	139.429404	129.7742675	122.5241734	118.0953419	119.4299234	133.738237	121.7555197	123.1390112																		118.1	0.61	5.90E-10	2.95E-09
s-rrp-RRP-npc-1	NCGC00182989-01	O=C(NS(=O)(=O)c1ccc(Cl)cc1)NN2CCCC2	1	activity_mipe	1.1	0.053091184	87.96	72.45349375	17.61	90.07	-7.27	0.4		1.2	87.96	294.1214655	24.00894125	32.03208009	47.40350019	64.19941112	58.95439044	77.16593813	80.55926674	87.962435																		24.01	0.95	5.90E-10	2.95E-09
s-rrp-RRP-npc-1	NCGC00182990-01	O=C4N(CCCCN1CCN(CC1)c2ncccn2)C(=O)[C@@H]5[C@H]3CC[C@H](C3)[C@H]45	1	activity_mipe	5		125.46	0	0	0				4	152.18	685.442651	152.1829069	136.6430394	151.4200351	127.0793422	136.5024165	141.7706671	142.0780224	125.4637376																		125.46		5.90E-10	2.95E-09
s-rrp-RRP-npc-1	NCGC00183017-01	[O-][N+](=O)c1ccc(OP(=O)(OCC)CC)cc1	1	activity_mipe	1.3	0.000841439	91.03	-26.14458378	129.19	103.05	-9.07	4.95		4	125.19	520.4477813	125.1930972	101.5846129	113.1520793	102.4853488	107.7816115	105.5481762	101.3301481	91.0333744																		91.03	0.6	5.90E-10	2.95E-09
s-rrp-RRP-npc-1	NCGC00182704-02	N#C/C(=C1/SC[C@H](S1)c2ccc(Cl)cc2Cl)n3ccnc3	1	activity_mipe	1.1	0.167889066	74.01	20	77.34	97.34	-6.77	1.1		1.4	97.8	430.9954323	75.34431267	81.57470595	76.37571264	83.63225001	90.59925765	97.80100077	96.06587769	74.01152987																		74.01	0.94	5.90E-10	2.95E-09
s-rrp-RRP-npc-1	NCGC00183025-01	O=C(Nc1c(I)c(c(I)cc1I)C(=O)O)COCCOCCOCC(=O)Nc2c(I)c(C(=O)O)c(I)cc2I	1	activity_mipe	1.1	0.211359812	81.32	49.42208664	33.79	83.21	-6.67	1.33		1.2	82.72	284.2666916	32.36102282	30.79295103	39.87965477	43.17175346	66.93994995	82.21697994	82.7229033	81.31676965																		30.79	0.99	5.90E-10	2.95E-09
s-rrp-RRP-npc-1	NCGC00182986-01	CCC(C(=O)NC(=O)NC(C)=O)c1ccccc1	1	activity_mipe	1.3	0.002371496	99	25.80302475	77.45	103.25	-8.62	4.95		4	113.79	497.5807881	77.4467134	96.70496073	113.785088	93.51684477	99.95397499	109.2622932	105.4316835	99.00117369																		77.45	0.68	5.90E-10	2.95E-09
s-rrp-RRP-npc-1	NCGC00182988-01	Clc1c(cc(cc1NC(=O)COC(C)=O)C#N)NC(=O)COC(C)=O	1	activity_mipe	2.3	2.660862384	127.19	16.44200278	127.08	143.52	-5.57	3.57		4	143.54	645.5307217	129.5198973	131.10758	133.1722479	122.4812499	118.734895	130.7252389	143.5389121	127.1934874																		118.73	0.6	5.90E-10	2.95E-09
s-rrp-RRP-npc-1	NCGC00183023-01	[O-][N+](=O)c1ccc(cc1)n2cc(nc2C)[N+]([O-])=O	1	activity_mipe	1.3	7.499329125	108.7	12.68835258	96.38	109.07	-5.12	4.95		4	108.7	484.8614403	99.07170062	90.99807347	95.4092101	104.6676517	94.70035822	92.63350897	105.8698373	108.6969503																		91	0.6	5.90E-10	2.95E-09
s-rrp-RRP-mipe-1	NCGC00183128-01	O=C(O)[C@H]7O[C@@H](O[C@@H]6[C@@H](O)[C@H](O)[C@H](O[C@@H]6O[C@H]2CC[C@]3(C)[C@H]4C(=O)C=C1[C@@H]5C[C@](C)(CC[C@]5(C)CC[C@@]1(C)[C@]4(C)CC[C@H]3C2(C)C)C(=O)O)C(=O)O)[C@H](O)[C@@H](O)[C@@H]7O	1	activity	1.3	0.033173444	115.44	18.65921574	108.33	126.99	-7.48	4.95	T5457409	1.4	132.92	580.6515922	113.4860785	101.6867321	112.357897	106.6738503	132.0342812	125.1659126	123.9607102	128.0580314	121.0620001	132.9176679	115.4384857															101.69	0.79	7.80E-10	2.34E-09	4.61E-05
s-rrp-RRP-npc-1	NCGC00183276-01	CCC(=O)OCC(=O)[C@@]4(OC(=O)CCC)CC[C@@H]2[C@]4(C)C[C@H](O)[C@@H]1[C@@]3(C)CCC(=O)C=C3CC[C@H]12	1	activity_mipe	1.3	0.003264273	138.81	-16.94598726	151.67	134.72	-8.49	4.95		4	155.7	723.3009012	147.6665371	155.7026525	128.0452666	128.9260468	141.9760891	126.8782144	143.277656	138.8113552																		126.88	0.57	2.95E-10	1.47E-09
s-rrp-RRP-npc-1	NCGC00182983-01	S=C2SC=C(N2/N=C/c1ccc(C)cc1)c3ccccc3	1	activity_mipe	1.3	0.033498273	99.22	29.88111961	95.99	125.87	-7.47	4.95		4	141.79	574.4601046	95.23322565	98.52257582	94.78399877	127.1546781	119.6174104	114.266926	141.7912329	99.22182369																		94.78	0.77	5.90E-10	2.95E-09
s-rrp-RRP-npc-1	NCGC00182984-01	Cc1cc(ccc1)N(C)C(=S)Oc2ccc3CCCc3c2	1	activity_mipe	1.2	0.026608624	72.92	51.79189017	22.65	74.45	-7.57	1.25		1.2	78.76	280.0789948	25.05205531	22.72329198	39.60558654	65.7846541	64.2562826	76.8441356	78.76171195	72.91509089																		22.72	0.97	5.90E-10	2.95E-09
s-rrp-RRP-npc-1	NCGC00182985-01	O=[N+]([O-])OCCN(CCO[N+]([O-])=O)CCO[N+]([O-])=O	1	activity_mipe	1.1	0.066837841	81.93	54.23329806	30.78	85.01	-7.17	1.1		1.2	88.43	308.1499619	32.71002812	32.04953103	37.79611311	61.45060746	74.92220808	84.71138119	88.42774285	81.93268374																		32.05	0.99	5.90E-10	2.95E-09
s-rrp-RRP-npc-1	NCGC00183019-01	[Na+].CC(C)c1cccc2c(cc(c2c1)S([O-])(=O)=O)CC	1	activity_mipe	2.3	10.59308395	140.8	12.74900215	128.13	140.88	-4.97	2.85		4	140.8	636.6592863	135.3772459	114.7530775	136.4024795	123.7290669	129.4755989	127.9598509	133.3188732	140.8014798																		114.75	0.32	5.90E-10	2.95E-09
s-rrp-RRP-npc-1	NCGC00183024-01	CCCN(CCC)C(=O)C(NC(=O)c1ccccc1)CCC(=O)OCCCN5CCN(CCOC(=O)Cc4c2cc(OC)ccc2n(C(=O)c3ccc(Cl)cc3)c4C)CC5	1	activity_mipe	1.1	0.016788907	81	57.00892779	16.69	73.7	-7.77	1.1		1.2	81	278.3468827	16.62913548	27.74754947	38.47005937	73.11712914	62.02746611	63.1350593	80.75236434	81.00033526																		16.63	0.9	5.90E-10	2.95E-09
s-rrp-RRP-npc-1	NCGC00182710-02	Fc2cc(ccc2c1ccccc1)C(C)C(=O)OC(C)OC(C)=O	1	activity_mipe	1.1	0.023714961	123.37	41.92854979	88.38	130.31	-7.62	1		1.2	137.95	576.4521778	87.42997318	96.2235874	103.1199584	118.5413225	131.9709035	125.2397027	137.9525949	123.3707227																		87.43	0.93	5.90E-10	2.95E-09
s-rrp-RRP-npc-1	NCGC00183020-01	[Cl-].COc1ccccc1C(=O)N(Cc2cccc[n+]2CC)C(=O)OC[C@@H](COC(=O)N3CCC(CC3)OC(=O)NCCCCCCCCCCCCCCCCCC)OC	1	activity_mipe	1.3	0.042171827	128.1	-14.2964094	145.53	131.23	-7.37	4.95		4	160.43	675.4313137	138.5304603	137.8246813	160.4309078	129.6124166	137.1148561	133.7016892	127.8667858	128.1048983																		127.87	0.49	5.90E-10	2.95E-09
s-rrp-RRP-npc-1	NCGC00183021-01	O=C(COc1ccc(cc1)C(\C)=N\O)N2CCCCC2	1	activity_mipe	1.3	1.496312879	105.95	-31.97178126	134.6	102.62	-5.82	0.3		4	132.6	605.8555002	132.5953473	129.2497202	125.7951008	131.2545746	119.8592575	110.6627669	125.3232698	105.9521963																		105.95	0.63	5.90E-10	2.95E-09
s-rrp-RRP-npc-1	NCGC00181913-02	OC(C(C)N(C)CCOC(c1ccccc1)c2ccccc2)c3ccccc3	1	activity_mipe	2.3	23.71496096	113.68	-45.6342957	146.94	101.31	-4.62	0.9		-3	161.34	695.4357525	151.7082539	138.286612	161.3355853	140.74859	134.3481611	144.368022	137.4166131	113.6796742																		113.68	0.62	5.90E-10	2.95E-09
s-rrp-RRP-npc-1	NCGC00182982-01	CCNC(=O)NCCCOc2cc(CN1CCCCC1)ccc2	1	activity_mipe	1.3	0.066837841	83.79	-18.14749088	106.68	88.53	-7.17	1.11		4	108.9	475.56082	104.1801509	108.9020919	103.1352116	96.83495	92.54984296	82.8072418	97.93055584	83.79328411																		82.81	0.74	5.90E-10	2.95E-09
s-rrp-RRP-npc-1	NCGC00183013-01	OC[C@@H](O)[C@H](CO)OCn1ccnc1[N+]([O-])=O	1	activity_mipe	1.3	0.074993291	122.37	-24.18806139	131.72	107.53	-7.12	1.97		4	144.02	582.6821851	135.8705554	115.3925943	144.0228434	116.9251084	116.0073527	92.48336393	116.6449237	122.368425																		92.48	0.49	5.90E-10	2.95E-09
s-rrp-RRP-npc-1	NCGC00183014-01	Cc2nc(NS(=O)(=O)c1ccc(N)cc1)cc(OC)n2	1	activity_mipe	1.3	0.00133359	129.97	13.5	116.43	129.93	-8.87	4.09		4	142.42	636.1460207	116.9259541	129.423586	130.4933917	142.4174351	119.6675727	125.1857878	132.8937091	129.965166																		116.93	0.34	5.90E-10	2.95E-09
s-rrp-RRP-npc-1	NCGC00183016-01	Nc1scc(n1)/C(=N\OC)C(=O)N[C@@H]4C(=O)N3C(=C(Cn2nc(C)nn2)CS[C@@H]34)C(=O)O	1	activity_mipe	5		122.29	0	0	0				4	141.52	613.9866301	118.1868234	141.5170403	125.3007479	123.3335361	127.3448794	111.2738864	123.244114	122.2936382																		111.27		5.90E-10	2.95E-09
s-rrp-RRP-npc-1	NCGC00182996-01	O=C(OCC)Cn1cccc1c2nc(c(s2)c3ccc(OC)cc3)c4ccc(OC)cc4	1	activity_mipe	2.3	23.71496096	111.39	-35.82578873	138.91	103.09	-4.62	0.4		4	142.91	648.4599841	142.9110089	134.5927121	138.0119546	123.3664585	132.3807471	134.6344986	131.9837219	111.3895182																		111.39	0.51	5.90E-10	2.95E-09
s-rrp-RRP-npc-1	NCGC00183011-01	CN4[C@@H]1CC[C@H]4C[C@H](C1)NC(=O)N2c3ccccc3NC2=O	1	activity_mipe	1.3	0.007499329	116.6	-21.3355755	140.41	119.07	-8.12	4.95		4	143.36	611.0123351	137.4054122	143.3597555	118.9509631	118.7412538	126.7834691	112.5424327	120.9133503	116.6009263																		112.54	0.84	5.90E-10	2.95E-09
s-rrp-RRP-npc-1	NCGC00183048-01	Cl.Nc1scc(n1)\C(=C\CC)C(=O)N[C@@H]3C(=O)N2C(=C(COC(N)=O)CS[C@@H]23)C(=O)OCOC(=O)C(C)(C)C	1	activity_mipe	1.3	0.266086238	104.87	25.95626706	87.48	113.44	-6.57	1.1		4	117.35	493.6894913	83.7350112	83.5232775	99.42431257	88.67816382	100.9669347	117.3491593	116.7559559	104.8672765																		83.52	0.76	5.90E-10	2.95E-09
s-rrp-RRP-npc-1	NCGC00182997-01	CCCCC\C=C/C\C=C/CCCCCCCC(=O)NC(C)c1ccccc1	1	activity_mipe	2.3	3.349827272	85.79	21.45436266	92.32	113.78	-5.47	4.5		4	113.46	475.7326873	100.2793371	86.9840349	95.07751725	90.37175387	88.29301752	93.81458322	113.4586604	85.78673068																		85.79	0.76	5.90E-10	2.95E-09
s-rrp-RRP-mipe-1	NCGC00015785-04	CC(=O)[C@H]2CC[C@H]3[C@@H]4CCC1=CC(=O)CC[C@]1(C)[C@H]4CC[C@]23C	1	activity	1.3	0.011770382	118.18	29.25953671	87.88	117.14	-7.93	4.95	T5457407	1.4	131.43	532.6056756	83.19986981	101.3813638	86.3828953	123.9625169	120.1310185	97.51565311	109.9704835	110.7597644	131.4277794	125.2947363	118.175934															83.2	0.59	7.80E-10	2.34E-09	4.61E-05
s-rrp-RRP-npc-1	NCGC00182994-01	[I-].C[N+]1(CCCCC1)CC2COC(O2)(c3ccccc3)c4ccccc4	1	activity_mipe	1.3	0.002909286	95.92	16	88.76	104.76	-8.54	0.7		4	108.91	529.7902151	90.75863264	96.16502009	99.53739497	99.05749409	108.9050923	103.9646298	103.4404546	95.91594048																		90.76	0.81	2.95E-10	1.47E-09
s-rrp-RRP-npc-1	NCGC00182995-01	O=C4c1ccccc1C(Nc3ccc(OCCN2CCCCC2)cc3)N4CC	1	activity_mipe	1.3	0.002985537	117.48	-30.44467173	159.22	128.77	-8.52	3.93		-1.4	159.97	659.1574238	159.9683518	143.3509008	123.4868313	119.4589311	146.0776285	126.4413882	139.5905968	117.4755522																		117.48	0.58	5.90E-10	2.95E-09
s-rrp-RRP-npc-1	NCGC00182991-01	O=S(=O)(Nc1nnc(s1)C(C)(C)C)c2ccccc2	1	activity_mipe	2.3	7.499329125	125.53	15.31081316	131.53	146.84	-5.12	0.8		4	142.92	668.163479	129.843201	132.6133393	133.7430702	99.68758679	138.2756174	128.7508567	142.9193837	125.5256746																		99.69	0.37	5.90E-10	2.95E-09
s-rrp-RRP-npc-1	NCGC00182992-01	O=C([C@H]1CCC(=O)N1)N2CCCCC2	1	activity_mipe	1.3	0.016788907	122.38	-11.52751058	124.65	113.12	-7.77	2.33		4	127.56	575.4943293	122.1496107	127.5590608	119.6325915	113.1564872	110.8766852	116.2960587	112.7133893	122.3842682																		110.88	0.85	5.90E-10	2.95E-09
s-rrp-RRP-npc-1	NCGC00183026-01	Cl.Nc1nc(C)ncc1CN(C=O)C(/C)=C(/CCOC(=O)OCC)SC(=O)OCC	1	activity_mipe	5		115.78	0	0	0				4	136.62	596.6912182	123.2873113	110.2794145	136.6216875	113.5338355	120.754872	124.4259538	122.6734343	115.7759394																		110.28		5.90E-10	2.95E-09
s-rrp-RRP-mipe-1	NCGC00167496-02	CN(C)C1=CC2=C(C=C1)N=C3C=CC(=CC3=[S+]2)N(C)C	1	activity	4	7.426609018	6.57	-120.4366164	127.65	7.21	-5.13	4.09	T5457403	-1.1	141.64	516.6560529	118.1942312	133.3213169	123.4098199	126.0815959	111.4094063	141.6441104	139.2013114	125.8522594	105.8292172	13.23884568	6.57459088															6.57	0.97	7.80E-10	2.34E-09	4.61E-05
s-rrp-RRP-mipe-1	NCGC00244257-01	O=C(NCC#N)C1=CC=C(C=C1)C2=NC(=NC=C2)NC3=CC=C(C=C3)N4CCOCC4	1	activity	4	29.56586303	9.51	-119.6175254	112.16	-7.45	-4.53	4.09	T5457393	-3	124.37	509.9010414	100.1035781	117.7320845	104.7590333	103.161642	119.2115904	116.6087601	108.3305477	124.3680002	114.9761518	104.0391527	9.51484808															9.51	0.94	7.80E-10	2.34E-09	4.61E-05
s-rrp-RRP-npc-1	NCGC00159417-06	Clc2cc(Cl)ccc2Oc1ccc(Cl)cc1O	1	activity_mipe	2.1	22.13183865	51.93	-55.55896497	107.75	52.19	-4.65	4.95		-2.2	116.29	504.2845352	111.1829113	116.2937408	106.4234542	103.9034725	105.5406357	102.804563	92.16074266	51.92776031																		51.93	0.95	1.20E-09	6.02E-09
s-rrp-RRP-npc-1	NCGC00159417-06	Clc2cc(Cl)ccc2Oc1ccc(Cl)cc1O	1	activity_mipe	2.1	11.09219499	92.53	-74.65110125	110.17	35.52	-4.95	4.95		-3	122.16	446.4822655	113.3478146	113.7927674	95.85373453	106.0262788	111.039564	122.1616621	40.35548199	92.53197034																		40.36	0.91	1.20E-09	6.02E-09
s-rrp-RRP-npc-1	NCGC00159417-06	Clc2cc(Cl)ccc2Oc1ccc(Cl)cc1O	1	activity_mipe	2.1	39.35659297	39.78	-90.67931684	123.45	32.77	-4.4	2.95		-3	131.71	579.2668406	122.6393951	131.707319	128.1609949	112.640339	128.646735	118.5587736	113.712107	39.78192855																		39.78	0.96	1.20E-09	6.02E-09
s-rrp-RRP-npc-1	NCGC00159417-06	Clc2cc(Cl)ccc2Oc1ccc(Cl)cc1O	1	activity_mipe	1.1	0.031262053	15.82	59.24101524	24.87	84.11	-7.5	0.9		1.2	85.23	269.2294677	28.99148602	33.26171084	55.80548706	72.34339142	78.31805431	85.23250126	84.76528279	15.82424364																		15.82	0.99	1.20E-09	6.02E-09
s-rrp-RRP-mipe-1	NCGC00241099-01	CN1CCN(CCOC2=CC3=NC=NC(=C3C(=C2)OC4CCOCC4)NC5=C6OCOC6=CC=C5Cl)CC1	1	activity	1.3	1.32065859	75.9	-48.31319173	134.15	85.84	-5.88	4.45	T5457385	-1.2	147.48	573.2626936	117.4128816	137.2847944	126.3723426	147.4772021	138.8532488	128.9852266	140.8503585	98.09196119	96.40190573	84.89184223	75.90188853															75.9	0.86	7.80E-10	2.34E-09	4.61E-05
s-rrp-RRP-mipe-1	NCGC00183682-01	CCO[C@@H]1OC(=O)C[C@@H]1NC(=O)[C@@H]2CCCN2C(=O)[C@@H](NC(=O)C3=CC(=C(N)C=C3)Cl)C(C)(C)C	1	activity	1.3	0.004685874	138.01	20.90147009	105.21	126.11	-8.33	4.95	T5457403	1.4	138.01	586.2289337	109.1134042	101.2788458	124.3863827	123.530212	124.1127082	114.4691193	119.667679	132.8894938	131.9850231	122.5515809	138.0058665															101.28	0.6	7.80E-10	2.34E-09	4.61E-05
s-rrp-RRP-mipe-1	NCGC00168785-02	ClC1=CC=C(C=C1)C(C#N)C2=C(Cl)C=C(C=C2Cl)N3\N=C/C(=O)NC3=O	1	activity	1.3	0.014818033	125.03	25.57588177	109.52	135.09	-7.83	2.41	T5457405	1.4	151.68	617.1357746	120.1967844	95.71838317	118.0213825	124.3732817	141.6176607	140.3014374	128.1337291	124.0996633	137.6104008	151.6823783	125.0305146															95.72	0.56	7.80E-10	2.34E-09	4.61E-05
s-rrp-RRP-mipe-1	NCGC00015609-05	OC(=O)C1=N[N](CC2=C(Cl)C=C(Cl)C=C2)C3=C1C=CC=C3	1	activity	1.3	0.209310281	99.67	-13.27296828	97.15	83.88	-6.68	4.95	T5457383	4	103.27	439.0925598	95.14891472	88.99421696	97.65138369	100.3597032	103.2700062	93.09622259	73.25477449	77.45303443	92.75072431	92.67263749	99.67411983															73.25	0.47	7.80E-10	2.34E-09	4.61E-05
s-rrp-RRP-npc-1	NCGC00164546-02	O=C2N1C(=C(S[C@@H]1[C@H]2[C@@H](C)O)[C@H]3CCCO3)C(=O)O	1	activity_mipe	2.3	26.60862384	149.19	21.8662109	131.47	153.34	-4.57	2.64		4	185.16	650.5936623	133.8402865	138.1690785	132.341189	185.1554188	118.5351107	134.522141	132.743794	149.1854518																		118.54	0.54	5.90E-10	2.95E-09
s-rrp-RRP-mipe-1	NCGC00016014-08	OC1=C(O)C=C(C=C1)\C=C(/C#N)C(=O)NCC2=CC=CC=C2	1	activity	1.3	2.956586303	110.08	-8.768585952	121.95	113.18	-5.53	4.95	T5457393	4	130.54	577.5130767	117.4456179	122.9413679	117.6586573	115.536861	127.7014867	124.5006419	120.6142286	130.5408963	107.6384629	121.3431646	110.0767821															107.64	0.34	7.80E-10	2.34E-09	4.61E-05
s-rrp-RRP-mipe-1	NCGC00095128-04	CCCCCCCCCCCC(CC1OC(=O)C1CCCCCC)OC(=O)C(CC(C)C)NC=O	1	activity	2.3	33.17344394	101.04	-28.23622192	124.57	96.33	-4.48	4.95	T5457401	4	135.85	595.9324234	107.0699139	131.1587247	125.8609068	119.8173215	130.4749406	120.3729477	135.2136876	135.851587	111.8429098	126.865317	101.039729															101.04	0.37	7.80E-10	2.34E-09	4.61E-05
s-rrp-RRP-mipe-1	NCGC00015697-11	OC1=CC2=C(C(=C1)O)C(=O)\C(=C(/O2)C3=CC(=C(O)C(=C3)O)O)O	1	activity	1.3	0.417628916	102.15	-17.59049432	120.31	102.72	-6.38	0.5	T5457385	4	124.31	539.9196698	124.305721	107.4734949	122.0448414	116.3035715	120.2008433	112.1434526	111.2559313	105.0102886	106.5062657	109.868672	102.1469758															102.15	0.56	7.80E-10	2.34E-09	4.61E-05
s-rrp-RRP-mipe-1	NCGC00184997-01	Cc1nnc(o1)C(=O)NC(C)(C)C3=NC(C(=O)NCc2ccc(F)cc2)=C(O)C(=O)N3C	1	activity	5		124.32						T5457407	4	146.26	620.137587	118.0969769	116.0734714	125.0004577	145.7940108	146.2627296	133.0204508	127.5837176	137.4466909	115.9889102	122.1381927	124.3183527															115.99		7.80E-10	2.34E-09	4.61E-05
s-rrp-RRP-mipe-1	NCGC00185053-01	O=C(OCC#CCSC1=NN=C(O1)C2=CC=CC3=CC=CC=C23)C4=CC5=C(S4)C=CC=C5	1	activity	1.3	1.48180331	102.18	-43.45657584	130.94	87.48	-5.83	0.3	T5457401	-2.2	130.94	548.5909576	130.940849	121.7111085	124.3808165	119.463656	112.0612523	124.7275042	116.0529232	102.8113139	108.6904448	95.74647337	102.1790908															95.75	0.78	7.80E-10	2.34E-09	4.61E-05
s-rrp-RRP-mipe-1	NCGC00181350-02	Cl.Cl.Clc1ccc(cc1)Nc4nnc(Cc2ccncc2)c3ccccc34	1	activity	1.3	9.349546816	101.32	-15.51012416	113.79	98.28	-5.03	4.95	T5457385	4	123.7	535.0730765	109.7882246	111.0886405	96.32424057	115.8809423	110.6642504	119.4639294	123.6978217	114.5857141	120.6496086	96.02978775	101.3167312															96.03	0.38	7.80E-10	2.34E-09	4.61E-05
s-rrp-RRP-mipe-1	NCGC00166294-02	C[C@H]1CN(C[C@@H](C)N1)C2=C(F)C3=C(C(=C2F)N)C(=O)\C(=C/N3C4CC4)C(O)=O	1	activity	1.3	0.002288681	132.69	23	108.96	131.96	-8.64	0.9	T5457383	4	136.57	654.1799749	110.463035	122.6472779	118.3215444	125.3695123	132.7849139	136.5652883	132.442023	132.5225263	124.4584602	130.8400736	132.6935843															110.46	0.75	3.90E-10	1.17E-09	2.30E-05
s-rrp-RRP-mipe-1	NCGC00015884-09	C1CC1C(NC2=NCCO2)C3CC3	1	activity	1.3	0.002093103	91.18	25	75.86	100.86	-8.68	2.72	T5457409	1.4	109.73	474.3076076	77.35759428	90.32440875	101.6446964	108.0278707	109.7281576	97.11969596	85.60717999	95.57912666	106.1839859	102.4028947	91.17675334															77.36	0.55	7.80E-10	2.34E-09	4.61E-05
s-rrp-RRP-mipe-1	NCGC00016463-02	O=C1\C=C/C=C2/[C@H]3CNC[C@H](C3)CN12	1	activity	5		135.67						T5457401	4	137.07	602.03954	112.2703782	131.3425388	131.9671298	101.4073572	129.6535064	114.9005323	122.0950195	125.1924789	134.1429156	137.0675457	135.674008															101.41		7.80E-10	2.34E-09	4.61E-05
s-rrp-RRP-mipe-1	NCGC00015834-11	CCC1(C(=O)NCNC1=O)c2ccccc2	1	activity	2.3	5.257636547	104.87	-19.45652928	111.95	92.49	-5.28	3.13	T5457399	4	117.55	519.8264624	106.4452802	109.139425	117.5475442	104.389119	115.5140849	113.8466112	114.270761	112.3961413	102.5399298	93.14817243	104.8717874															93.15	0.7	7.80E-10	2.34E-09	4.61E-05
s-rrp-RRP-mipe-1	NCGC00015673-08	Nc1cc(nc(N)[n+]1[O-])N2CCCCC2	1	activity	1.1	2.956586303	91.07	-25.04062922	117.1	92.06	-5.53	4.5	T5457399	-2.4	122.88	531.484499	118.6049259	115.0630967	113.2064272	116.4009299	122.8783719	115.0645915	117.6804216	115.3774254	93.9588964	92.7087108	91.07106823															91.07	0.95	7.80E-10	2.34E-09	4.61E-05
s-rrp-RRP-mipe-1	NCGC00015116-10	O=C2CCCN2C(=O)c1ccc(OC)cc1	1	activity	5		118.59						T5457411	4	130.42	559.4657534	110.4880928	117.8102105	106.153941	111.6589147	130.418691	116.8893056	127.7862251	116.4460742	116.149873	105.9268969	118.5903676															105.93		7.80E-10	2.34E-09	4.61E-05
s-rrp-RRP-mipe-1	NCGC00015429-08	NC(=O)OCC(COC(N)=O)c1ccccc1	1	activity	1.3	1.32065859	110.02	-14.17507596	128	113.83	-5.88	4.95	T5457405	4	142.26	594.7848297	123.5023997	120.8015048	128.3104303	139.298819	120.6368745	122.1500653	142.2614469	116.3721212	121.53493	110.3118977	110.0231698															110.02	0.44	7.80E-10	2.34E-09	4.61E-05
s-rrp-RRP-mipe-1	NCGC00015718-06	OC(CN1CCN(CC1)c2ccccc2OC)COc4cccc3ccccc34	1	activity	1.3	0.417628916	99.06	-68.89725851	159.63	90.74	-6.38	0.2	T5457407	-2.4	154.14	612.8889288	154.1423002	138.7345511	130.2777305	133.0056656	126.4868234	134.6458876	122.3789274	116.4329833	128.7011003	119.9354142	99.05845667															99.06	0.7	7.80E-10	2.34E-09	4.61E-05
s-rrp-RRP-mipe-1	NCGC00015705-04	CC13CC2(C)CC(N)(C1)CC(C2)C3	1	activity	2.3	5.899165231	116.99	21.85214791	120.24	142.09	-5.23	4.95	T5457403	4	142.04	595.4302171	133.0929699	112.1349087	126.6440839	119.4577138	113.3825299	116.8189208	132.771355	109.0495134	127.5501778	142.0402487	116.9908555															109.05	0.41	7.80E-10	2.34E-09	4.61E-05
s-rrp-RRP-mipe-1	NCGC00018102-06	Fc1ccc(cc1)C(c2ccc(F)cc2)N3CCN(CC3)C/C=C/c4ccccc4	1	activity	1.3	0.525763655	109.13	-16.90827601	111.13	94.22	-6.28	2.41	T5457399	4	120.66	503.1398892	105.1266311	111.176138	110.4832438	120.6617927	109.9995186	107.9596357	105.9823241	81.45306774	105.1691323	94.70107331	109.1307141															81.45	0.55	7.80E-10	2.34E-09	4.61E-05
s-rrp-RRP-mipe-1	NCGC00016467-05	OC1=CC(O)=C2C(=O)C=C(OC2=C1)C3=CC(O)=C(O)C=C3	1	activity	1.3	0.004176289	114.55	14.68020026	115.8	130.48	-8.38	4.95	T5457399	4	140.02	613.4390055	122.9767568	108.6599232	133.4484272	129.1257019	132.7897615	128.9394989	140.0182652	132.3905138	124.7474507	123.2964525	114.5548205															108.66	0.51	7.80E-10	2.34E-09	4.61E-05
s-rrp-RRP-mipe-1	NCGC00015054-06	Nc1c3ccccc3nc2CCCCc12	1	activity	5		107.1						T5457411	4	146.05	590.2372603	135.8185316	120.5909543	114.5752898	127.6979585	125.0659426	125.0480022	146.0499376	125.9227082	110.4532893	112.265944	107.0954758															107.1		7.80E-10	2.34E-09	4.61E-05
s-rrp-RRP-mipe-1	NCGC00015439-06	O=C(OCC)c3ncn2c3CN(C)C(=O)c1cc(F)ccc12	1	activity	1.3	11.77038208	108.35	-38.455873	136.39	97.94	-4.93	0.3	T5457405	4	140.39	603.6555007	140.3926447	129.3977164	125.8021724	124.7671257	122.6196395	134.5920361	134.9722444	124.9006161	120.5916402	115.1448927	108.3460838															108.35	0.56	7.80E-10	2.34E-09	4.61E-05
s-rrp-RRP-mipe-1	NCGC00018193-06	FC(F)(F)c1ccc(cc1)C(\CCCCOC)=N\OCCN	1	activity	1.3	0.417628916	89.99	-15.13349647	105.33	90.19	-6.38	4.45	T5457401	4	120.29	475.7647453	98.60939593	92.89183366	107.4791403	107.5367524	120.2905826	104.9052014	93.00435589	75.92119264	98.56509579	95.58201889	89.98675063															75.92	0.45	7.80E-10	2.34E-09	4.61E-05
s-rrp-RRP-mipe-1	NCGC00015191-06	O=C1CCS(=O)(=O)C(N1C)c2ccc(Cl)cc2	1	activity	1.3	0.117703821	103.58	-18.70247667	125.78	107.08	-6.93	1.42	T5457405	4	132.84	558.4915868	114.7848597	132.8362759	131.1253789	123.0957496	116.8803866	118.9630129	100.0327958	115.4925817	109.0488311	106.1954643	103.578684															100.03	0.64	7.80E-10	2.34E-09	4.61E-05
s-rrp-RRP-mipe-1	NCGC00015389-08	CC(C)c1cccc(C(C)C)c1O	1	activity	1.3	14.8180331	107.87	-36.09691006	140.28	104.18	-4.83	1.75	T5457397	-2.2	147.42	654.9395665	136.280697	137.08569	147.4166072	135.1807724	137.8938125	139.1423392	145.8230145	144.4371615	132.0121628	123.6142177	107.8666053															107.87	0.86	7.80E-10	2.34E-09	4.61E-05
s-rrp-RRP-mipe-1	NCGC00015955-09	OCc1cc(ccc1O)C(O)CNC(C)(C)C	1	activity	1.3	3.317344394	108.81	-18.03831793	131.6	113.56	-5.48	4.95	T5457407	4	140.62	612.6901445	127.5959909	138.8680143	131.1609484	139.8975489	134.0611018	120.2206073	120.0541877	140.621211	110.9562391	122.0135212	108.8140593															108.81	0.52	7.80E-10	2.34E-09	4.61E-05
s-rrp-RRP-mipe-1	NCGC00015089-08	Clc1nc(C(=O)NC(=N)N)c(N)nc1N	1	activity	1.3	0.003722122	124.6	15.13668961	112.38	127.52	-8.43	4.95	T5457399	4	139.89	602.7061542	113.5155628	112.2314097	129.7869191	126.5288819	128.0904068	127.5943626	139.8861802	133.4656752	128.4988903	108.8183215	124.6033978															108.82	0.38	7.80E-10	2.34E-09	4.61E-05
s-rrp-RRP-mipe-1	NCGC00015257-06	CCOC(=O)C(C)(C)OC1=CC=C(Cl)C=C1	1	activity	1.3	13.2065859	110.01	-25.49966026	135.09	109.59	-4.88	4.95	T5457397	-2.4	141.79	636.6485649	127.0893229	141.7889455	136.7668778	134.6934536	139.4718618	136.2780428	126.7228362	135.5813746	139.2646912	117.068499	110.0062726															110.01	0.78	7.80E-10	2.34E-09	4.61E-05
s-rrp-RRP-npc-1	NCGC00185770-01	[Na+].[Na+].[Na+].[Na+].[Na+].[Na+].[Na+].[Na+].[O-]S(=O)O[C@H]1[C@H](O[C@H](COS([O-])=O)[C@@H](OS([O-])=O)[C@@H]1OS([O-])=O)O[C@]2(COS([O-])=O)O[C@H](COS([O-])=O)[C@@H](OS([O-])=O)[C@@H]2OS([O-])=O	1	activity_mipe	1.3	0.074993291	106.75	-22.88544276	133.38	110.5	-7.12	3.99		4	138.32	595.8840377	126.8817774	138.3215138	133.9400714	122.6556666	104.0605751	109.9443104	121.3932291	106.7482672																		104.06	0.78	5.90E-10	2.95E-09
s-rrp-RRP-mipe-1	NCGC00015997-06	NCCS(=O)(=O)O	1	activity	5		122.62						T5457409	4	138.38	612.4802956	114.7407326	138.376791	136.1698796	129.8163797	130.5685333	125.7730935	126.5092178	120.2106647	123.4845816	125.0026244	122.6221657															114.74		7.80E-10	2.34E-09	4.61E-05
s-rrp-RRP-mipe-1	NCGC00015598-03	CC1(C)CC\C2=C(/O1)C3=C(C=CC=C3)C(=O)C2=O	1	activity	1.3	0.004685874	123.1	-25.01552166	145.59	120.58	-8.33	0.4	T5457383	4	141.59	608.6975233	141.5908102	131.5305854	135.1587487	119.6241947	130.2857317	134.2122321	121.6115543	117.499791	127.3656674	116.9945422	123.1016894															116.99	0.52	7.80E-10	2.34E-09	4.61E-05
s-rrp-RRP-mipe-1	NCGC00015580-08	CN1CC/C(CC1)=C3\c4ccccc4CC(=O)c2sccc23	1	activity	1.3	0.006618972	97.16	26	95.92	121.92	-8.18	0.6	T5457397	1.4	128.71	557.2901051	99.91949026	101.8213756	118.7282447	104.7347654	119.0258269	124.9234954	108.3366737	120.5677692	128.71106	121.4646935	97.16257139															97.16	0.56	7.80E-10	2.34E-09	4.61E-05
s-rrp-RRP-mipe-1	NCGC00015385-12	OCCN(CCO)c2nc1c(nc(nc1c(n2)N3CCCCC3)N(CCO)CCO)N4CCCCC4	1	activity	2.3	20.93102809	77	-46.50622627	113.48	66.97	-4.68	0.9	T5457399	-2.4	124.5	518.5967497	115.2314398	124.504488	112.9804517	103.710393	109.0312759	118.5622508	106.8073902	109.2716872	99.07897006	101.1494734	76.9967627															77	0.74	7.80E-10	2.34E-09	4.61E-05
s-rrp-RRP-mipe-1	NCGC00185071-02	N/C1=N/C(=O)C/2=C(NC[C@@H](CNC3=CC=C(C=C3)C(=O)N[C@@H](CCC([O-])=O)C([O-])=O)N2C=O)\N1	1	activity	1.3	0.020931028	132.04	12.38650622	124.26	136.65	-7.68	4.95	T5457405	4	143.8	638.8142984	127.1487059	127.0053571	118.9099507	129.7882451	143.2379945	143.7962869	143.5905672	131.9533266	130.1658733	131.0480839	132.0355052															118.91	0.51	7.80E-10	2.34E-09	4.61E-05
s-rrp-RRP-mipe-1	NCGC00015466-04	NCC1(CCCCC1)CC(O)=O	1	activity	1.3	0.117703821	115.48	28	100.55	128.55	-6.93	0.3	T5457399	4	126.62	554.4781271	104.0474236	106.4488883	110.4948572	115.0510419	109.72206	121.258947	107.6717941	121.5225886	126.6236554	121.5268119	115.4776562															104.05	0.64	7.80E-10	2.34E-09	4.61E-05
s-rrp-RRP-mipe-1	NCGC00018218-03	C\C1=N\N(C(=O)C1)C2=CC=CC=C2	1	activity	2.3	33.17344394	97.23	-37.03169287	128.2	91.17	-4.48	4.95	T5457405	-3	151.13	611.0378388	115.6126219	119.288223	130.7055551	151.1287877	116.3801346	130.4425303	136.1161881	129.9775668	123.9824764	129.0119803	97.23148295															97.23	0.47	7.80E-10	2.34E-09	4.61E-05
s-rrp-RRP-mipe-1	NCGC00023722-07	OC[C@H]1O[C@H](C[C@@H]1O)N2\C=C(F)/C(=O)NC2=O	1	activity	2.3	23.48499979	65.69	-67.38635264	115.4	48.01	-4.63	0.9	T5457403	-2.4	120.92	504.5324951	120.9208852	107.1099104	110.5799999	105.0050397	118.4885441	112.1885266	101.0253541	99.83874052	113.4129001	91.62056999	65.6861699															65.69	0.71	7.80E-10	2.34E-09	4.61E-05
s-rrp-RRP-mipe-1	NCGC00015038-08	NC1=NC2=NC=C(CNC3=CC=C(C=C3)C(=O)NC(CCC(O)=O)C(O)=O)N=C2C(=N1)N	1	activity	2.3	23.48499979	76.57	-35.742929	110.11	74.36	-4.63	4.09	T5457403	-3	124.01	519.6869261	98.86262973	104.4886875	114.4362288	121.744525	109.5387381	114.7479303	124.01178	102.5115061	99.48756692	104.8452681	76.56755905															76.57	0.59	7.80E-10	2.34E-09	4.61E-05
s-rrp-RRP-mipe-1	NCGC00017236-08	OC1=CC2=C(C(=O)\C=C(/O2)C3=CC=CC=C3)C(=C1O)O	1	activity	1.3	2.635060316	113.79	-29.51359628	139.21	109.7	-5.58	1.86	T5457385	-1.4	162.6	633.1681641	125.8639796	139.4978499	147.1647699	139.9921218	122.1920185	162.600932	136.0239505	126.8288914	120.3610902	104.1225806	113.7858672															104.12	0.56	7.80E-10	2.34E-09	4.61E-05
s-rrp-RRP-mipe-1	NCGC00022819-03	[Br-].O.C[N+]2(C1CC(CC2CC1)OC(=O)C(CO)c3ccccc3)C(C)C	1	activity	1.3	0.00186548	108.97	14.13589337	110.26	124.4	-8.73	0.4	T5457409	4	127.21	584.5819082	113.3955968	121.4063421	117.9814079	125.1841377	112.449019	125.1430172	125.9011216	121.5164236	127.2119161	121.7941885	108.9711494															108.97	0.31	7.80E-10	2.34E-09	4.61E-05
s-rrp-RRP-mipe-1	NCGC00242481-02	NC(=O)NC1=C(SC(=C1)C2=CC(=CC=C2)F)C(=O)N[C@H]3CCCNC3	1	activity	4	16.6261066	12.77	-93.25351037	109.63	16.37	-4.78	3.13	T5457389	-2.1	117.88	481.7585463	102.7965714	109.5512655	103.9489981	109.4940582	106.1120523	113.8803917	117.8766215	104.750744	113.7648472	71.60607851	12.77383277															12.77	0.97	7.80E-10	2.34E-09	4.61E-05
s-rrp-RRP-mipe-1	NCGC00015225-03	COC1=C(OC)C2=C[N+](=C3C(=C2C=C1)C=CC4=CC5=C(OCO5)C=C34)C	1	activity	2.3	23.48499979	38.7	-82.0095067	114.41	32.4	-4.63	4.09	T5457389	-2.2	126.72	523.2824456	116.2121503	111.3671251	105.4310245	121.0003471	126.7224853	120.0975445	116.7682302	123.1672593	91.55392584	100.3090874	38.70351074															38.7	0.85	7.80E-10	2.34E-09	4.61E-05
s-rrp-RRP-mipe-1	NCGC00015034-02	NC(=O)C1=CC(=CC=C1)N	1	activity	1.3	3.722121629	109.02	-14.66253602	126.24	111.58	-5.43	4.95	T5457395	4	139	593.0117176	113.7412314	123.2361915	123.456018	138.995653	131.3677831	120.783753	127.1893788	130.7408488	112.6960364	114.9514091	109.0224514															109.02	0.49	7.80E-10	2.34E-09	4.61E-05
s-rrp-RRP-mipe-1	NCGC00015962-02	OC1=CC=C(C=C1)C2=NC(=C([NH]2)C3=CC=C(F)C=C3)C4=CC=NC=C4	1	activity	1.3	0.372212163	102.02	39.79197154	85.57	125.36	-6.43	0.2	T5457387	2.4	120.67	501.0305068	87.06690598	104.9100294	98.18178608	103.6301555	103.1120778	94.89061357	102.1531306	110.5675339	120.6705833	107.0102292	102.0245677															87.07	0.47	7.80E-10	2.34E-09	4.61E-05
s-rrp-RRP-mipe-1	NCGC00015647-03	COC(=O)NC1=NC2=C([NH]1)C=CC(=C2)C(=O)C3=CC=CS3	1	activity	5		105.07						T5457383	4	113.73	497.4139321	94.99032462	109.4286666	113.7266623	99.53717502	108.2598689	89.74928634	100.3095452	107.8641134	106.4430788	99.38119603	105.0682396															89.75		7.80E-10	2.34E-09	4.61E-05
s-rrp-RRP-mipe-1	NCGC00015937-02	NCCCCNCCCN	1	activity	5		121.23						T5457403	4	137.19	588.4199397	116.1149539	122.6140301	137.1861955	121.0847112	109.7140116	120.2103402	122.4119031	120.4431044	129.5087035	122.4239807	121.2282652															109.71		7.80E-10	2.34E-09	4.61E-05
s-rrp-RRP-mipe-1	NCGC00015463-02	C\C1=N\N=C(\C2=CC=C(N)C=C2)C3=CC4=C(OCO4)C=C3C1	1	activity	1.3	0.104903641	131.74	19.94737875	114.04	133.99	-6.98	0.5	T5457403	4	135.4	601.8483517	112.9879223	125.3826764	112.19844	114.6272678	127.892068	129.8787999	124.6765488	126.2859761	132.9332874	135.3956392	131.7365789															112.2	0.65	7.80E-10	2.34E-09	4.61E-05
s-rrp-RRP-npc-1	NCGC00015802-18	Fc1ccc(cc1)C(CCCN2CCC(CC2)N3c4ccccc4NC3=O)c5ccc(F)cc5	1	activity_mipe	4	2.660862384	32.59	-104.9398127	122.99	18.05	-5.57	3.99		-1.1	135.62	473.2569497	128.9111187	135.6230735	112.7303548	114.397521	125.2460495	102.7042039	4.0690657	32.59324969																		4.07	0.95	5.90E-10	2.95E-09
s-rrp-RRP-mipe-1	NCGC00015173-02	OC(CN1CCN(CC1)C2=CC=CC(=C2)Cl)C(C3=CC=CC=C3)C4=CC=CC=C4	1	activity	1.3	5.899165231	91.98	-25.04406312	114.94	89.89	-5.23	1.13	T5457399	4	122.95	531.325264	104.9355861	120.5028694	107.4997594	122.9510587	115.7508011	116.8721588	120.1195489	101.5639459	107.9936032	95.06283222	91.98220017															91.98	0.64	7.80E-10	2.34E-09	4.61E-05
s-rrp-RRP-mipe-1	NCGC00015790-02	COC1=CC=CC(=C1N)\C2=C\C(=O)C3=C(O2)C=CC=C3	1	activity	2.3	16.6261066	57.09	-61.90594601	117.56	55.65	-4.78	3.07	T5457391	-2.2	126.04	538.6771512	98.77056185	121.1766069	116.5439797	126.0444797	109.0825662	119.1337015	125.8238603	124.3639432	114.9179636	89.75518966	57.09475091															57.09	0.85	7.80E-10	2.34E-09	4.61E-05
s-rrp-RRP-mipe-1	NCGC00015977-02	OC(=O)C1CCCN(CCC=C(C2=CC=CC=C2)C3=CC=CC=C3)C1	1	activity	2.3	20.93102809	102.29	-33.69230734	128.29	94.59	-4.68	0.9	T5457409	4	134.65	597.6558173	130.7864028	119.5580585	134.6533958	126.8194935	129.9655632	131.258592	126.4532619	119.1921957	121.9433719	118.6486617	102.2928133															102.29	0.74	7.80E-10	2.34E-09	4.61E-05
s-rrp-RRP-mipe-1	NCGC00017156-01	O.O.CCN1CCN(C(=O)N[C@H](C(=O)N[C@H]2[C@@H]3SC\C(=C(/N3C2=O)C(O)=O)CSC4=NN=N[N]4C)C5=CC=C(O)C=C5)C(=O)C1=O	1	activity	1.3	0.003354689	130.17	18.96369086	110.88	129.84	-8.47	1.63	T5457405	1.4	142.07	672.914484	107.8775249	116.9899242	114.5871535	125.8502633	125.3489996	142.0695451	126.6906495	128.4237488	127.9685456	127.0715019	130.1696507															107.88	0.72	2.26E-10	6.79E-10	1.34E-05
s-rrp-RRP-mipe-1	NCGC00015332-04	COC1=CC=C(C=C1)C2SC3=C(C=CC=C3)N(CCN(C)C)C(=O)C2OC(C)=O	1	activity	1.3	1.32065859	110.13	-15.10097245	124.34	109.24	-5.88	3.51	T5457399	4	136.57	578.0373163	107.3389869	136.5744664	130.3017962	123.04513	121.1952353	126.1609635	125.6559409	113.7099517	105.1715099	112.7799902	110.1338908															105.17	0.49	7.80E-10	2.34E-09	4.61E-05
s-rrp-RRP-mipe-1	NCGC00167565-01	[Na+].NC(=O)N\N=C1/C=C2CC(N(C)C2=CC1=O)S([O-])(=O)=O	1	activity	5		101.72						T5457411	4	126.34	517.8929864	90.60154259	116.557309	126.3445871	87.46933817	113.9348034	87.29037804	107.583737	114.8329242	112.2590379	115.4685667	101.7167151															87.29		7.80E-10	2.34E-09	4.61E-05
s-rrp-RRP-mipe-1	NCGC00183095-01	CC(C)(C)NCC(=O)Nc1cc(N(C)C)c2C[C@H]3C[C@H]4[C@@H](C(O)=C(C(=O)[C@@]4(O)C(O)=C3C(=O)c2c1O)C(N)=O)N(C)C	1	activity	5		110.23						T5457405	4	137.08	564.5224153	137.0783648	128.3706831	95.24264057	122.4592452	117.1302342	101.5435921	128.0709906	128.4170202	125.6607596	104.4493769	110.2295335															95.24		7.80E-10	2.34E-09	4.61E-05
s-rrp-RRP-npc-1	NCGC00183095-01	CC(C)(C)NCC(=O)Nc1cc(N(C)C)c2C[C@H]3C[C@H]4[C@@H](C(O)=C(C(=O)[C@@]4(O)C(O)=C3C(=O)c2c1O)C(N)=O)N(C)C	1	activity_mipe	1.3	0.007499329	125.77	16.5	122.11	138.61	-8.12	0.5		4	163.43	661.2555875	124.1088704	163.4278946	135.4687427	129.6368702	137.095928	141.8283453	135.5440415	125.7650153																		124.11	0.66	5.90E-10	2.95E-09
s-rrp-RRP-mipe-1	NCGC00024717-01	COC(=O)[C@@H](N)CCCNC(=N)N[N+]([O-])=O	1	activity	1.3	0.002093103	106.66	25.87840976	100.64	126.52	-8.68	1	T5457407	1.4	141.88	598.1087478	104.6376432	118.5762281	116.8932922	122.530077	137.2386187	114.6507965	122.1603227	121.2154448	124.6314783	141.8843302	106.6644354															104.64	0.42	7.80E-10	2.34E-09	4.61E-05
s-rrp-RRP-mipe-1	NCGC00159341-03	NC1=NC(=O)N(C=C1)[C@@H]2O[C@H](CO)SC2	1	activity	1.3	0.076212561	105.99	13.46131716	103.11	116.58	-7.12	4.95	T5457403	4	125.04	496.2219599	105.5754584	103.7324553	110.7252627	92.69102746	125.0369098	109.5848773	116.3433008	109.6272293	114.810198	123.8176762	105.9937623															92.69	0.48	1.56E-09	4.68E-09	9.22E-05
s-rrp-RRP-mipe-1	NCGC00159460-02	O[C@H](CN1CCN(C[C@H]1C(=O)NC(C)(C)C)Cc2cccnc2)C[C@@H](Cc3ccccc3)C(=O)N[C@H]4c5ccccc5C[C@H]4O.O=S(=O)(O)O	1	activity	1.3	4.685873504	130.39	32	106.38	138.38	-5.33	0.4	T5457405	4	130.39	557.4778338	102.3836071	103.0477542	130.3643147	107.6699639	113.4423802	103.4640771	115.2817929	117.5472013	126.4502891	125.0798029	130.3939808															102.38	0.46	7.80E-10	2.34E-09	4.61E-05
s-rrp-RRP-mipe-1	NCGC00024994-01	C[C@H](CC1=CC=CC=C1)N(C)CC#C	1	activity	1.3	1.32065859	92.39	-9.575458592	102.94	93.36	-5.88	4.95	T5457411	4	116.09	480.5866659	97.93558758	98.01416982	98.74185237	99.30519498	105.3561981	116.087796	104.5356745	95.38314238	90.37270542	97.44167809	92.39150176															90.37	0.42	7.80E-10	2.34E-09	4.61E-05
s-rrp-RRP-mipe-1	NCGC00016656-01	NC1=NC=NC2=C1N=C[N]2[C@@H]3O[C@@H](CO)[C@H](O)[C@@H]3O	1	activity	1.3	0.525840242	118.15	24.32264364	110.96	135.28	-6.28	0.9	T5457411	4	140.74	591.8086893	116.7844383	104.0155686	109.4011469	115.5708296	112.2918677	119.0599692	120.4461704	124.062958	140.73971	128.7449878	118.1508176															104.02	0.76	5.85E-10	1.76E-09	3.46E-05
s-rrp-RRP-mipe-1	NCGC00160531-01	[H][C@@](O)(CCN1C(C(C)C)=C(C(=O)NC2=CC=CC=C2)C(=C1C3=CC=C(F)C=C3)C4=CC=CC=C4)C[C@@]([H])(O)CC([O-])=O	1	activity	1.3	13.2065859	70.33	-55.15479771	112.97	57.82	-4.88	0.9	T5457401	-2.2	122.19	504.7202933	106.9747955	115.7275509	122.1879063	111.5740285	114.8717757	100.3157402	113.5920653	106.7732062	93.52713014	85.39794022	70.33365196															70.33	0.87	7.80E-10	2.34E-09	4.61E-05
s-rrp-RRP-mipe-1	NCGC00015443-06	FC(F)(F)COc2cc(C(=O)NCC1CCCCN1)c(OCC(F)(F)F)cc2	1	activity	2.3	37.22121629	87.17	-48.53163623	123.87	75.33	-4.43	4.95	T5457399	-3	134.69	584.4317587	122.6168437	124.9096309	122.6761549	122.3230166	119.2906072	127.4060463	131.4718146	119.075894	111.6994618	134.6906042	87.17381353															87.17	0.75	7.80E-10	2.34E-09	4.61E-05
s-rrp-RRP-npc-1	NCGC00091666-04	CC2(C)OC1(C)CCC2CC1	1	activity_mipe	1.3	0.375856802	130.66	-15.6906332	137.17	121.48	-6.42	3.13		4	142.78	650.3004704	130.6698086	142.7780373	137.2758235	138.1327408	129.5843766	108.0109476	134.9532012	130.6577275																		108.01	0.43	5.90E-10	2.95E-09
s-rrp-RRP-npc-1	NCGC00013130-04	Cl.Cl.Nc1cc(C)nc2ccc(cc12)NC(=O)Nc3ccc4nc(C)cc(N)c4c3	1	activity_mipe	1.3	3.758568018	75.95	-35.03734633	109.11	74.08	-5.42	4.95		-1.2	117.29	497.9778218	109.5919648	109.8243822	111.7198375	117.2876734	94.87259126	109.6217048	72.51547668	75.95135421																		72.52	0.86	5.90E-10	2.95E-09
s-rrp-RRP-npc-1	NCGC00159372-04	O=C(O)CCC(=O)O	1	activity_mipe	1.3	0.002985537	148.36	-20.89412948	161.64	140.74	-8.52	3.99		4	161.64	705.9504294	161.6352771	151.0883341	127.0600973	133.1170715	158.4790684	149.2039145	128.5761415	148.3624683																		127.06	0.33	5.90E-10	2.95E-09
s-rrp-RRP-npc-1	NCGC00159369-04	CCCCCCCCCCCCCCCCCCO	1	activity_mipe	1.3	0.10593084	114.28	40	84.59	124.59	-6.97	0.2		2.4	119.84	521.7034481	88.58655876	100.1345366	106.9869287	103.8032098	99.15051503	109.2491222	119.8407305	114.2806334																		88.59	0.7	5.90E-10	2.95E-09
s-rrp-RRP-npc-1	NCGC00159373-04	CC(C)c1ccc(C)cc1O	1	activity_mipe	5		143.98	0	0	0				4	153.23	683.3816765	141.492567	151.4317654	126.8382845	153.2261583	127.8653317	137.477128	130.8415176	143.9764221																		126.84		5.90E-10	2.95E-09
s-rrp-RRP-npc-1	NCGC00094580-04	Oc2ncnc1nncc12	1	activity_mipe	5		111.94	0	0	0				4	122.56	539.4562986	116.5270346	106.8648985	92.15248392	114.2063527	111.435731	104.6582714	122.5559135	111.9428151																		92.15		5.90E-10	2.95E-09
s-rrp-RRP-npc-1	NCGC00094810-04	[K+].CC(=O)CC(C1=C([O-])c2ccccc2OC1=O)c3ccccc3	1	activity_mipe	1.3	0.00094411	94.47	15.5	90.01	105.51	-9.02	4.95		4	108.46	516.9948067	91.5066854	106.8817586	104.8916984	100.3319653	108.463542	105.8649193	108.0091529	94.46936464																		91.51	0.8	5.90E-10	2.95E-09
s-rrp-RRP-npc-1	NCGC00159365-04	O=C(C)Oc1cc(C)ccc1	1	activity_mipe	1.3	0.749932913	163.52	27.25745551	138.32	165.57	-6.12	4.95		4	167.56	732.2337442	136.0739893	142.8025942	131.2761097	144.7511676	137.5891705	167.5551084	125.0565058	163.5209751																		125.06	0.89	5.90E-10	2.95E-09
s-rrp-RRP-mipe-1	NCGC00021146-06	Fc1ccc(cc1)C(=O)C4CCN(CCN2C(=O)c3ccccc3NC2=O)CC4	1	activity	1.3	0.058991652	109.71	-14.78873992	127.25	112.46	-7.23	1.86	T5457409	4	136.93	572.0041305	117.2506846	136.9285339	126.6002494	126.6291896	117.7851496	118.3274899	107.4267347	119.0987838	114.804383	109.6378569	109.7086484															107.43	0.6	7.80E-10	2.34E-09	4.61E-05
s-rrp-RRP-mipe-1	NCGC00166125-01	O[C@H]([C@@H](O)CNC)[C@H](O)[C@H](O)CO	1	activity	1.3	0.166261066	135.96	53.33297082	97	150.33	-6.78	0.2	T5457411	2.4	146.71	598.785201	101.5155093	116.2092571	128.7294677	111.7766943	121.5139215	131.4044511	122.7138952	122.7772266	124.3259714	146.7129422	135.9559593															101.52	0.56	7.80E-10	2.34E-09	4.61E-05
s-rrp-RRP-npc-1	NCGC00159367-04	CC1OC(C)OC(C)O1	1	activity_mipe	1.3	0.002113598	137.77	13.5	123.26	136.76	-8.67	4.95		4	140.99	668.0183525	123.2585861	134.5443481	140.7586969	140.9863354	137.515196	125.4307572	138.9969274	137.7672622																		123.26	0.49	5.90E-10	2.95E-09
s-rrp-RRP-mipe-1	NCGC00095597-02	C[C@@]1(CO)C(O)CC[C@]2(C)C(C/C=C/3C(O)COC3=O)C(=C)CCC12	1	activity	1.3	7.621256096	106.05	-30.10302444	127.7	97.59	-5.12	4.95	T5457383	-1.2	136.32	599.0398875	130.8317629	128.4254527	127.6798546	136.3197205	115.0174213	120.7543327	131.6705232	131.7614635	102.479755	89.95755335	106.053897															89.96	0.79	1.56E-09	4.68E-09	9.22E-05
s-rrp-RRP-mipe-1	NCGC00015870-16	OC1=CC2=C(C(=C1)O)C(=O)\C(=C(/O2)C3=CC(=C(O)C=C3)O)O	1	activity	1.3	3.317344394	146.67	15.15803541	125.22	140.38	-5.48	4.95	T5457397	4	146.67	618.3197557	124.8805638	125.7336059	119.191773	118.4932104	135.3631154	140.9908707	124.3761855	111.4155343	143.7530979	129.9537129	146.6701828															111.42	0.37	7.80E-10	2.34E-09	4.61E-05
s-rrp-RRP-npc-1	NCGC00159375-04	Nc1ccc(N)cc1	1	activity_mipe	5		139.62	0	0	0				4	187.28	736.5787452	132.9231528	187.282667	145.8278362	146.3418098	160.9585427	134.90225	135.2203047	139.6171201																		132.92		5.90E-10	2.95E-09
s-rrp-RRP-npc-1	NCGC00159384-04	Oc1cc(C)c(Cl)cc1C(C)C	1	activity_mipe	2.3	33.49827272	114.56	-22.47986359	133.12	110.64	-4.47	4.95		4	147.97	652.7057008	124.1232712	124.3191112	140.3676953	135.2873683	147.9672452	120.8486968	139.8781798	114.5567182																		114.56	0.33	5.90E-10	2.95E-09
s-rrp-RRP-npc-1	NCGC00159383-04	O=C(OCCC)c1ccccc1	1	activity_mipe	5		154.68	0	0	0				4	154.68	706.1917929	136.8258596	145.4836015	150.8342639	130.5837052	149.2898089	132.9348561	147.6521206	154.6828519																		130.58		5.90E-10	2.95E-09
s-rrp-RRP-npc-1	NCGC00159376-04	Oc1ccc(cc1)C(=O)OC	1	activity_mipe	5		131.45	0	0	0				4	151.31	680.477271	128.098787	151.3130615	119.7399148	143.1136803	146.0563693	134.2001368	142.7056972	131.4473141																		119.74		5.90E-10	2.95E-09
s-rrp-RRP-npc-1	NCGC00159377-04	CC(C)(C)c1ccc(O)cc1	1	activity_mipe	2.3	9.441096007	117.88	-24.90199829	136.38	111.48	-5.02	0.4		4	143.26	646.4020379	129.8779326	143.2631384	138.2521591	127.3236618	130.2765503	128.1077405	127.7534947	117.8762674																		117.88	0.59	5.90E-10	2.95E-09
s-rrp-RRP-npc-1	NCGC00159378-04	Cl.NNc1ccccc1	1	activity_mipe	5		113.96	0	0	0				4	134.51	596.6832714	108.4882773	134.507459	125.3791008	119.1045331	124.6027501	117.5031767	115.6016526	113.9593468																		108.49		5.90E-10	2.95E-09
s-rrp-RRP-npc-1	NCGC00164491-02	O=C(Nc1c(C)cccc1C)CN(CC(=O)O)CC(=O)O	1	activity_mipe	1.3	0.084143857	146.48	13.98472189	128.82	142.8	-7.07	3.93		4	147.86	673.3938401	126.3008207	140.2079253	120.0635524	134.1790152	147.8618976	139.2745196	138.0381444	146.4768078																		120.06	0.55	5.90E-10	2.95E-09
s-rrp-RRP-npc-1	NCGC00189077-01	CC1(CC(=O)N(C)C1=O)c2ccccc2	1	activity_mipe	2.3	18.83746307	97.49	-20.8070363	117.16	96.35	-4.72	3.13		4	131.93	569.0870541	113.1612244	131.9332792	117.229724	110.5274381	111.7561354	117.4326858	115.0694377	97.4886941																		97.49	0.52	5.90E-10	2.95E-09
s-rrp-RRP-npc-1	NCGC00159389-04	O=C(C)Nc1ccc(cc1)\C=N\NC(N)=S	1	activity_mipe	5		114.41	0	0	0				4	114.41	531.0602636	102.605631	112.8830327	106.3128639	109.7114149	105.1609629	108.567105	102.855178	114.410044																		102.61		5.90E-10	2.95E-09
s-rrp-RRP-npc-1	NCGC00018117-17	O=C2c1ncnc1N(C)C(=O)N2C	1	activity_mipe	5		101.55	0	0	0				4	111.45	493.0564182	93.95573593	97.55826031	101.5046671	111.453803	99.64278154	99.17746316	93.16757601	101.5534658																		93.17		5.90E-10	2.95E-09
s-rrp-RRP-mipe-1	NCGC00018204-11	CCOC(=O)\C1=C\[C@]2(CC)CCCN3CCC4=C([C@H]23)[N]1C5=C4C=CC=C5	1	activity	2.3	18.65479842	83.91	-32.80449589	113.58	80.78	-4.73	1.1	T5457399	4	121.94	530.7044208	99.58232068	112.750246	120.1705905	121.9435717	115.4894468	112.5064038	111.9564189	113.2493732	99.11821767	107.1421369	83.91190744															83.91	0.6	7.80E-10	2.34E-09	4.61E-05
s-rrp-RRP-mipe-1	NCGC00016311-16	CC1=CC=C(C=C1)N(C\C2=N\CCN2)C3=CC=CC(=C3)O	1	activity	1.3	8.332792371	116.1	-29.93706964	139.96	110.03	-5.08	0.9	T5457407	4	147.87	641.8489948	143.9645635	142.1643047	130.3467354	138.1751822	147.8705754	124.3313054	135.7855949	142.9752346	125.6587874	119.2912894	116.1003388															116.1	0.58	7.80E-10	2.34E-09	4.61E-05
s-rrp-RRP-mipe-1	NCGC00164591-02	[H][C@@]1(C)CC[C@@]2([H])[C@@]([H])(C)[C@@]([H])(OC)O[C@]3([H])O[C@@]4(C)CC[C@]1([H])[C@@]23OO4	1	activity	1.3	0.006618972	115.96	-19.31350089	137.82	118.51	-8.18	1.21	T5457403	-1.4	136.32	588.7133789	136.3205633	133.8938073	127.7896982	121.7763334	119.422029	127.3147117	102.5122287	127.5331452	118.7404091	120.1496956	115.9642841															102.51	0.52	7.80E-10	2.34E-09	4.61E-05
s-rrp-RRP-mipe-1	NCGC00015462-12	CC1=NC=C(N=C1)C(=O)NCCC2=CC=C(C=C2)[S+]([O-])(=O)NC(=O)NC3CCCCC3	1	activity	1.3	0.005257637	98.6	18.69071126	106.85	125.54	-8.28	3.99	T5457399	1.4	133.15	586.379004	107.5447251	106.9691324	120.9423311	124.163759	124.4457051	133.1522259	129.1745399	121.027688	126.9869123	119.6491125	98.60404612															98.6	0.8	7.80E-10	2.34E-09	4.61E-05
s-rrp-RRP-mipe-1	NCGC00024415-39	COC1=CC=CC2=C1C(=O)C3=C(O)C4=C(C[C@](O)(C[C@@H]4O[C@H]5C[C@H](N)[C@H](O)[C@H](C)O5)C(=O)CO)C(=C3C2=O)O	1	activity	4	1.865479842	34.69	-113.2627415	135.85	22.59	-5.73	1.83	T5457383	-1.1	145.87	485.4999507	145.8728603	133.2723808	131.3315031	139.4036889	138.3549208	121.8746176	120.4981332	94.98385013	24.39873554	20.58221705	34.69496526															20.58	0.97	7.80E-10	2.34E-09	4.61E-05
s-rrp-RRP-mipe-1	NCGC00015766-08	CC(C)(C)c2cc(C)c(CC1=NCCN1)c(C)c2O	1	activity	5		119.52						T5457407	4	142.78	616.2847785	116.8316359	125.1667818	130.3111716	126.4651745	134.7056122	135.8416471	142.7793365	120.6786907	119.60335	129.0713394	119.5174336															116.83		7.80E-10	2.34E-09	4.61E-05
s-rrp-RRP-mipe-1	NCGC00167967-01	CC[C@H]1OC(=O)[C@H](C)C(=O)[C@H](C)[C@@H](O[C@H]2O[C@H](C)C[C@@H]([C@H]2O)N(C)C)[C@@](C)(C[C@@H](C)C(=O)[C@H](C)[C@H]3N(CCCC[N]4C=NC(=C4)C5=CN=CC=C5)C(=O)O[C@]13C)OC	1	activity	2.3	16.6261066	102.5	-31.83818828	120.45	88.61	-4.78	0.3	T5457405	4	124.45	537.3903243	124.4474434	114.2615758	101.2126721	123.126431	114.35481	116.5789436	111.0776565	118.5664977	108.1378751	97.91561981	102.5007941															97.92	0.36	7.80E-10	2.34E-09	4.61E-05
s-rrp-RRP-mipe-1	NCGC00015680-14	COC1=CC2=C([NH]C=C2CCNC(C)=O)C=C1	1	activity	1.3	4.685873504	106.18	-50.44200281	134.21	83.77	-5.33	0.2	T5457405	-2.4	135.21	555.413889	135.2125138	115.2278065	120.8448067	117.1118093	130.3915862	108.1144755	123.7726118	112.6954138	111.113218	96.24129953	106.1787898															96.24	0.52	7.80E-10	2.34E-09	4.61E-05
s-rrp-RRP-mipe-1	NCGC00015724-14	OC(=O)C1=C(NC2=CC=CC(=C2)C(F)(F)F)N=CC=C1	1	activity	1.3	0.742660902	128.69	33.5	101.66	135.16	-6.13	0.3	T5457401	4	128.69	557.845901	99.15822827	113.7849049	104.2930806	115.2704877	115.6707805	117.0186175	102.9672062	124.8802312	124.7738521	127.0534104	128.6859518															99.16	0.62	7.80E-10	2.34E-09	4.61E-05
s-rrp-RRP-npc-1	NCGC00016410-13	n1c3ccccc3nc1c2cscn2	1	activity_mipe	1.3	2.11359812	100.53	-9.276085128	108.43	99.16	-5.67	3.13		4	116.41	522.8219308	105.9312422	116.4079169	98.20117128	107.3526231	114.8400112	104.6703756	98.22055503	100.5311747																		98.2	0.36	5.90E-10	2.95E-09
s-rrp-RRP-mipe-1	NCGC00015482-05	CC[N+](CC)(CC)CCOC1=CC=CC(=C1OCC[N+](CC)(CC)CC)OCC[N+](CC)(CC)CC	1	activity	1.3	0.417628916	97.62	-50.23838936	135.35	85.11	-6.38	0.3	T5457409	-1.4	139.9	536.0719832	139.8951992	107.5697828	125.2711393	114.3506938	121.0832459	114.806123	121.1753772	104.3615278	94.43107046	94.4982914	97.62110032															94.43	0.63	7.80E-10	2.34E-09	4.61E-05
s-rrp-RRP-mipe-1	NCGC00091062-07	N[C@@H](CC1=C[NH]C2=CC=C(O)C=C12)C(O)=O	1	activity	5		105.94						T5457409	4	125.19	544.1400458	108.9303979	122.7142969	118.1121852	115.8586584	109.3826219	102.9817758	125.1930188	109.7993145	111.6152684	109.5057989	105.9389162															102.98		7.80E-10	2.34E-09	4.61E-05
s-rrp-RRP-npc-1	NCGC00013287-07	O=S(N)(=O)c1ccc(cc1)C(=O)O	1	activity_mipe	1.3	0.003758568	152.92	-15.34062654	152.79	137.45	-8.42	3.13		4	152.92	689.1974043	152.7874723	148.238159	130.0036168	146.1405875	140.1287369	132.8109585	136.921237	152.9173658																		130	0.62	5.90E-10	2.95E-09
s-rrp-RRP-npc-1	NCGC00164487-02	OS(=O)(=O)c2cc(N)ccc2C=Cc1ccc(N)cc1S(=O)(=O)O	1	activity_mipe	1.3	0.000375857	126.26	-19.69297156	150.42	130.73	-9.42	4.95		4	155.16	933.5738926	151.420176	145.2691929	155.1586698	130.6827994	140.6679609	130.6136186	126.7831287	126.2593664																		126.26	0.79	5.90E-12	2.95E-11
s-rrp-RRP-npc-1	NCGC00016526-07	[Cl-].COc2ccc1cc3c4cc5OCOc5cc4CC[n+]3cc1c2OC	1	activity_mipe	2.3	26.60862384	75.65	-27.70160165	97.99	70.29	-4.57	2.64		4	106.94	474.0990641	92.48698084	94.69158811	106.9407132	102.4365009	99.32735203	90.39911304	96.58494815	75.6523128																		75.65	0.68	5.90E-10	2.95E-09
s-rrp-RRP-mipe-1	NCGC00016017-07	COC1=CC2=NC=NC(=C2C=C1OC)NC3=CC=CC(=C3)Cl	1	activity	1.1	0.026350603	98.79	-35.3460423	128.69	93.35	-7.58	0.8	T5457385	-1.2	128.19	503.1726065	128.1915923	121.7478881	122.2821055	109.5611529	109.3876531	97.04521078	93.58095085	99.10997634	91.443243	89.61704106	98.78763															89.62	0.93	7.80E-10	2.34E-09	4.61E-05
s-rrp-RRP-mipe-1	NCGC00015036-08	NC12CC3CC(CC(C3)C1)C2	1	activity	1.3	0.001049036	136.39	19.5	115.02	134.52	-8.98	4.95	T5457409	4	144.19	641.1725997	118.5202682	136.4510341	129.254899	124.1500988	141.59787	133.8384202	131.4490803	126.9563158	144.185845	138.3700153	136.3872932															118.52	0.38	7.80E-10	2.34E-09	4.61E-05
s-rrp-RRP-mipe-1	NCGC00160162-03	CN(C)CCC1=CC=C(O)C=C1	1	activity	1.3	0.006618972	117.98	-34.1082946	140.62	106.51	-8.18	0.3	T5457405	-1.4	137.22	558.469065	136.6153337	112.6791979	137.223744	105.9707667	121.4208762	120.9569244	111.2000038	113.1467451	114.5164926	104.8584216	117.9805698															104.86	0.37	7.80E-10	2.34E-09	4.61E-05
s-rrp-RRP-npc-1	NCGC00164495-02	NC(=S)N\N=C\c1cccnc1	1	activity_mipe	1.3	0.000841439	131.82	26.5	115.94	142.44	-9.07	4.95		4	151.06	688.5725824	119.9352839	146.2329204	144.4464284	139.4811573	151.0646005	140.8405403	130.9926092	131.8189654																		119.94	0.64	5.90E-10	2.95E-09
s-rrp-RRP-npc-1	NCGC00164497-02	Cc1ccc(cc1)S(=O)(=O)NC(=O)NC2CCCCCCC2	1	activity_mipe	1.3	0.026608624	114.18	23.59144338	90.18	113.77	-7.57	1.46		4	122.66	522.1492449	87.67576377	95.3026066	95.359144	109.934779	119.1949608	97.85007766	122.6627992	114.1774268																		87.68	0.66	5.90E-10	2.95E-09
s-rrp-RRP-mipe-1	NCGC00162073-05	[O-][S+](=O)(NCCNC\C=C\C1=CC=C(Br)C=C1)C2=CC=CC3=CN=CC=C23	1	activity	2.3	16.6261066	72.33	-43.66832222	117.26	73.59	-4.78	3.51	T5457387	-2.2	132.01	543.1683507	110.7614303	132.0136557	120.9713935	116.7449362	113.0625197	112.7638173	112.2716043	111.7316808	122.4686333	99.48445958	72.32699601															72.33	0.83	7.80E-10	2.34E-09	4.61E-05
s-rrp-RRP-mipe-1	NCGC00023037-06	CC(=O)O[C@H]1C[C@@H]2CC[C@@H]3[C@H](CC[C@@]4(C)[C@H]3C[C@@H]([C@@H]4OC(C)=O)[N+]5(C)CCCCC5)[C@@]2(C)C[C@@H]1[N+]6(C)CCCCC6	1	activity	1.3	0.093495468	121.75	-26.85384472	138.38	111.53	-7.03	0.3	T5457407	-1.4	140.84	593.9527464	129.8815935	140.8373993	125.3599696	121.9469365	128.7379237	126.7933753	114.4420486	133.4637527	110.9269589	107.5033896	121.747366															107.5	0.41	7.80E-10	2.34E-09	4.61E-05
s-rrp-RRP-mipe-1	NCGC00015478-08	OC1=C(Br)C=C(C=C1Br)\C=C2/C(=O)NC3=C2C=C(I)C=C3	1	activity	1.3	3.722121629	145.56	25.25990542	126.1	151.36	-5.43	2.25	T5457391	1.2	157.41	634.3484462	132.861389	134.7582737	117.6448012	123.4909196	121.6441943	126.8309095	124.6417141	132.403069	140.6858965	157.4141941	145.5579473															117.64	0.77	7.80E-10	2.34E-09	4.61E-05
s-rrp-RRP-npc-1	NCGC00018242-07	Nc1ccc(cc1)S(=O)(=O)NC(C)=O	1	activity_mipe	1.1	0.010593084	74.98	53.98970143	24.61	78.6	-7.97	0.6		1.2	81.36	314.506804	29.7707861	44.74593276	50.92796767	69.708749	68.36046724	78.65970194	81.35557486	74.97501319																		29.77	0.96	5.90E-10	2.95E-09
s-rrp-RRP-npc-1	NCGC00091505-07	O=[N+]([O-])c2ccc(/C=N/N1CC(=O)NC1=O)o2	1	activity_mipe	1.1	0.066837841	83.4	58.97136256	28.43	87.41	-7.17	0.4		1.2	83.4	304.480759	33.43114247	34.48646567	56.76946784	63.93192276	59.15486783	77.69616283	80.90029518	83.40250503																		33.43	0.92	5.90E-10	2.95E-09
s-rrp-RRP-npc-1	NCGC00164493-02	[O-][n+]2ccccc2SSc1cccc[n+]1[O-]	1	activity_mipe	4	11.58207624	5.05	-119.6226019	112.11	-7.51	-4.94	3.13		-3	122.37	509.009831	108.0065914	103.6865226	122.3694327	108.3429846	111.2333263	118.3498009	105.3207649	5.05075526																		5.05	0.98	2.95E-10	1.47E-09
s-rrp-RRP-npc-1	NCGC00164494-02	O=C(C)Nc1ncc(s1)[N+]([O-])=O	1	activity_mipe	1.3	0.668378412	111.78	-14.24760598	132.03	117.78	-6.17	4.95		4	144.34	627.8178574	127.5303872	123.9381158	129.0497724	144.3407146	133.7517361	106.4907156	135.297171	111.7781114																		106.49	0.33	5.90E-10	2.95E-09
s-rrp-RRP-npc-1	NCGC00164498-02	O=C(NS(=O)(=O)c1ccc(C)cc1)NC2CCCC2	1	activity_mipe	1.3	0.001496313	111.63	28.26936775	81.98	110.25	-8.82	4.5		4	130.93	531.312296	82.33719363	109.0344375	101.5379028	114.7690247	105.7942504	95.4169936	130.9321316	111.627377																		82.34	0.46	5.90E-10	2.95E-09
s-rrp-RRP-npc-1	NCGC00164501-02	O=[N+]([O-])c1ccc(/C=N/NC(C)=O)o1	1	activity_mipe	1.1	0.005956929	121.77	38.51145996	81.87	120.38	-8.22	0.8		1.2	124.35	551.9210475	85.86946571	97.38875271	107.4053305	115.0293143	124.1262494	111.3307793	124.3456964	121.7651373																		85.87	0.91	5.90E-10	2.95E-09
s-rrp-RRP-mipe-1	NCGC00018276-03	NC(N)=NC1=NC(=CS1)CSCCC(=N)N[S+](N)([O-])=O	1	activity	2.3	6.618972254	123.77	-27.57731189	127.55	99.97	-5.18	3.93	T5457397	4	140.04	589.8184603	124.0496016	118.0340397	121.0433368	121.3194083	126.0543159	140.043434	133.4456867	136.1919924	118.9370251	101.0685084	123.771445															101.07	0.59	7.80E-10	2.34E-09	4.61E-05
s-rrp-RRP-mipe-1	NCGC00163169-02	CN1CCC(CC1)=C2C3=C(CCC4=C2C=CC=C4)SC=C3	1	activity	1.3	0.00263506	114.96	28.67932132	97.2	125.88	-8.58	1.4	T5457411	1.4	137.64	587.8951212	101.198225	111.0961993	117.2402276	130.0269524	117.2042549	137.6414126	128.6325872	134.3467533	111.7801951	122.9805867	114.9588678															101.2	0.55	7.80E-10	2.34E-09	4.61E-05
s-rrp-RRP-mipe-1	NCGC00185850-02	COC1=C(OC)C=C2C(=NC(=NC2=C1)N3CCCN(C)CC3)NC4CCN(CC4)CC5=CC=CC=C5	1	activity	4	29.56586303	13.61	-127.2230074	123.27	-3.95	-4.53	4.09	T5457395	-3	142.14	559.77691	117.4855645	117.3380386	132.4680963	134.2886649	117.2172956	142.1414739	114.9899838	118.826537	113.241438	116.1685335	13.60860612															13.61	0.93	7.80E-10	2.34E-09	4.61E-05
s-rrp-RRP-npc-1	NCGC00164510-02	OCCNC(=O)/C=C/c1ccccc1	1	activity_mipe	1.3	0.006683784	88.85	16.5	74.19	90.69	-8.17	1.75		4	96.54	429.8404806	74.19082123	77.51998752	87.18297105	90.26114573	96.54020101	90.51194287	86.92742559	88.84747705																		74.19	0.86	5.90E-10	2.95E-09
s-rrp-RRP-npc-1	NCGC00164512-02	COc2ccccc2OC(=O)Oc1ccccc1OC	1	activity_mipe	1.1	0.033498273	86.22	63.70734784	22.7	86.41	-7.47	0.6		1.2	86.22	309.5158048	28.47417046	30.1545898	54.83502853	54.75575245	78.24305446	77.66850694	85.42664972	86.21695144																		28.47	0.96	5.90E-10	2.95E-09
s-rrp-RRP-npc-1	NCGC00063561-03	c1ccc(cc1)c2ncnc2c3ccccc3	1	activity_mipe	1.3	3.349827272	99.4	-25.70637971	125.74	100.03	-5.47	1.86		4	136.46	591.4387146	121.23736	126.1310529	136.4634616	112.6781066	132.8361454	118.2173229	104.5225044	99.39871024																		99.4	0.69	5.90E-10	2.95E-09
s-rrp-RRP-mipe-1	NCGC00161414-02	CN1[C@H]2CC[C@@H]1CC(C2)OC(=O)C3=C[NH]C4=CC=CC=C34	1	activity	5		134.5						T5457401	4	134.5	596.973788	128.7233661	125.4716908	120.5621588	131.3232711	128.3895235	119.0217615	123.9491607	112.4043078	117.4312886	131.0486215	134.4959304															112.4		7.80E-10	2.34E-09	4.61E-05
s-rrp-RRP-npc-1	NCGC00164520-02	O=C(O)[C@@H](N)[C@@H](C)O	1	activity_mipe	1.3	0.205961677	87.94	10.80895062	79.41	90.22	-6.69	2.25		4	95.99	436.2407134	93.22087662	79.43276002	75.28124165	68.7967511	85.59560973	86.14730997	95.9866819	87.93806183																		68.8	0.35	2.95E-10	1.47E-09
s-rrp-RRP-npc-1	NCGC00159393-03	Oc1ccc(C[C@H](NC(C)=O)C(=O)O)cc1	1	activity_mipe	1.3	0.00133359	123.63	-19.94655089	130.41	110.46	-8.87	1.1		4	126.41	554.1523998	126.4096083	112.6042077	122.2331764	95.62081589	115.1232806	114.5478824	109.3201172	123.630727																		95.62	0.33	5.90E-10	2.95E-09
s-rrp-RRP-npc-1	NCGC00164502-02	O=[N+]([O-])c1ccc(/C=N/NC(=O)C(N)=O)o1	1	activity_mipe	1.1	0.008414386	81.25	62.70719971	12.56	75.26	-8.07	0.6		1.2	81.25	287.305182	18.80160104	35.24647152	49.80828818	66.16339663	62.15338662	67.17338949	76.32061059	81.24940556																		18.8	0.95	5.90E-10	2.95E-09
s-rrp-RRP-npc-1	NCGC00016309-06	O=S(=O)(Nc1nccs1)c2ccc(N)cc2	1	activity_mipe	1.3	0.000841439	109.49	-10.87460729	119.56	108.68	-9.07	4.95		4	118.06	538.7677083	118.0558311	105.1326152	112.8327535	103.9936584	108.2940861	115.6235924	105.6239775	109.4918003																		103.99	0.41	5.90E-10	2.95E-09
s-rrp-RRP-npc-1	NCGC00164503-02	OCCNCCCCCCCCCCCCCC.O=C(O)C(C)O	1	activity_mipe	2.3	13.33590257	59.61	-37.22185713	95.39	58.17	-4.87	2.41		-2.4	106.05	453.5143866	81.10446193	78.00257751	101.5074939	102.3580628	102.8927764	106.052284	84.63091376	59.61278826																		59.61	0.59	5.90E-10	2.95E-09
s-rrp-RRP-npc-1	NCGC00164506-02	Oc1ccc(C)c2cccnc12	1	activity_mipe	2.3	33.49827272	148.26	29.04478044	123.95	153	-4.47	4.95		4	148.26	616.3564041	133.9955767	133.9197272	119.4005478	125.9981807	111.8749263	122.9603006	119.0398004	148.2581214																		111.87	0.57	5.90E-10	2.95E-09
s-rrp-RRP-npc-1	NCGC00159391-03	[Na+].[Na+].[O-]S(=O)(=O)c1cc(ccc1O)C3(OC(=O)c2c(Br)c(Br)c(Br)c(Br)c23)c4ccc(O)c(c4)S([O-])(=O)=O	1	activity_mipe	1.3	0.23714961	163.54	-30.26081435	153.68	123.42	-6.62	4.95		-1.4	171.65	578.2473716	124.5946912	146.9593809	141.8523637	171.6504811	125.4136261	125.7889699	121.9376947	163.5438992																		121.94	0.71	5.90E-10	2.95E-09
s-rrp-RRP-mipe-1	NCGC00087387-03	CC1=CC(=CC=C1OCCCC(=O)NO)Cl	1	activity	2.3	37.22121629	89.27	-44.61646547	123.6	78.98	-4.43	4.95	T5457395	-3	141.67	587.4402953	114.4789473	124.9520117	115.008903	119.7136056	126.3034077	112.0060335	139.4547703	120.6106358	122.9954383	141.6715719	89.26593112															89.27	0.53	7.80E-10	2.34E-09	4.61E-05
s-rrp-RRP-mipe-1	NCGC00016872-09	ClC1=C(CN2CCC3=C(C2)C=CS3)C=CC=C1	1	activity	5		140.83						T5457409	4	142.43	620.8353357	119.8478227	129.1727521	119.5841625	137.8870205	119.1723245	124.1174036	142.4255757	130.3989253	135.6495193	122.0085779	140.8254764															119.17		7.80E-10	2.34E-09	4.61E-05
s-rrp-RRP-mipe-1	NCGC00163135-04	COC(=O)C/1=C(C)/N/C(=C(\C1C2=CC(=CC=C2)[N+]([O-])=O)C(=O)OCCCN3CCC(CC3)(C4=CC=CC=C4)C5=CC=CC=C5)C	1	activity	5		128.24						T5457399	4	135.5	607.0225274	129.8120854	134.5975027	120.6919749	123.5249828	119.4751383	119.6191911	126.0550113	135.5014184	128.6843911	125.5614316	128.2400908															119.48		7.80E-10	2.34E-09	4.61E-05
s-rrp-RRP-npc-1	NCGC00013109-03	Oc1ccc(cc1)C3(OS(=O)(=O)c2ccccc23)c4ccc(O)cc4	1	activity_mipe	2.3	16.78890664	93.38	-16.43789169	109.16	92.73	-4.77	3.13		4	117.23	531.678454	106.6631624	117.2348625	99.39433469	110.702028	105.8489379	116.2196878	106.5226523	93.381586																		93.38	0.49	5.90E-10	2.95E-09
s-rrp-RRP-npc-1	NCGC00042523-03	c1cccc2sc(nc12)SN3CCOCC3	1	activity_mipe	1.3	0.001883746	95.42	15.5	95.01	110.51	-8.72	4.5		4	117.28	540.8856511	95.00728164	108.6769021	114.6614321	106.370928	102.6764607	112.0893658	117.282041	95.41669258																		95.01	0.59	5.90E-10	2.95E-09
s-rrp-RRP-npc-1	NCGC00164515-02	CC(C)(S(=O)(=O)CC)S(=O)(=O)CC	1	activity_mipe	5		92.11	0	0	0				4	107.4	478.8865267	88.91377912	97.53746187	107.404575	88.14835115	101.7658856	89.72192555	105.3953614	92.10898525																		88.15		5.90E-10	2.95E-09
s-rrp-RRP-npc-1	NCGC00093802-06	O=C4CC[C@@H]3[C@]4(C)CC[C@H]2[C@H]3CC=C1C[C@@H](O)CC[C@@]12C	1	activity_mipe	1.3	0.167889066	144.46	8.532434472	136.31	144.84	-6.77	4.95		4	150.86	693.3175606	136.8411827	138.9133063	137.9380535	132.2308206	149.5934474	134.4327678	150.8558253	144.4624619																		132.23	0.41	5.90E-10	2.95E-09
s-rrp-RRP-npc-1	NCGC00164513-02	OC(=O)c1ccc(cc1O)NC(=O)c2ccccc2	1	activity_mipe	1.3	0.014963129	117.43	-31.32173327	157.87	126.55	-7.82	2.33		-1.4	158.89	670.4108867	156.5099648	158.8903531	142.4835972	116.0786323	125.7015565	141.1205892	132.0114264	117.4265827																		116.08	0.76	5.90E-10	2.95E-09
s-rrp-RRP-mipe-1	NCGC00015883-08	CC/1=C(\CCN2CCC(CC2)C3=NOC4=C3C=CC(=C4)F)C(=O)N/5CCCCC5=N1	1	activity	1.3	0.041762892	114.22	5.451618128	110.62	116.07	-7.38	4.95	T5457409	4	121.49	548.5938244	111.5675532	110.0300986	114.0003939	107.4412048	116.887933	121.4858338	114.9565871	119.3708692	111.0412386	113.2091384	114.2205533															107.44	0.38	7.80E-10	2.34E-09	4.61E-05
s-rrp-RRP-npc-1	NCGC00159374-03	ClC(Cl)(Cl)C(O)O	1	activity_mipe	1.3	0.530911844	126.94	-17.08335648	141.3	124.22	-6.27	4.95		4	172.54	664.6976642	135.300934	146.9850687	141.0226121	141.7302132	138.6366013	121.0648036	172.5403856	126.938692																		121.06	0.82	5.90E-10	2.95E-09
s-rrp-RRP-npc-1	NCGC00159387-03	OCCOCCSCCCCCCCCCCCC	1	activity_mipe	5		99.55	0	0	0				4	119.89	515.685124	101.0916549	119.8926716	97.53307219	95.10230884	109.2749496	101.0785402	109.5682284	99.55134311																		95.1		5.90E-10	2.95E-09
s-rrp-RRP-mipe-1	NCGC00163507-02	CCCCCCCCOC1=C(C=CC=C1)C(=O)NC2=CC=C(C=C2)C(=O)OCC[N+](C)(CC)CC	1	activity	5		103.7						T5457409	4	118.27	532.6012747	106.5900538	110.7205262	112.9191028	108.1947294	118.2734584	108.6302875	115.7141452	110.5848036	108.1968349	110.2011716	103.6994001															103.7		7.80E-10	2.34E-09	4.61E-05
s-rrp-RRP-npc-1	NCGC00017325-06	O=C1C=C(CO)OC=C1O	1	activity_mipe	1.3	0.000841439	129.11	28.2616564	113.65	141.91	-9.07	4.95		4	162.36	685.3305718	117.6250673	162.3590219	143.0252506	153.3487327	141.1727767	126.6395091	125.854298	129.1060659																		117.63	0.33	5.90E-10	2.95E-09
s-rrp-RRP-npc-1	NCGC00018097-06	O=C(CC)c1ccc(O)cc1	1	activity_mipe	1.1	0.033498273	83.16	54.45694666	27.2	81.66	-7.47	0.9		1.2	83.18	304.6769908	29.95096553	28.85490173	48.0006121	61.62685187	76.75457053	83.17656523	76.68761396	83.15764919																		28.85	0.98	5.90E-10	2.95E-09
s-rrp-RRP-npc-1	NCGC00164526-02	CC(C)CCOC(=O)C(NCCN(CC)CC)c1ccccc1	1	activity_mipe	2.1	2.11359812	110.19	37.6720014	98.34	136.02	-5.67	0.7		2.2	129.26	539.7196407	96.01605082	95.45604965	103.6446901	105.3700275	106.2076907	113.0333298	129.2586907	110.1938118																		95.46	0.91	5.90E-10	2.95E-09
s-rrp-RRP-npc-1	NCGC00164535-02	Cl.CC2NCCOC2c1ccccc1	1	activity_mipe	1.3	0.000841439	96.76	21	80.45	101.45	-9.07	4.95		4	113.12	495.9451048	83.45034228	105.4307553	93.51228476	107.48277	101.6963105	93.28296547	113.1235999	96.75636549																		83.45	0.46	5.90E-10	2.95E-09
s-rrp-RRP-npc-1	NCGC00159419-04	O=C1NC(=O)NC(=O)C1(CC)CC	1	activity_mipe	1.1	0.074993291	72.07	58.60582271	21.23	79.83	-7.12	0.4		1.2	80.74	267.9056824	26.63805769	35.37503996	40.68420985	54.46717445	55.58482571	63.40439865	80.7355835	72.07215561																		26.64	0.94	5.90E-10	2.95E-09
s-rrp-RRP-npc-1	NCGC00159397-03	O=C2C(I)=C(C)N(C)N2c1ccccc1	1	activity_mipe	1.3	0.002985537	105.59	13	95.96	108.96	-8.52	3.07		4	113.2	528.6652274	95.95866646	101.9568665	109.7574154	111.894875	105.2773714	113.201332	108.1410019	105.5853223																		95.96	0.76	5.90E-10	2.95E-09
s-rrp-RRP-npc-1	NCGC00163705-03	Cl.Cl.NCCNc2cccc1ccccc12	1	activity_mipe	1.2	0.009441096	66.16	45.92463628	20.03	65.95	-8.02	1.29		1.2	69.56	268.0814995	21.35034522	27.66953464	49.94406096	62.57877206	59.48852878	67.15110964	69.56015917	66.16405547																		21.35	0.98	5.90E-10	2.95E-09
s-rrp-RRP-npc-1	NCGC00164139-03	CC(C)(C)CC(C)(C)c1cc(c(O)cc1)n2nc3ccccc3n2	1	activity_mipe	1.3	0.000841439	119.4	31.48222167	80.97	112.45	-9.07	4.95		1.4	123.27	543.0604867	84.97063692	123.2743397	94.82222362	116.1788887	115.4779243	107.9249465	111.0480223	119.4044615																		84.97	0.56	5.90E-10	2.95E-09
s-rrp-RRP-npc-1	NCGC00159404-04	OS(=O)(=O)c1cc(c(O)cc1OC)C(=O)c2ccccc2	1	activity_mipe	1.3	0.006683784	163.94	-16.59884356	161.46	144.86	-8.17	4.95		4	170.37	740.4770511	152.4584814	170.3669647	136.8533587	135.2927784	150.3728496	140.1615833	161.3212559	163.9429459																		135.29	0.37	5.90E-10	2.95E-09
s-rrp-RRP-mipe-1	NCGC00015819-11	CCCNCC(O)COC1=C(C=CC=C1)C(=O)CCC2=CC=CC=C2	1	activity	1.3	0.004176289	90.45	24	88.33	112.33	-8.38	0.5	T5457411	4	116.92	514.8139334	92.32960542	99.19001284	108.552184	103.4775225	100.6207973	112.5026725	108.9933496	113.3841994	116.9214195	107.4746565	90.44752098															90.45	0.66	7.80E-10	2.34E-09	4.61E-05
s-rrp-RRP-npc-1	NCGC00159422-04	OC(=O)CNC(=O)C(C)S	1	activity_mipe	1.1	0.033498273	83.94	53.76650425	26.48	80.25	-7.47	0.9		1.2	83.94	298.9764959	28.52061592	30.14483795	45.49834763	61.5447544	76.63294181	78.71139771	74.70086633	83.93709802																		28.52	0.99	5.90E-10	2.95E-09
s-rrp-RRP-npc-1	NCGC00159417-05	Clc2cc(Cl)ccc2Oc1ccc(Cl)cc1O	1	activity_mipe	2.3	18.83746307	95.36	-34.19481556	125.69	91.49	-4.72	2.35		-3	157.23	603.2436782	114.6878316	157.2263744	126.3559879	132.1662364	131.52609	122.4486099	120.1681447	95.35881861																		95.36	0.78	5.90E-10	2.95E-09
s-rrp-RRP-npc-1	NCGC00159421-03	NNc2nnc(NN)c1ccccc12	1	activity_mipe	1.3	0.002660862	147.15	-25.405135	156.35	130.95	-8.57	0.6		4	152.35	667.5672959	152.3540828	136.4601921	145.9263127	128.2664703	133.4534242	133.0842094	130.0960563	147.1549745																		128.27	0.65	5.90E-10	2.95E-09
s-rrp-RRP-npc-1	NCGC00093354-05	NC(=O)c1cccnc1	1	activity_mipe	1.3	0.033498273	96.93	-13.85733977	107.97	94.12	-7.47	4.95		4	115.27	489.9579232	99.97273164	115.2691553	108.6579881	93.01748083	99.61020096	87.1749485	93.9172967	96.93371504																		87.17	0.63	5.90E-10	2.95E-09
s-rrp-RRP-npc-1	NCGC00159418-05	FC1=CN(C(=O)NC1=O)C2CCCO2	1	activity_mipe	1.3	0.000841439	118.87	18.5	87.25	105.75	-9.07	4.95		4	118.87	510.9457458	89.74677082	115.7340703	100.0209965	103.2832502	99.09177876	94.49561345	108.0649045	118.8670114																		89.75	0.31	5.90E-10	2.95E-09
s-rrp-RRP-npc-1	NCGC00091585-05	CCC(CCCC)COC(=O)C(\C#N)=C(\c1ccccc1)c2ccccc2	1	activity_mipe	2.3	1.883746307	141.75	-24.99716558	147.2	122.2	-5.72	1.89		4	163.74	691.9795245	141.1948436	163.7420132	141.3542239	138.7499333	149.3810567	134.4082435	123.7021842	141.7463977																		123.7	0.54	5.90E-10	2.95E-09
s-rrp-RRP-npc-1	NCGC00164539-02	Clc1cc2N(c3ccccc3Sc2cc1)C(=O)CCN4CC5CCCN5CC4	1	activity_mipe	1.1	0.002310928	86.51	22	81.1	103.1	-8.64	2.41		1.4	105.96	518.59762	81.59659639	86.4757829	102.7520206	96.63826197	105.9598051	105.2669837	102.979427	86.50612864																		81.6	0.9	2.95E-10	1.47E-09
s-rrp-RRP-mipe-1	NCGC00165736-02	NC(=O)C1=C(N)[N](C=N1)[C@@H]2O[C@H](CO)[C@@H](O)[C@H]2O	1	activity	2.3	11.77038208	118.46	-21.52024594	116.59	95.07	-4.93	4.95	T5457385	4	127.01	548.7552311	114.5900707	114.6202817	124.066696	120.0617278	103.933602	111.4778116	127.0147179	118.5947607	116.3188637	99.57319909	118.4626856															99.57	0.42	7.80E-10	2.34E-09	4.61E-05
s-rrp-RRP-npc-1	NCGC00164533-02	NC(=N)NC(=N)NCCCC	1	activity_mipe	5		123.59	0	0	0				4	141.71	631.7860372	124.0829567	130.416414	121.4641253	122.1227825	141.7102153	137.402179	120.704111	123.588363																		120.7		5.90E-10	2.95E-09
s-rrp-RRP-npc-1	NCGC00164534-02	Oc1ccc(cc1)S(O)(=O)=O	1	activity_mipe	1.3	0.006683784	156.86	-14.35018582	151.63	137.28	-8.17	4.95		4	156.86	688.8463616	149.6335485	153.4899619	135.0022892	128.5083936	150.998572	141.0323308	130.0876012	156.8551367																		128.51	0.46	5.90E-10	2.95E-09
s-rrp-RRP-npc-1	NCGC00164483-03	CN(C)CCOC(=O)c1cc2c(cc1)n(CCN(C)C)c(C)c2C	1	activity_mipe	5		100.81	0	0	0				4	117.11	496.7544252	97.35627098	108.6564993	88.80400583	117.108519	87.13996214	99.14019867	105.6412871	100.8134356																		87.14		5.90E-10	2.95E-09
s-rrp-RRP-npc-1	NCGC00164530-03	Brc1cc(/C=C/C(=O)NCC)ccc1	1	activity_mipe	1.3	0.047317568	106.97	-20.30845543	134.64	114.33	-7.32	1.33		4	137.64	603.3261889	137.6431279	127.3536282	136.5525398	118.2707277	117.6452847	111.6425509	123.9943294	106.9694151																		106.97	0.7	5.90E-10	2.95E-09
s-rrp-RRP-npc-1	NCGC00159412-04	OCC(N)(CO)CO	1	activity_mipe	1.3	2.985536699	115.26	-36.97180274	145.24	108.27	-5.52	0.5		4	164.05	667.4632555	133.3585807	164.0486671	134.3080403	139.3450618	135.9789689	129.0178565	122.1203435	115.2630196																		115.26	0.59	5.90E-10	2.95E-09
s-rrp-RRP-npc-1	NCGC00159446-03	Nc1ccc(cc1)S(=O)(=O)NC(=O)NCCCC	1	activity_mipe	1.3	0.033498273	133.13	-9.88309266	127.23	117.35	-7.47	4.95		4	133.13	598.5641395	128.2314969	121.2340815	132.7023828	113.7455864	117.0406557	116.2429407	123.3621564	133.1262933																		113.75	0.57	5.90E-10	2.95E-09
s-rrp-RRP-npc-1	NCGC00159407-04	CCC1(CCC(=O)NC1=O)c2ccccc2	1	activity_mipe	5		92.2	0	0	0				4	105.75	463.8919802	95.42909348	105.74647	88.94478282	90.0244291	84.88991243	89.94505776	105.6584608	92.19905945																		84.89		5.90E-10	2.95E-09
s-rrp-RRP-npc-1	NCGC00159415-04	O=C3C=C4CC[C@@H]2[C@H](CC[C@@]1(C)[C@H]2CC[C@]1(C)O)[C@@]4(C)C=C3	1	activity_mipe	5		120.16	0	0	0				4	120.16	544.5154698	101.224834	115.0534385	109.1919158	105.1602583	117.9659848	101.5359142	113.3633249	120.161522																		101.22		5.90E-10	2.95E-09
s-rrp-RRP-npc-1	NCGC00093366-05	O=[As](O)(O)c1ccc(N)cc1	1	activity_mipe	1.3	0.053091184	119.02	27.5762088	81.06	108.64	-7.27	2.41		4	119.02	477.2001401	85.88138341	78.50928871	80.31338316	100.4998444	109.5750469	112.0607173	93.27937578	119.0197224																		78.51	0.76	5.90E-10	2.95E-09
s-rrp-RRP-mipe-1	NCGC00186460-01	O=C(OC)[C@]12CC[C@@]3(C)[C@]4(C)CC[C@H]5[C@@](C)(C)C(=O)C(=C[C@]5(C)C4=CC(=O)[C@@H]3[C@@H]2C[C@](C)(C)CC1)C#N	1	activity	4	2.956586303	4.67	-119.3259034	126.77	7.44	-5.53	2.85	T5457389	-1.1	148.57	468.1532837	109.5002687	120.4767288	113.6584309	130.2791235	126.8090506	142.2728043	148.5737909	102.4225609	30.21387322	9.06777979	4.66545326															4.67	0.95	7.80E-10	2.34E-09	4.61E-05
s-rrp-RRP-npc-1	NCGC00159395-04	NC(=O)NNc1ccccc1	1	activity_mipe	1.1	5.956928865	128.6	23.07540088	105.36	128.44	-5.22	4.95		1.4	128.6	542.064988	107.937049	104.9968019	105.0129115	104.0116582	110.5090162	100.3742149	125.8360456	128.6025603																		100.37	0.92	5.90E-10	2.95E-09
s-rrp-RRP-mipe-1	NCGC00015075-07	COC(=O)\C1=C\CCN(C)C1	1	activity	1.3	0.00186548	110.55	-15.56416448	139.35	123.79	-8.73	3.51	T5457409	4	138.35	599.5698946	138.3516997	129.3522504	119.4621757	122.0266186	119.7744664	136.0740873	114.5482293	125.5896558	132.9759138	119.2058411	110.5521989															110.55	0.35	7.80E-10	2.34E-09	4.61E-05
s-rrp-RRP-npc-1	NCGC00159368-05	CCCCCCCCCCCCCCCCO	1	activity_mipe	1.3	0.000841439	120.77	-17.7956218	141.7	123.9	-9.07	4.95		4	139.2	615.727965	139.2002953	117.2872771	131.9340803	118.8441179	130.7722893	127.2335993	118.7564969	120.7668648																		117.29	0.48	5.90E-10	2.95E-09
s-rrp-RRP-npc-1	NCGC00159380-05	O=C(OOC(=O)c1ccccc1)c2ccccc2	1	activity_mipe	1.3	0.029855367	128.21	-6.994691736	130.1	123.11	-7.52	4.95		4	131.19	618.5649578	127.6017167	131.1938059	130.9112751	120.010692	127.0366265	127.0942105	119.2728069	128.2119272																		119.27	0.53	5.90E-10	2.95E-09
s-rrp-RRP-mipe-1	NCGC00095145-01	C[C@]12C3CCC(O3)[C@]1(C)C(=O)OC2=O	1	activity	4	5.899165231	21.15	-111.1186843	123.96	12.84	-5.23	2.41	T5457391	-1.1	136.36	488.9654661	136.357665	114.4448309	117.5425798	118.5692549	121.3925891	134.1853746	117.9326578	125.9523406	82.13785619	12.34127628	21.15111456															12.34	0.96	7.80E-10	2.34E-09	4.61E-05
s-rrp-RRP-npc-1	NCGC00159396-04	O=C(c1cc(OC)c(OC)c(OC)c1)N2CCOCC2	1	activity_mipe	5		108.28	0	0	0				4	114.77	533.7485447	101.4326784	114.7673812	99.66002242	108.961765	111.1777668	106.4251387	112.302938	108.2795573																		99.66		5.90E-10	2.95E-09
s-rrp-RRP-npc-1	NCGC00016285-05	Nc1ccc(cc1)S(=O)(N)=O	1	activity_mipe	2.3	2.11359812	157.52	-29.46136337	148.84	119.38	-5.67	2.41		4	164.41	698.0693504	135.9611746	157.4096891	146.9161855	140.1604509	164.411578	135.7927858	120.0103463	157.5151585																		120.01	0.56	5.90E-10	2.95E-09
s-rrp-RRP-npc-1	NCGC00091367-05	Oc3cccc2C(=O)c1cccc(O)c1C(=O)c23	1	activity_mipe	1.3	0.03758568	138.4	-10.47306056	145.49	135.01	-7.42	4.95		4	155.63	685.6066315	144.4861832	137.030032	155.6273352	131.7312339	125.7586328	145.107991	137.6227004	138.399529																		125.76	0.33	5.90E-10	2.95E-09
s-rrp-RRP-npc-1	NCGC00013895-08	Brc1cc(cc(Br)c1O)C(=O)c2c3ccccc3oc2CC	1	activity_mipe	5		106.44	0	0	0				4	106.6	473.546931	106.5965201	92.15155237	106.3085565	92.9877246	74.67953469	102.348241	97.11167068	106.4423581																		74.68		5.90E-10	2.95E-09
s-rrp-RRP-npc-1	NCGC00016407-08	Cc2nnc(NS(=O)(=O)c1ccc(N)cc1)s2	1	activity_mipe	1.3	0.010593084	122.55	-14.68191083	138.59	123.91	-7.97	3.99		4	142.07	629.3080462	135.5947384	142.0732812	126.768082	124.6384848	125.6381031	126.3673042	119.6098127	122.5455883																		119.61	0.86	5.90E-10	2.95E-09
s-rrp-RRP-mipe-1	NCGC00017394-08	C[C@@H]1O[C@@H](O[C@H]2C[C@@H](O)[C@]3(CO)[C@H]4[C@H](O)C[C@]5(C)[C@H](CC[C@]5(O)[C@@H]4CC[C@]3(O)C2)C6=CC(=O)OC6)[C@H](O)[C@H](O)[C@H]1O	1	activity	1.3	0.029565863	75.39	-50.06361063	107.91	57.84	-7.53	1.69	T5457397	-1.2	109.5	354.6583001	103.6598593	107.9356934	109.5021824	84.83120748	73.55920273	56.57528658	44.41782775	60.48273973	60.42559367	50.47632484	75.38953661															44.42	0.88	7.80E-10	2.34E-09	4.61E-05
s-rrp-RRP-npc-1	NCGC00159392-05	ClC(Cl)(Cl)C(C)(C)O	1	activity_mipe	5		118.67	0	0	0				4	146.87	638.9794886	118.7251556	146.8711205	122.3234581	114.4864451	140.7998233	135.0476199	129.9888555	118.6707647																		114.49		5.90E-10	2.95E-09
s-rrp-RRP-npc-1	NCGC00096056-02	O.O=C(O)C(C)O.CCOc1ccc2nc3cc(N)ccc3c(N)c2c1	1	activity_mipe	4	18.83746307	15.25	-117.5888506	119.9	2.31	-4.72	2.33		-2.1	131.32	534.5058498	126.8604823	131.3182687	110.2676344	107.4063912	118.1795394	124.5400094	101.1945425	15.2541208																		15.25	0.95	5.90E-10	2.95E-09
s-rrp-RRP-npc-1	NCGC00160445-02	CC(C)C(Br)C(=O)NC(N)=O	1	activity_mipe	1.3	0.005956929	93.06	17.19549047	86.19	103.38	-8.22	4.95		4	117.33	493.3195963	91.88459791	80.88835585	117.3267261	97.12255897	94.58312995	98.24517984	110.7036543	93.05883996																		80.89	0.47	5.90E-10	2.95E-09
s-rrp-RRP-npc-1	NCGC00159424-04	CN(C)C(=S)SC(=S)N(C)C	1	activity_mipe	4	5.30911844	13.13	-90.17456898	96.28	6.11	-5.27	1.1		-2.1	103.93	384.1542024	91.32266139	88.52713412	102.4401396	94.28089631	103.9330081	66.63460236	40.91907645	13.12968004																		13.13	0.95	5.90E-10	2.95E-09
s-rrp-RRP-npc-1	NCGC00179630-03	Br.CN3[C@@H]1CC[C@H]3C[C@H](C1)OC(=O)C(O)c2ccccc2	1	activity_mipe	1.3	0.002985537	114.33	37.91624537	78.32	116.23	-8.52	1.01		1.4	128.47	543.875762	82.87751869	99.80011124	102.5129079	128.4721549	111.6031845	115.4985183	115.8015676	114.3333997																		82.88	0.79	5.90E-10	2.95E-09
s-rrp-RRP-npc-1	NCGC00181161-03	Oc1ccccc1C(=O)OCC	1	activity_mipe	5		116.84	0	0	0				4	142.24	624.9978339	138.8070557	115.6718045	130.9201615	123.9866565	142.2378217	125.2584455	122.3653954	116.8429066																		115.67		5.90E-10	2.95E-09
s-rrp-RRP-mipe-1	NCGC00015519-09	NCCC1=CC(=C(O)C=C1)O	1	activity	5		108.27						T5457411	4	133.33	560.1181721	121.2554827	97.03908257	133.3253784	125.1811247	113.8585528	127.5181019	113.591684	121.9452188	112.1576714	106.5350034	108.2675521															97.04		7.80E-10	2.34E-09	4.61E-05
s-rrp-RRP-mipe-1	NCGC00015335-11	CN(C)CCOC(C1=CC=CC=C1)C2=CC=CC=C2	1	activity	1.3	1.48180331	120.41	22.53298328	111.45	133.98	-5.83	1.86	T5457397	4	134.06	569.0624518	110.4792797	120.2104803	102.7310955	118.3781549	115.9609935	95.03512701	121.4142748	121.4408094	134.0552602	132.2741134	120.4109236															95.04	0.57	7.80E-10	2.34E-09	4.61E-05
s-rrp-RRP-npc-1	NCGC00159434-04	OC(C(=O)OCCN(CC)CC)(c1ccccc1)c2ccccc2	1	activity_mipe	1.3	0.000749933	114.8	16.5	88.1	104.6	-9.12	4.95		4	114.8	509.0271612	92.09904874	109.8190632	97.35734904	102.7531417	108.5165339	96.19563586	104.3667986	114.800775																		92.1	0.34	5.90E-10	2.95E-09
s-rrp-RRP-npc-1	NCGC00163754-04	CC(N(C(=O)COC)c1c(C)cccc1C)C(=O)OC	1	activity_mipe	1.3	0.421718268	98.08	19.4526017	92.48	111.93	-6.37	1.63		4	121.1	492.6206061	90.43498057	94.83821401	89.22447915	97.11974131	97.36796146	121.1045922	103.1282674	98.07586578																		89.22	0.66	5.90E-10	2.95E-09
s-rrp-RRP-mipe-1	NCGC00015096-11	CCCCC1=C(C(=O)C2=CC(=C(OCCN(CC)CC)C(=C2)I)I)C3=C(O1)C=CC=C3	1	activity	1.3	4.176289157	95.38	-39.96505558	126.55	86.58	-5.38	0.9	T5457409	-1.2	130.86	558.1898584	130.8569193	128.2844201	126.3701997	119.47042	114.579275	126.4614122	124.1669493	112.6455487	109.9492323	87.78359554	95.37856352															87.78	0.83	7.80E-10	2.34E-09	4.61E-05
s-rrp-RRP-mipe-1	NCGC00186465-01	NC1(CCC1)c2ccc(cc2)c3nc5C=CN6C(=O)NN=C6c5cc3c4ccccc4	1	activity	2.3	33.17344394	90.39	-57.66732	133.45	75.78	-4.48	0.4	T5457387	-2.4	142.71	594.8112786	136.0619283	142.7100874	134.3680109	116.302345	120.3536791	122.0204869	128.860147	124.3538626	118.5832194	119.1746832	90.39285121															90.39	0.6	7.80E-10	2.34E-09	4.61E-05
s-rrp-RRP-mipe-1	NCGC00015004-11	ClC1=CC\2=C(OC3=C(C=CC=C3)\N=C2N4CCNCC4)C=C1	1	activity	2.3	37.22121629	110.07	-28.19561857	130.9	102.71	-4.43	4.95	T5457401	-2.4	135.02	624.1580602	129.4037054	134.7457315	125.4458166	135.0200062	131.8107708	128.1480053	134.4556302	131.9399542	128.0607065	130.6350203	110.0740233															110.07	0.81	7.80E-10	2.34E-09	4.61E-05
s-rrp-RRP-npc-1	NCGC00166114-03	[Na+].[Na+].[O-]C(=O)c4ccccc4C=2c3cc(Br)c([O-])c(Br)c3OC=1C=2C=C(Br)C(=O)C=1Br	1	activity_mipe	5		139.29	0	0	0				4	153.64	687.3770904	125.5169677	152.9213519	119.6849627	144.7020532	153.6383994	128.0422636	144.9860329	139.2887993																		119.68		5.90E-10	2.95E-09
s-rrp-RRP-npc-1	NCGC00160496-02	Nc2ncnc(Nc1ccccc1)n2	1	activity_mipe	1.3	0.016788907	144.61	-15.62110138	146.69	131.07	-7.77	3.07		4	149.98	667.6460395	143.1880009	149.9795967	140.4788058	128.6712539	133.2719694	138.4310411	124.3370831	144.6059973																		124.34	0.71	5.90E-10	2.95E-09
s-rrp-RRP-npc-1	NCGC00159425-04	O=C(O)CCCCCCCCC=C	1	activity_mipe	1.3	0.001883746	113.18	-17.91721194	140.98	123.06	-8.72	4.09		4	140.98	617.0718252	140.9766158	125.4436594	131.1448173	113.1289392	123.4768905	137.0592264	119.7975653	113.1818756																		113.13	0.37	5.90E-10	2.95E-09
s-rrp-RRP-npc-1	NCGC00159430-04	CC1(C(=O)N=C(O)N(C)C1=O)C2=CCCCC2	1	activity_mipe	1.3	0.005956929	134.99	-8.561749248	137.26	128.7	-8.22	2.35		4	137.42	641.6807573	137.2585002	135.8636615	129.8896743	122.6237092	137.4244295	127.1747717	126.698993	134.9893314																		122.62	0.43	5.90E-10	2.95E-09
s-rrp-RRP-npc-1	NCGC00164480-02	CNC(=O)NC(O)C(Cl)(Cl)Cl	1	activity_mipe	1.3	4.73175679	109.08	-15.14327726	124.02	108.87	-5.32	4.95		4	134.39	594.3569734	122.5170147	134.3874112	127.6551143	106.5642837	126.2308556	125.5420528	108.684498	109.0813003																		106.56	0.43	5.90E-10	2.95E-09
s-rrp-RRP-npc-1	NCGC00164482-02	O=C(CN1CCN(CC1)C(=O)c2ccc(OC)cc2)N3CCOCC3	1	activity_mipe	1.3	0.000841439	107.95	24	84.21	108.21	-9.07	4.95		4	114.18	526.8341901	87.71227185	110.2100173	93.55028646	110.6350635	108.657278	113.2076481	114.175851	107.9479599																		87.71	0.57	5.90E-10	2.95E-09
s-rrp-RRP-npc-1	NCGC00091070-02	CC(C)NC(C)C	1	activity_mipe	5		136.93	0	0	0				4	152.18	704.2399073	149.8873582	137.2121158	143.9927194	152.1800092	128.4843767	148.5722222	146.7419437	136.9316159																		128.48		5.90E-10	2.95E-09
s-rrp-RRP-mipe-1	NCGC00166281-02	COC1=CC2=C(C=C1)N=CC=C2[C@@H](O)[C@@H]3CC4CCN3C[C@@H]4C=C	1	activity	5		98.41						T5457403	4	115.59	508.952315	100.9317266	102.7223719	106.5033549	110.3931043	110.8463773	96.82237248	106.3179934	108.5340652	102.0089436	115.5856269	98.41278454															96.82		7.80E-10	2.34E-09	4.61E-05
s-rrp-RRP-mipe-1	NCGC00016000-10	CCN(CC)C(=S)SSC(=S)N(CC)CC	1	activity	2.3	37.22121629	58.91	-54.61248637	99.84	45.23	-4.43	4.95	T5457383	-3	119.71	466.9757985	101.9237716	97.76291163	103.3488643	101.6181852	106.1448373	87.67755634	76.91492837	83.83967535	119.7105922	116.9247661	58.91336627															58.91	0.46	7.80E-10	2.34E-09	4.61E-05
s-rrp-RRP-mipe-1	NCGC00015436-09	OCCN1CCN(CCCN2C3=C(SC4=C2C=C(C=C4)C(F)(F)F)C=CC=C3)CC1	1	activity	1.3	0.013206586	97.17	10.55626906	98.53	109.09	-7.88	4.95	T5457409	4	121.28	509.7746787	101.085415	101.4666632	93.53852414	111.2438166	121.2751089	112.9688294	100.2247392	103.9103129	111.451065	102.7889071	97.16631144															93.54	0.37	7.80E-10	2.34E-09	4.61E-05
s-rrp-RRP-mipe-1	NCGC00015513-09	NCCC1=C[NH]C=N1	1	activity	1.3	0.006618972	135.02	-15.27054814	142.43	127.16	-8.18	1.46	T5457397	4	144.03	627.43943	138.9326117	144.0288849	132.5100011	128.4168882	131.3472403	129.83193	126.8264251	119.9571549	125.7294355	131.4508293	135.0178586															119.96	0.7	7.80E-10	2.34E-09	4.61E-05
s-rrp-RRP-npc-1	NCGC00016522-10	CC(=O)Oc1ccc(cc1)C(c2ccc(OC(C)=O)cc2)c3ccccn3	1	activity_mipe	2.3	23.71496096	66.78	-50.82915354	104.93	54.1	-4.62	1.59		-3	111.46	496.278651	106.3980353	107.087248	100.9119062	109.062703	111.4598952	93.11506726	98.41189127	66.77890451																		66.78	0.85	5.90E-10	2.95E-09
s-rrp-RRP-npc-1	NCGC00164489-04	Nc2nc(N)sc2c1ccccc1	1	activity_mipe	1.3	0.188374631	107.79	26.85763883	87.09	113.95	-6.72	0.4		4	114.87	496.3859058	85.94793347	100.7124879	84.81656778	101.3400341	102.2450901	103.8514208	114.873577	107.7892579																		84.82	0.66	5.90E-10	2.95E-09
s-rrp-RRP-mipe-1	NCGC00016083-13	COC1=C(OC)C=C(CCN(C)CCCC(C#N)(C(C)C)C2=CC(=C(OC)C=C2)OC)C=C1	1	activity	1.3	0.270412371	84.75	-15.49789307	107.17	91.67	-6.57	3.99	T5457399	4	113.43	493.8072944	105.1692226	105.2024846	104.3583214	113.4314398	106.4149207	94.48961368	89.03373999	94.63498737	97.2131516	92.61112176	84.75431173															84.75	0.8	1.56E-09	4.68E-09	9.22E-05
s-rrp-RRP-mipe-1	NCGC00017159-08	COC1=CC(=CC=C1O)/C=C/C(=O)CC(=O)/C=C/C2=CC(=C(O)C=C2)OC	1	activity	1.3	0.067924517	94.36	13.00164055	103.86	116.87	-7.17	4.95	T5457389	4	125.43	501.4071988	108.8659078	99.69787398	106.120991	102.4333802	120.012109	111.876817	116.499692	114.2316302	125.4302404	112.0928497	94.36197447															94.36	0.65	1.56E-09	4.68E-09	9.22E-05
s-rrp-RRP-mipe-1	NCGC00186028-01	CC[C@H](N1CCCC1=O)C(N)=O	1	activity	4	33.17344394	6.2	-146.9254173	126.02	-20.9	-4.48	4.5	T5457399	-3	134.7	570.3797906	130.5180945	134.7008132	126.167648	130.0475678	106.7471996	129.7406325	129.2554093	122.3284739	125.4132424	122.2415319	6.19703572															6.2	0.96	7.80E-10	2.34E-09	4.61E-05
s-rrp-RRP-mipe-1	NCGC00015649-05	COC1=NC(=NC(=C1N\C2=N\CCN2)Cl)C	1	activity	1.3	0.083327924	95.82	30.39295109	89.7	120.09	-7.08	0.4	T5457409	1.4	118.61	511.9240071	95.59112244	95.13862345	92.7636632	102.6109644	108.8940382	106.6678959	105.9293913	113.1170071	118.6127648	115.2371013	95.81897625															92.76	0.87	7.80E-10	2.34E-09	4.61E-05
s-rrp-RRP-mipe-1	NCGC00185741-01	Nc1c(cccc1CC(N)=O)C(=O)c2ccccc2	1	activity	5		112.35						T5457401	4	155.53	641.1173101	139.1464484	130.3848479	134.6849576	119.7884695	155.531398	138.7953858	142.4073366	132.4616108	120.7547226	134.8194424	112.3500449															112.35		7.80E-10	2.34E-09	4.61E-05
s-rrp-RRP-mipe-1	NCGC00015898-12	COC1=C(OC2CCCC2)C=C(C=C1)C3CNC(=O)C3	1	activity	2.3	18.65479842	135.74	44.66026109	114.76	159.42	-4.73	0.4	T5457399	2.4	149.64	601.8762174	110.7576193	126.9180978	117.1887781	126.9140483	121.1142789	122.3695707	116.9337605	115.2218461	131.8443109	149.6402282	135.7405958															110.76	0.48	7.80E-10	2.34E-09	4.61E-05
s-rrp-RRP-mipe-1	NCGC00016552-02	CC(=O)OC\C1=C(\[N@]2[C@@H](SC1)[C@H](N)C2=O)C(O)=O	1	activity	1.3	0.033173444	143	19.04826885	117.32	136.37	-7.48	3.99	T5457405	4	143	623.1190821	115.3660895	112.8258655	124.6535306	118.6909629	136.5806965	142.1058417	139.920767	129.5799454	134.8073375	127.0288478	143.0019647															112.83	0.73	7.80E-10	2.34E-09	4.61E-05
s-rrp-RRP-npc-1	NCGC00186658-01	CC(C)(CO)[C@@H](O)C(=O)NCCCO	1	activity_mipe	1.3	0.066837841	103.02	28.72053838	96.03	124.75	-7.17	1.1		4	129.84	555.243594	92.03251197	103.857548	102.0805828	106.071389	126.2140068	129.8388153	116.2810092	103.0218465																		92.03	0.8	5.90E-10	2.95E-09
s-rrp-RRP-mipe-1	NCGC00015233-04	ClC1=CC=C(C=C1)C(C2=CC=C(Cl)C=C2)[N+]3=C[N](CC(OCC4=C(Cl)C=C(Cl)C=C4)C5=C(Cl)C=C(Cl)C=C5)C=C3	1	activity	4	20.93102809	25.06	-108.3292363	124.55	16.22	-4.68	1.89	T5457391	-2.1	135.6	542.6251709	135.5998593	127.5614585	114.9691174	121.8138359	129.7630981	109.7675032	121.5993971	110.4388083	122.8745837	96.310774	25.05982223															25.06	0.9	7.80E-10	2.34E-09	4.61E-05
s-rrp-RRP-npc-1	NCGC00094619-06	[Na+].O=[N+]([O-])c1ccc(cc1)[C@@H](O)[C@@H](COC(=O)CCC([O-])=O)NC(=O)C(Cl)Cl	1	activity_mipe	5		120.8	0	0	0				4	133.13	592.601809	121.4467662	118.7549311	119.4235882	115.3250193	133.1315312	119.3225573	114.6477197	120.8014352																		114.65		5.90E-10	2.95E-09
s-rrp-RRP-mipe-1	NCGC00186037-01	CCCCCN(C)CCC(O)([P](O)(O)=O)[P](O)([O-])=O	1	activity	5		106.5						T5457411	4	128.17	493.1154551	90.65769857	90.50699369	103.5915354	107.759019	102.2598744	103.6797133	92.10579277	128.168276	93.89189663	105.0721049	106.4989421															90.51		7.80E-10	2.34E-09	4.61E-05
s-rrp-RRP-mipe-1	NCGC00160421-02	COC1=C(OC)C=C2C3CC(=O)C(CC(C)C)CN3CCC2=C1	1	activity	1.3	0.29565863	109.87	-12.25517219	121.79	109.53	-6.53	4.95	T5457409	4	126.8	559.3485452	118.290034	126.8011779	115.0422176	124.5323562	123.680109	122.2847838	107.6607238	108.7583156	112.197539	109.1413977	109.8745014															107.66	0.79	7.80E-10	2.34E-09	4.61E-05
s-rrp-RRP-mipe-1	NCGC00162383-02	CN[C@H](CC(C)C)C(=O)N[C@@H]1[C@H](O)C2=CC=C(OC3=CC4=CC(=C3O[C@@H]5O[C@H](CO)[C@@H](O)[C@H](O)[C@H]5O[C@H]6C[C@](C)(N)[C@H](O)[C@H](C)O6)OC7=C(Cl)C=C(C=C7)[C@@H](O)[C@@H]8NC(=O)[C@H](NC(=O)[C@@H]4NC(=O)[C@H](CC(N)=O)NC1=O)C9=CC=C(O)C(=C9)C%10=C(C=C(O)C=C%10O)[C@H](NC8=O)C(O)=O)C(=C2)Cl	1	activity	5		118.6						T5457403	4	125.88	542.8345233	99.69690204	117.2186614	102.056884	108.0934074	121.9728719	123.3879249	101.7733885	125.8828077	116.2162416	103.1697859	118.6013649															99.7		7.80E-10	2.34E-09	4.61E-05
s-rrp-RRP-mipe-1	NCGC00185774-01	O=C1SCCC1NC(=O)CSCC(=O)O	1	activity	5		139.12						T5457411	4	139.12	611.6358382	124.1158859	121.7854569	125.9404713	124.71816	136.8288723	127.1851168	121.2807791	127.0516364	126.9971882	128.1951882	139.1156145															121.28		7.80E-10	2.34E-09	4.61E-05
s-rrp-RRP-mipe-1	NCGC00093656-03	OC[C@H]1O[C@H](C[C@@H]1O)N2/C=C(/C=C/Br)C(=O)NC2=O	1	activity	1.3	0.001049036	116.48	31.22488935	80.75	111.97	-8.98	4.95	T5457403	1.4	124.05	530.0297155	84.74761013	116.1078347	107.5029839	100.2957973	117.8065647	110.5590945	124.0529608	113.4894061	109.3104803	102.5030378	116.4782906															84.75	0.58	7.80E-10	2.34E-09	4.61E-05
s-rrp-RRP-mipe-1	NCGC00186013-01	COC1=CC\2=C(C=C1)C3\C(=N2)[S+](CC4=C(C)C(=C(C)C=N4)OC)[O-][Mg]35[O-][S+](CC6=C(C)C(=C(C)C=N6)OC)C7=NC8=C(C=CC(=C8)OC)[N]57	1	activity	5		121.82						T5457397	4	126.24	557.6467591	103.4012291	122.3044682	114.29926	103.0509484	124.5390056	112.3574754	118.8166647	117.1666823	108.3431165	126.238456	121.8206571															103.05		7.80E-10	2.34E-09	4.61E-05
s-rrp-RRP-mipe-1	NCGC00093926-04	C[C@H]1O[C@H]([C@H](O)[C@@H]1O)N2\C=C(F)/C(=O)NC2=O	1	activity	1.3	0.005257637	124.14	-12.99261796	133.74	120.74	-8.28	4.95	T5457403	4	136.55	590.3516569	133.7355697	133.2992369	123.5178673	111.6583881	129.645587	111.6919121	112.6041321	120.6314417	136.5488212	119.5674733	124.1372194															111.66	0.31	7.80E-10	2.34E-09	4.61E-05
s-rrp-RRP-mipe-1	NCGC00167785-02	OC1=C(C=CC=C1CC=C)/C=N/NC(=O)CN2CCN(CC2)CC3=CC=CC=C3	1	activity	2.3	18.65479842	73.54	-62.1985734	119.43	57.23	-4.73	0.6	T5457403	-2.2	124.53	518.3240078	124.5268686	105.8189442	117.1563937	112.4577872	115.4518972	112.4959957	115.0788286	102.9421615	106.7500869	93.70750748	73.54443141															73.54	0.8	7.80E-10	2.34E-09	4.61E-05
s-rrp-RRP-mipe-1	NCGC00016645-03	CN(C)[C@H]\1[C@@H]2[C@@H](O)[C@@H]\3C(=C)C4=C(C(=CC=C4)O)C(=O)C3=C(\O)[C@@]2(O)C(=O)\C(=C1O)C(N)=O	1	activity	2.3	20.93102809	96.48	-53.46204192	135.92	82.46	-4.68	0.4	T5457405	-2.4	140.31	596.2413287	140.3052148	126.5832298	133.4468007	108.1425767	129.2423913	139.0742124	128.4722074	127.402793	115.7865574	115.9535858	96.48386894															96.48	0.47	7.80E-10	2.34E-09	4.61E-05
s-rrp-RRP-mipe-1	NCGC00092276-06	C[C@@H](N)C1CC[C@@H](CC1)C(=O)NC2=CC=NC=C2	1	activity	1.3	3.317344394	151.53	45.25054807	115.52	160.77	-5.48	0.4	T5457391	2.2	151.53	621.5951155	114.3806805	120.9727062	121.1404418	110.3337694	127.6060727	135.3008224	127.4088947	133.2673708	139.1828188	143.381113	151.5319106															110.33	0.84	7.80E-10	2.34E-09	4.61E-05
s-rrp-RRP-npc-1	NCGC00185768-01	Cl.[O-][N+](=O)c1cccc(c1)[C@@H]2C(C(=O)OC)=C(C)NC(C)=C2C(=O)O[C@@H]4CCCN(Cc3ccccc3)C4	1	activity_mipe	1.3	1.333590257	131.86	-24.77442736	123.82	99.05	-5.87	3.07		4	142.35	574.0741063	113.8853651	142.3490633	116.4523759	121.5935413	124.1429952	105.6841809	99.43731126	131.8614251																		99.44	0.57	5.90E-10	2.95E-09
s-rrp-RRP-npc-1	NCGC00185769-01	CC(C)(C)C(O)/C=C/c1ccc2OCOc2c1	1	activity_mipe	1.3	2.985536699	109.58	-32.64810882	133.62	100.97	-5.52	0.2		4	132.62	597.7880121	132.6160961	124.2551034	123.7676236	114.1690922	132.5549472	117.1862853	116.6927417	109.5760054																		109.58	0.48	5.90E-10	2.95E-09
s-rrp-RRP-mipe-1	NCGC00185736-01	C[C@H](O)[C@H](CC)N1N=CN(C1=O)c2ccc(cc2)N3CCN(CC3)c4ccc(cc4)OCC6C[C@@](Cn5cncn5)(OC6)c7ccc(F)cc7F	1	activity	1.3	0.007426609	101.48	-26.42083111	125.27	98.85	-8.13	0.5	T5457409	-1.2	121.27	506.3693798	121.2694294	113.0704856	114.1491215	107.0381575	103.99594	102.3579288	108.5042708	101.6967164	98.15877044	93.41873681	101.4804025															93.42	0.82	7.80E-10	2.34E-09	4.61E-05
s-rrp-RRP-npc-1	NCGC00186653-01	Cl.Cl.FC(F)(F)c2cc3N(CCCN1CCN(C)CC1)c4ccccc4Sc3cc2	1	activity_mipe	1.3	0.009441096	118.6	-12.09229256	133.71	121.62	-8.02	4.95		4	153.23	619.6247475	121.7102129	145.9872567	122.4207359	153.2273464	127.2557148	116.2166357	123.6378539	118.5951238																		116.22	0.37	5.90E-10	2.95E-09
s-rrp-RRP-mipe-1	NCGC00160396-02	COC1=CC=C(C=C1)C(=O)C2=C(C)[N](CCN3CCOCC3)C4=CC=CC=C24	1	activity	5		122.21						T5457401	4	148.83	602.0996135	111.3575498	124.3456374	128.9968981	111.6119096	148.8329727	136.7598567	122.1729214	122.6678658	119.7288132	120.9662712	122.2100563															111.36		7.80E-10	2.34E-09	4.61E-05
s-rrp-RRP-npc-1	NCGC00186654-01	Cc2cc(NS(=O)(=O)c1ccc(N)cc1)no2	1	activity_mipe	1.1	0.023714961	83.08	55.4146415	26.56	81.98	-7.62	0.6		1.2	83.22	310.5392238	31.71140612	38.32946648	50.45641923	66.80812286	68.78606119	75.04810063	83.21634389	83.08164145																		31.71	0.98	5.90E-10	2.95E-09
s-rrp-RRP-mipe-1	NCGC00185772-01	O=S(=O)(O)O.O=C(OC)[C@@]2(C[C@H]4C[C@@](O)(CC)C[N@@](CCc1c3ccccc3nc12)C4)c5cc9c(cc5OC)N(C)[C@@H]6[C@]98CCN7CC=C[C@@](CC)([C@@H](O)[C@]6(O)C(N)=O)[C@H]78	1	activity	1.3	0.0023485	114.47	-19.16611593	126.72	107.55	-8.63	1.54	T5457383	4	123.72	528.4668967	123.7208826	116.654167	111.3497316	105.9354135	109.7837315	103.5824527	104.4058476	109.7753216	108.9289263	111.3788209	114.4716802															103.58	0.82	7.80E-10	2.34E-09	4.61E-05
s-rrp-RRP-mipe-1	NCGC00016092-03	COC1=C(C=CC=C1)N2CCN(CC2)CCN(C(=O)C3CCCCC3)C4=CC=CC=N4	1	activity	5		95.35						T5457399	4	107.74	484.2394898	103.9979703	103.2871226	102.6317138	96.05615442	94.59450584	107.7425449	93.48784473	104.9210668	98.431483	107.0128675	95.34812231															93.49		7.80E-10	2.34E-09	4.61E-05
s-rrp-RRP-mipe-1	NCGC00015601-03	CC1(C)C(=O)N(CCN2CCC(CC2)C(=O)C3=CC=C(F)C=C3)C4=C1C=CC=C4	1	activity	2.3	20.93102809	71.26	-49.34208282	118.62	69.28	-4.68	4.09	T5457399	-2.4	138.38	554.77294	110.1228893	100.2775924	122.5645749	121.1435817	133.6156234	138.3764895	120.4183919	111.3063737	111.3383182	107.7237152	71.26387178															71.26	0.64	7.80E-10	2.34E-09	4.61E-05
s-rrp-RRP-mipe-1	NCGC00186628-01	CCCC[N+]1(C)[C@H]2CC(C[C@@H]1[C@H]3O[C@@H]23)OC(=O)[C@H](CO)C4=CC=CC=C4	1	activity	2.3	10.49036407	114.37	-21.28143206	122.28	101	-4.98	4.09	T5457409	4	132.5	574.4732928	118.2764791	132.5004255	129.9246272	106.7668029	117.7578589	119.5331517	129.7060269	122.6407596	121.233623	104.7086191	114.3669005															104.71	0.35	7.80E-10	2.34E-09	4.61E-05
s-rrp-RRP-npc-1	NCGC00182987-01	Cc1ccc(cc1)C(=O)CC(CSC(C)=O)C(=O)O	1	activity_mipe	1.3	0.000841439	139.98	-21.15588003	159.14	137.99	-9.07	4.95		4	156.14	685.9122487	156.1428186	135.6255115	145.0382037	144.574666	124.3462519	132.5196265	144.0585591	139.9789264																		124.35	0.45	5.90E-10	2.95E-09
s-rrp-RRP-mipe-1	NCGC00166035-02	CN[C@H]1CCC2=CC(=C(OC)C(=C2C/3=C/C=C(OC)\C(=O)/C=C13)OC)OC	1	activity	1.3	0.009349547	100.33	-23.06874974	139.67	116.6	-8.03	3.93	T5457383	-1.4	146.17	590.0054436	133.1661669	146.1653985	133.1459722	118.1170489	114.6594588	117.0484681	118.6782546	126.2533076	111.7413298	126.5857614	100.3306139															100.33	0.63	7.80E-10	2.34E-09	4.61E-05
s-rrp-RRP-npc-1	NCGC00181760-01	[Na+].[Na+].O=C([O-])c2ccc(Cl)cc2Nc1ccccc1C([O-])=O	1	activity_mipe	5		85.34	0	0	0				4	94.96	452.216819	82.88642965	88.01233863	90.17298746	75.2622042	94.9631941	84.05197337	89.32267009	85.34299079																		75.26		2.95E-10	1.47E-09
s-rrp-RRP-mipe-1	NCGC00142615-03	Oc1ccc(cc1O)[C@@H](O)CNC	1	activity	1.3	0.002147962	104.48	-17.44960338	122.01	104.56	-8.67	4.95	T5457407	4	119.01	524.8001675	119.0056153	102.1729621	105.5542985	117.9780124	106.4307518	93.21427911	105.4589109	103.6615497	99.61318728	105.8747652	104.4815651															93.21	0.35	1.56E-09	4.68E-09	9.22E-05
s-rrp-RRP-mipe-1	NCGC00163318-03	CC1=C(NC(=O)C2=CC=CC(=C2)NC(=O)NC3=CC=CC(=C3)C(=O)NC4=CC(=CC=C4C)C(=O)NC5=CC=C(C6=C5C(=CC(=C6)[S+](O)([O-])=O)[S+](O)([O-])=O)[S+](O)([O-])=O)C=C(C=C1)C(=O)NC7=CC=C(C8=CC(=CC(=C78)[S+](O)([O-])=O)[S+](O)([O-])=O)[S+](O)([O-])=O	1	activity	1.3	0.29565863	123.15	-9.275784908	119.04	109.76	-6.53	4.95	T5457385	4	132.54	553.6393284	116.0364628	116.9576255	132.5421726	112.3236265	116.2568604	120.9327525	105.0916624	116.4249859	103.7233087	113.1344089	123.1529435															103.72	0.36	7.80E-10	2.34E-09	4.61E-05
s-rrp-RRP-mipe-1	NCGC00018185-07	COC1=CC=C(\C=C\C(=O)NC2=CC=CC=C2C(O)=O)C=C1OC	1	activity	5		106.45						T5457383	4	123.23	537.3483508	116.1592597	115.3376973	104.5270377	114.1630054	103.768586	114.7549419	116.2806407	123.2324461	102.7082204	112.2462885	106.45255															102.71		7.80E-10	2.34E-09	4.61E-05
s-rrp-RRP-mipe-1	NCGC00095245-01	CCC(=O)OC1CCC2C3CCC/4=C/C(=O)CC[C@@]4(C)C3CC[C@]12C	1	activity	5		129.75						T5457397	4	130.83	580.1956345	106.1494291	130.8310172	107.0717501	126.0244608	110.021247	129.203309	121.6422972	120.3777517	126.2401631	117.0364687	129.7505217															106.15		7.80E-10	2.34E-09	4.61E-05
s-rrp-RRP-mipe-1	NCGC00016245-01	CN1[C@H]2CC(C[C@@H]1[C@@H]3O[C@H]23)OC(=O)[C@@H](CO)C4=CC=CC=C4	1	activity	1.3	0.007011828	130.62	10.79225628	117.47	128.26	-8.15	4.95	T5457409	4	134.13	632.6197798	120.2575551	116.826576	115.0140082	134.1272656	128.8705327	131.606783	129.1700968	124.7375896	127.9835754	119.7067895	130.6185348															115.01	0.61	4.60E-10	1.38E-09	2.72E-05
s-rrp-RRP-mipe-1	NCGC00161419-03	COC1=C(OC)C(=CC(=C1)NCC2=C(C)C3=C(C=C2)N=C(N)N=C3N)OC	1	activity	1.3	0.00186548	99.54	17.5	86.86	104.36	-8.73	4.5	T5457403	4	114.35	496.1763282	87.36459709	99.8154004	106.674752	114.3450324	100.6174123	106.0283684	103.4144462	98.51254163	95.46382067	114.2209456	99.5409143															87.36	0.43	7.80E-10	2.34E-09	4.61E-05
s-rrp-RRP-mipe-1	NCGC00015888-04	COC1C(CC2CN3CCC4=C(NC5=CC(OC)=CC=C45)C3CC2C1C(=O)OC)OC(=O)C6=CC(OC)=C(OC)C(OC)=C6	1	activity	1.3	7.426609018	100.8	-24.87501293	125.27	100.39	-5.13	4.09	T5457409	4	141.04	583.9901192	112.7220197	123.5148964	121.1272966	131.5217963	141.0421557	133.6058056	118.2356336	119.0670038	120.377158	101.2467787	100.8027049															100.8	0.6	7.80E-10	2.34E-09	4.61E-05
s-rrp-RRP-npc-1	NCGC00163771-03	OCCOCCOC	1	activity_mipe	1.3	0.001722893	96.28	11.5	93.15	104.65	-8.76	4.95		4	110.44	441.232129	94.65176549	107.7866662	96.54399637	110.442059	102.5224502	103.035198	108.000244	96.28495036																		94.65	0.41	1.18E-09	5.90E-09
s-rrp-RRP-npc-1	NCGC00163771-03	OCCOCCOC	1	activity_mipe	1.3	9.68854161	112.33	-20.2124062	132.34	112.13	-5.01	2.09		4	142.2	638.58514	128.3430339	117.7524366	136.3318436	142.2001692	137.8710854	129.1081737	116.8060901	112.3326954																		112.33	0.56	1.18E-09	5.90E-09
s-rrp-RRP-npc-1	NCGC00163771-03	OCCOCCOC	1	activity_mipe	1.3	0.004327713	112.83	-23.16161347	142.97	119.81	-8.36	4.95		4	142.97	610.4234782	142.9669834	123.8978784	125.6327966	114.8481433	129.9651978	116.6344355	119.7232603	112.8323055																		112.83	0.67	1.18E-09	5.90E-09
s-rrp-RRP-npc-1	NCGC00163771-03	OCCOCCOC	1	activity_mipe	1.3	0.024336516	113.79	14.69476474	100.6	115.3	-7.61	3.51		4	119.75	552.1845755	102.7989884	98.88668448	110.6710637	119.7474028	113.5115214	112.2160215	116.0867751	113.7903618																		98.89	0.87	1.18E-09	5.90E-09
s-rrp-RRP-mipe-1	NCGC00188429-01	O=C(O)C(=O)Nc1cccc(c1)c2nnnn2	1	activity	5		120.3						T5457409	4	121.04	541.4315085	105.0036938	121.0411197	109.8022448	100.6752232	115.2825266	112.2402151	118.0755541	113.0138893	103.5940829	119.4774706	120.3003217															100.68		7.80E-10	2.34E-09	4.61E-05
s-rrp-RRP-npc-1	NCGC00183828-01	CC(COc1ccccc1)NN	1	activity_mipe	5		124.7	0	0	0				4	149.44	640.7383195	127.889274	126.99358	149.4410589	125.6711	114.8036985	140.4135478	126.7745112	124.6962543																		114.8		5.90E-10	2.95E-09
s-rrp-RRP-mipe-1	NCGC00163246-01	C\C=C1/C2CC3=C(C=CC(=O)N3)C1(N)CC(C)=C2	1	activity	1.3	1.177038208	118.05	-28.28876323	136.4	108.11	-5.93	0.2	T5457411	4	137.4	596.9282104	137.3967894	122.7617986	126.0909034	125.0063778	137.3607281	119.336529	127.2771534	119.1785601	121.2762932	116.3228201	118.0544723															116.32	0.44	7.80E-10	2.34E-09	4.61E-05
s-rrp-RRP-mipe-1	NCGC00168773-01	Nc1ccc(cc1)S(=O)(=O)N(CC(C)C)C[C@@H](O)[C@H](Cc2ccccc2)NC(=O)O[C@H]3CO[C@H]4OCC[C@@H]34	1	activity	1.3	0.132065859	111.97	-10.32548098	124.19	113.87	-6.88	4.95	T5457407	4	132.9	573.9282929	118.6949062	122.851124	122.6815168	92.05166689	132.8959777	112.3835559	119.1044806	110.923672	116.4001261	114.2236349	111.9660601															92.05	0.58	7.80E-10	2.34E-09	4.61E-05
s-rrp-RRP-npc-1	NCGC00182993-01	O=C(O)CNC(=O)CNC(=O)CNC(=O)CSC(=O)c1ccccc1	1	activity_mipe	1.3	0.00094411	106.67	23.5	81.22	104.72	-9.02	4.95		4	113.93	507.725154	83.22291134	104.8753467	105.3646122	92.49057524	113.9257904	106.3946105	103.0234494	106.669047																		83.22	0.62	5.90E-10	2.95E-09
s-rrp-RRP-mipe-1	NCGC00185773-02	Cl.CS[C@H]1O[C@@H]([C@H](O)[C@H](O)[C@H]1OC(=O)CCCCCCCCCCCCCCC)[C@H](NC(=O)[C@@H]2C[C@@H](CCC)CN2C)[C@H](C)Cl	1	activity	1.3	0.013206586	116.06	-11.68637357	137.35	125.67	-7.88	3.99	T5457403	4	141.75	618.9361926	138.8533841	134.6854537	137.2855006	126.858826	126.81494	112.8647395	125.651485	123.9101327	141.7466583	131.3344926	116.0644007															112.86	0.33	7.80E-10	2.34E-09	4.61E-05
s-rrp-RRP-mipe-1	NCGC00159515-02	CN1CCN(CC1)C(=O)O[C@H]4c2nccnc2C(=O)N4c3ccc(Cl)cn3	1	activity	1.3	0.001049036	116.52	-20.44433746	143.45	123.01	-8.98	4.95	T5457405	4	139.95	596.8654298	139.9536573	114.5833761	120.9056092	133.8714171	121.2556018	130.0447269	125.2523591	118.9365745	128.8380447	120.3967907	116.5162996															114.58	0.42	7.80E-10	2.34E-09	4.61E-05
s-rrp-RRP-mipe-1	NCGC00167488-03	CNC(=O)C1=CC(=CC=N1)OC2=CC=C(NC(=O)NC3=CC=C(Cl)C(=C3)C(F)(F)F)C=C2	1	activity	1.3	4.176289157	86.97	-37.73306448	114.71	76.97	-5.38	0.8	T5457385	-2.4	118.71	497.3700155	118.7080148	100.4305095	108.8015333	105.6767643	117.7184531	117.3976811	99.65939432	109.1738344	94.01136348	80.273875	86.96717353															80.27	0.65	7.80E-10	2.34E-09	4.61E-05
s-rrp-RRP-mipe-1	NCGC00025072-01	CCCN1CCO[C@H]2[C@H]1COC3=CC=C(O)C=C23	1	activity	1.3	4.176289157	101.59	-33.35308219	127.22	93.87	-5.38	0.5	T5457409	4	130.22	567.6389026	130.2216229	125.108401	123.4451107	130.1898465	122.8566142	110.8154032	123.0657835	121.997038	103.0843438	105.701172	101.5940544															101.59	0.75	7.80E-10	2.34E-09	4.61E-05
s-rrp-RRP-npc-1	NCGC00182025-01	[K+].[K+].[O-]P([O-])(=O)OCC(O)CO	1	activity_mipe	1.1	0.084143857	84.22	63.05103661	23.19	86.24	-7.07	0.6		1.2	88.63	287.4590474	27.77785049	27.82274114	37.95589463	58.46572909	66.63829151	71.44439862	88.63130118	84.21586326																		27.78	0.97	5.90E-10	2.95E-09
s-rrp-RRP-mipe-1	NCGC00164634-01	OC(=O)c1cc(ccc1O)/N=N/c2ccc(cc2)C(=O)NCCC(=O)O	1	activity	1.3	0.117703821	106.58	-11.40023256	116.9	105.5	-6.93	4.95	T5457409	4	127.39	534.2588371	106.4038703	114.4306414	110.140361	127.3869286	127.1168547	102.761157	100.2370099	104.3271865	102.6501603	116.2994365	106.5770488															100.24	0.39	7.80E-10	2.34E-09	4.61E-05
s-rrp-RRP-mipe-1	NCGC00188346-01	Oc1cc2cc(nc2cc1)c4nn(c3ncnc(N)c34)C(C)C	1	activity	1.3	2.956586303	69.18	-70.1269531	123.86	53.73	-5.53	0.4	T5457387	-2.2	129.94	488.4423537	129.9353927	119.9579357	102.7441139	114.4846553	116.7936952	110.2778377	95.48542646	91.66142182	89.23569744	78.39432483	69.1755951															69.18	0.89	7.80E-10	2.34E-09	4.61E-05
s-rrp-RRP-mipe-1	NCGC00159456-06	CN1CCN(CC1)CC2=CC=C(C=C2)C(=O)NC3=CC=C(C)C(=C3)NC4=NC=CC(=N4)C5=CC=CN=C5	1	activity	2.3	18.65479842	126.94	15.70994277	111.85	127.56	-4.73	3.51	T5457385	4	126.94	543.5242809	117.0640259	117.0553127	99.80574024	112.0050803	117.087105	106.5691987	110.7658328	118.892267	108.6993979	116.863277	126.9440966															99.81	0.4	7.80E-10	2.34E-09	4.61E-05
s-rrp-RRP-mipe-1	NCGC00159356-02	O=C5CC[C@H]4C(CC[C@@H]2[C@@H]4CC[C@]3(C)[C@@H](OC(=O)CCc1ccccc1)CC[C@@H]23)=C5	1	activity	1.3	0.186547984	118.49	37.5	98.32	135.82	-6.73	0.2	T5457407	1.4	134.28	566.1816016	101.3201886	112.5066813	121.5725403	107.6532833	120.6443829	108.5027699	115.6322995	117.4036637	129.7591476	134.2846349	118.486643															101.32	0.44	7.80E-10	2.34E-09	4.61E-05
s-rrp-RRP-npc-1	NCGC00183853-01	Clc5ccc6CCc1ccccc1N(CCCN2CCC4(CC2)C(=O)NC3CCCCN34)c6c5	1	activity_mipe	1.1	0.09441096	30.93	43.31420409	34.84	78.16	-7.02	1		1.2	80.45	288.5129038	34.89828454	37.70585981	37.85205443	56.23544095	66.34686316	80.44531017	75.26890348	30.93474159																		30.93	0.98	5.90E-10	2.95E-09
s-rrp-RRP-mipe-1	NCGC00183837-01	Fc1ccc(cc1)N2CCN(CC2)CCCC(=O)NC3c5ccccc5SCc4ccccc34	1	activity	1.3	1.865479842	93.48	-51.96487056	133.8	81.83	-5.73	0.3	T5457399	-2.4	138.27	550.053905	138.2747641	131.9531656	111.2226018	116.703819	117.2861899	120.166628	118.7186226	114.8992445	102.4848454	96.60658078	93.47746185															93.48	0.74	7.80E-10	2.34E-09	4.61E-05
s-rrp-RRP-npc-1	NCGC00183837-01	Fc1ccc(cc1)N2CCN(CC2)CCCC(=O)NC3c5ccccc5SCc4ccccc34	1	activity_mipe	2.3	2.985536699	83	23.15714389	79.87	103.02	-5.52	1.71		4	100.05	421.3720861	79.5238091	79.02536657	90.65545684	70.22618919	81.41411428	86.63176962	100.0525854	82.99610589																		70.23	0.62	5.90E-10	2.95E-09
s-rrp-RRP-npc-1	NCGC00183862-01	O=C(O)CN(C)C(=S)c2cccc1c2ccc(OC)c1C(F)(F)F	1	activity_mipe	1.3	0.053091184	104.9	-7.888737388	115.4	107.51	-7.27	1		4	117.41	546.0730368	117.4002154	110.7345433	117.4076341	110.8433452	102.9096009	114.3213469	108.5856474	104.8986345																		102.91	0.41	5.90E-10	2.95E-09
s-rrp-RRP-mipe-1	NCGC00159438-02	O=C(O)C(N)CC[Se]C	1	activity	1.3	0.01076531	98.02	-14.91297241	112.6	97.68	-7.97	4.95	T5457397	4	116.85	500.3408881	108.5972018	116.8518496	99.7544913	94.81222212	99.39246306	102.4781482	105.5519849	102.8170522	84.9197248	94.77005043	98.01893026															84.92	0.52	1.56E-09	4.68E-09	9.22E-05
s-rrp-RRP-mipe-1	NCGC00182058-03	C=C1C(/C[C@@H](O)C[C@@H]1O)=C\C=C2/CCC[C@]3(C)[C@H](CC[C@@H]23)[C@H](C)/C=C/[C@H](C)C(C)C	1	activity	2.3	7.426609018	149.62	-22.80898884	140.21	117.41	-5.13	0.4	T5457397	4	149.62	644.9634546	142.2143789	142.3662978	136.8423151	132.6369015	126.4005163	142.1311664	138.6849692	138.6679132	123.2068882	126.8764621	149.6187325															123.21	0.34	7.80E-10	2.34E-09	4.61E-05
s-rrp-RRP-npc-1	NCGC00018249-05	NS(=O)(=O)c1nc2ccc(cc2s1)OCC	1	activity_mipe	5		117.19	0	0	0				4	145.75	584.2978164	118.0220382	111.3514797	145.7520018	116.990851	118.1804135	113.2749403	106.8672884	117.1934651																		106.87		5.90E-10	2.95E-09
s-rrp-RRP-mipe-1	NCGC00015871-07	[H]C(O)(C1=CC=NC2=CC=C(OC)C=C12)[C@@]3([H])CC4CCN3C[C@]4([H])C=C	1	activity	1.3	0.00263506	101.44	-16.29020286	128.85	112.56	-8.58	2.72	T5457385	4	128.35	551.8409113	128.3492436	122.1416939	112.8943626	112.4959219	111.1426772	117.1564302	114.6880326	119.1290697	113.3888211	111.1398949	101.4407412															101.44	0.59	7.80E-10	2.34E-09	4.61E-05
s-rrp-RRP-mipe-1	NCGC00185090-03	CC(=O)NC1=C(C2=C(CNC2)S1)C3=NC4=C(S3)C=CC=C4	1	activity	1.3	13.2065859	86.32	-41.1061286	117.82	76.72	-4.88	0.9	T5457395	-2.2	125.42	537.6878063	114.3245686	125.4178951	112.8823175	113.9671813	119.5795181	124.1198771	110.1319966	111.800927	105.4500511	96.85943247	86.31946141															86.32	0.85	7.80E-10	2.34E-09	4.61E-05
s-rrp-RRP-mipe-1	NCGC00016210-06	CC1=C(C(=O)C2=C3C=CC=CC3=CC=C2)C4=C5N1[C@H](CN6CCOCC6)COC5=CC=C4	1	activity	2.3	16.6261066	76.87	-39.47058034	107.76	68.29	-4.78	1	T5457401	-2.2	118.22	495.5260957	99.12239841	111.7440673	118.2198708	106.4773367	110.7701856	102.7246659	101.004083	102.4393144	100.6909051	90.798505	76.8716228															76.87	0.77	7.80E-10	2.34E-09	4.61E-05
s-rrp-RRP-mipe-1	NCGC00188689-01	Clc1cc3c(cc1)Oc2ccccc2[C@@H]4CN(C)C[C@@H]34	1	activity	5		91.39						T5457409	4	117	482.1952164	84.71747689	97.66332047	103.5851983	85.54737854	104.7504738	117.0011291	103.9071043	99.51187558	111.8497134	91.97734937	91.39068341															84.72		7.80E-10	2.34E-09	4.61E-05
s-rrp-RRP-mipe-1	NCGC00094575-01	Cl.CC(C)N(CCC(C1=CC=CC=C1)C2=CC(=CC=C2O)C)C(C)C	1	activity	5		125.01						T5457409	4	141.4	626.0306902	132.0530561	130.526863	126.9989918	139.8708388	136.1115433	118.4425165	117.6693921	141.4018866	139.4970067	123.7647268	125.01169															117.67		7.80E-10	2.34E-09	4.61E-05
s-rrp-RRP-mipe-1	NCGC00015321-04	Oc2ccc(CCNC(C)CCc1ccc(O)cc1)cc2O	1	activity	5		104.74						T5457407	4	133.35	583.4347483	131.0851827	108.5474193	122.3594048	123.9445404	114.8378955	129.6554494	117.9679609	133.3456549	117.8845565	128.5890914	104.7399863															104.74		7.80E-10	2.34E-09	4.61E-05
s-rrp-RRP-mipe-1	NCGC00015264-08	CN(C)CCCN2c3ccccc3CCc1ccc(Cl)cc12	1	activity	1.1	1.32065859	35.98	-81.81650962	119.91	38.09	-5.88	1.42	T5457409	-1.1	127.96	449.4162884	108.9101578	121.2712599	127.9598553	118.705077	121.6699119	115.0874585	98.97942556	70.89062688	48.1084687	44.14265916	35.9815402															35.98	0.98	7.80E-10	2.34E-09	4.61E-05
s-rrp-RRP-mipe-1	NCGC00015254-12	CN1CCN(CC1)C2=Nc4cc(Cl)ccc4Nc3ccccc23	1	activity	5		108.83						T5457409	4	132.82	566.4400941	118.6935371	123.4335742	105.5847708	127.311098	100.2948903	113.8261157	120.1747644	132.8243465	125.875571	116.033302	108.8325906															100.29		7.80E-10	2.34E-09	4.61E-05
s-rrp-RRP-mipe-1	NCGC00024999-02	CC(C)N[C@@H](CC)[C@H](O)c2ccc(O)c1NC(=O)C=Cc12	1	activity	5		122.95						T5457407	4	141.04	627.3891792	124.395088	137.1753171	137.3571021	138.1559497	121.5945748	119.6151384	135.6492304	119.1195559	141.0431505	132.4311259	122.9548222															119.12		7.80E-10	2.34E-09	4.61E-05
s-rrp-RRP-mipe-1	NCGC00092360-01	NC1=NC=NC2=C1N=C[N]2[C@@H]3O[C@H](CO)C[C@H]3O	1	activity	1.3	0.010490364	97.34	-11.76260237	112.62	100.86	-7.98	4.95	T5457403	4	117.86	499.5788922	107.1228851	117.8571178	111.42824	100.1912633	93.57071644	106.7450395	103.5904353	105.9651076	99.55371095	98.70556333	97.34286811															93.57	0.59	7.80E-10	2.34E-09	4.61E-05
s-rrp-RRP-mipe-1	NCGC00024379-04	COc4cc5CCN[C@H](C[C@H]1C[C@H]2c3cc(OC)c(OC)cc3CCN2C[C@@H]1CC)c5cc4OC	1	activity	2.3	16.6261066	79.92	-48.48991529	127.59	79.1	-4.78	3.13	T5457405	-2.2	135.75	593.2373275	111.9208084	119.4632648	128.0744914	128.7074986	127.0961023	134.220671	135.7487858	134.3726808	127.7261582	106.1054578	79.91533333															79.92	0.83	7.80E-10	2.34E-09	4.61E-05
s-rrp-RRP-mipe-1	NCGC00015300-05	Cl.Cl.Fc1ccc(cc1)C(OCCN2CCN(CC2)CCCc3ccccc3)c4ccc(F)cc4	1	activity	2.3	23.48499979	67.57	-54.97835036	118.78	63.81	-4.63	4.09	T5457409	-3	131.04	552.1958169	117.1311722	130.8089327	114.3868656	131.0359617	124.7183587	109.6272357	94.74876563	122.9510318	122.4199565	109.2855455	67.56588021															67.57	0.69	7.80E-10	2.34E-09	4.61E-05
s-rrp-RRP-mipe-1	NCGC00263268-01	C[C@@H]1CC[C@H]2[C@@H](C)[C@@H](CC(=O)[C@H]3O[C@@H]4O[C@]5(C)CC[C@H]6[C@H](C)CC[C@@H]([C@H]3C)[C@@]46OO5)O[C@@H]7O[C@]8(C)CC[C@@H]1[C@@]27OO8	1	activity	1.3	0.023485	120.86	-9.010001128	128.17	119.16	-7.63	4.95	T5457403	4	136.28	585.102001	127.1723322	120.8213096	136.2794716	124.64636	111.7473312	121.9258321	125.4175496	119.6443388	117.0162674	115.8301024	120.8550151															111.75	0.43	7.80E-10	2.34E-09	4.61E-05
s-rrp-RRP-mipe-1	NCGC00090752-08	C\C1=C(/C=C/C(C)=C/C=C/C(C)=C/C(=O)NC2=CC=C(O)C=C2)C(C)(C)CCC1	1	activity	4	48.08687508	4.3	-104.238185	102.74	-1.49	-4.32	4.5	T5457395	-2.1	117.3	480.5844533	89.74817386	98.94854432	100.2889716	106.0734218	101.6286659	105.9194982	117.2969076	103.8245372	98.95859958	90.926272	4.29553684															4.3	0.95	1.56E-09	4.68E-09	9.22E-05
s-rrp-RRP-mipe-1	NCGC00263265-01	C[C@@H]1CC[C@H]2[C@@H](C)[C@@H](CC(C[C@H]3O[C@@H]4O[C@]5(C)CC[C@H]6[C@H](C)CC[C@@H]([C@H]3C)[C@@]46OO5)C[S+]([O-])(=O)C7=CC=C(COC(=O)N(C)C)C=C7)O[C@@H]8O[C@]9(C)CC[C@@H]1[C@@]28OO9	1	activity	1.3	0.331734439	103.76	-27.21656972	136.53	109.31	-6.48	0.5	T5457403	-1.4	143.08	596.1298698	140.530397	118.1277276	136.628933	143.0845752	130.1404893	113.1729277	121.5547461	120.1822266	112.0585842	124.6320327	103.7557954															103.76	0.49	7.80E-10	2.34E-09	4.61E-05
s-rrp-RRP-mipe-1	NCGC00016960-03	CC=3CN(C(=O)NCCc1ccc(cc1)S(=O)(=O)NC(=O)N[C@@H]2CC[C@@H](C)CC2)C(=O)C=3CC	1	activity	1.3	0.041762892	113.43	28.5	102.96	131.46	-7.38	0.3	T5457399	4	129.93	577.1335998	106.964909	110.8431535	114.715506	120.7008631	113.9519447	129.2415086	114.2228058	118.1334362	129.9349311	129.832062	113.433727															106.96	0.59	7.80E-10	2.34E-09	4.61E-05
s-rrp-RRP-mipe-1	NCGC00092329-01	OC(CN1CCC(CC1)CC2=CC=C(F)C=C2)C3=CC=C(Cl)C=C3	1	activity	5		102.85						T5457403	4	121.36	537.5362146	100.6428241	121.3595603	109.8707185	111.8386166	118.650836	108.8738803	118.0109414	110.1197003	101.8374574	116.6761783	102.8529478															100.64		7.80E-10	2.34E-09	4.61E-05
s-rrp-RRP-mipe-1	NCGC00096095-02	NC1=NC=NC2=C1N=C(Cl)[N]2[C@@H]3O[C@H](CO)[C@@H](O)[C@H]3O	1	activity	2.3	23.48499979	46.03	-79.01661519	120.26	41.24	-4.63	4.09	T5457403	-2.2	137.32	554.5952104	114.3206137	115.7599964	137.3195622	107.6280638	125.4306168	119.9373881	126.2381247	121.7082992	115.2713092	109.4921504	46.02727945															46.03	0.89	7.80E-10	2.34E-09	4.61E-05
s-rrp-RRP-mipe-1	NCGC00094201-01	C[C@H](CC1=CC=C(O)C(=C1)O)[C@@H](C)CC2=CC(=C(O)C=C2)O	1	activity	5		110.32						T5457401	4	129.18	573.8510644	125.3505109	126.2810261	117.4721476	129.176058	98.45536398	122.3061048	122.9387913	123.2349402	111.5263791	125.3168207	110.3214017															98.46		7.80E-10	2.34E-09	4.61E-05
s-rrp-RRP-mipe-1	NCGC00092288-01	CC1=CC=C2\N=C/3N(CC[C@@]3(O)C(=O)C2=C1)C4=CC=CC=C4	1	activity	5		103.85						T5457383	4	118.52	521.4637463	102.6193072	114.3325136	110.9596794	103.0688931	117.9346835	106.9110231	92.01585328	100.4939415	117.7526083	118.5235279	103.8465773															92.02		7.80E-10	2.34E-09	4.61E-05
s-rrp-RRP-mipe-1	NCGC00092289-01	ClC/1=C(NCCN2CCOCC2)/C(=O)C3=C(C=CC=N3)C1=O	1	activity	4	37.22121629	2.43	-165.8796215	128.78	-37.1	-4.43	4.95	T5457389	-3	143.07	583.5620645	125.9630799	111.4378834	122.8068927	140.1051377	129.9808554	123.8813172	143.0009745	115.3476444	129.0862406	143.0665555	2.42759331															2.43	0.93	7.80E-10	2.34E-09	4.61E-05
s-rrp-RRP-mipe-1	NCGC00263270-01	C[C@@H]1CC[C@H]2[C@@H](C)[C@@H](C\C(=N\OCC=C)[C@H]3O[C@@H]4O[C@]5(C)CC[C@H]6[C@H](C)CC[C@@H]([C@H]3C)[C@@]46OO5)O[C@@H]7O[C@]8(C)CC[C@@H]1[C@@]27OO8	1	activity	2.3	18.65479842	92.11	-48.36312258	130.96	82.6	-4.73	1.21	T5457403	-2.4	146.89	605.0088543	125.9606663	139.9303306	134.1009782	134.1443232	121.9960305	128.0214694	146.8860116	107.3008603	128.7284121	111.0574211	92.10718203															92.11	0.61	7.80E-10	2.34E-09	4.61E-05
s-rrp-RRP-mipe-1	NCGC00021301-04	OCC(=O)[C@]45OC(C)(C)O[C@@H]5C[C@@H]3[C@]4(C)C[C@H](O)[C@@]2(F)[C@H]3C[C@H](F)C1=CC(=O)C=C[C@@]12C	1	activity	2.3	23.48499979	109.48	-25.2047738	132.98	107.77	-4.63	4.09	T5457407	4	139.65	633.7093791	117.9790737	132.9832455	135.8095611	134.6542937	135.8940269	134.14054	139.6457933	136.1991281	128.1641552	128.8457754	109.4750955															109.48	0.6	7.80E-10	2.34E-09	4.61E-05
s-rrp-RRP-mipe-1	NCGC00015619-09	Clc3cc4CCc1cccnc1C(=C2/CCN(CC2)C(=O)OCC)\c4cc3	1	activity	1.3	0.525763655	123.34	-19.79642805	136.03	116.24	-6.28	2.72	T5457397	4	139.76	614.1357392	127.5338038	136.8302794	139.7603507	138.248829	139.1943714	131.7064271	126.0290129	110.6201137	117.1762547	113.0084643	123.3374836															110.62	0.81	7.80E-10	2.34E-09	4.61E-05
s-rrp-RRP-mipe-1	NCGC00015500-10	Fc1ccc(cc1)C(=O)CCCN2CCC(O)(CC2)c3ccc(Cl)cc3	1	activity	1.3	0.002956586	105	17.5	103.46	120.96	-8.53	4.95	T5457409	4	128.27	568.9181656	103.9576592	107.2763576	123.5746074	118.7955622	124.4221878	113.5426748	128.2730612	117.7846937	121.4546977	117.7026372	105.0040592															103.96	0.7	7.80E-10	2.34E-09	4.61E-05
s-rrp-RRP-mipe-1	NCGC00094927-01	CC1(C)OC2CC3C4CC(F)C/5=C/C(=O)/C=C\C5(C)C4C(O)CC3(C)[C@@]2(O1)C(=O)CO	1	activity	1.3	0.009349547	147.9	18.02194003	116.38	134.4	-8.03	3.13	T5457407	1.4	147.9	623.8448302	116.8973539	116.0457373	121.1986288	133.9441645	131.6024142	131.8813237	130.8923804	137.5790891	124.3708317	136.6223272	147.8993746															116.05	0.65	7.80E-10	2.34E-09	4.61E-05
s-rrp-RRP-npc-1	NCGC00181306-04	CC(C)(C)OC(=O)N[C@@H](c1ccccc1)[C@@H](O)C(=O)O[C@H]5C[C@@]6(O)[C@@H](OC(=O)c2ccccc2)[C@H]4[C@@](C)([C@@H](O)C[C@H]3OC[C@]34OC(C)=O)C(=O)[C@H](O)C(=C5C)C6(C)C	1	activity_mipe	1.2	0.473175679	75.47	48.74838161	30.44	79.19	-6.32	0.6		1.2	75.47	250.0220705	32.63292311	34.25794073	29.23913918	49.34292889	48.31980718	66.23168814	72.4125178	75.46938561																		29.24	0.95	5.90E-10	2.95E-09
s-rrp-RRP-mipe-1	NCGC00025234-01	CCCCC[C@H](O)\C=C\[C@H]1[C@H](O)CC(=O)[C@@H]1CCCCCCC(O)=O	1	activity	1.3	5.257636547	107.29	-19.7183488	127.38	107.67	-5.28	1.54	T5457411	4	135.07	592.4091386	127.8838248	126.3958106	122.996284	123.9657196	135.0674376	127.8366407	125.2637395	125.9106003	115.9743216	112.6698826	107.2852008															107.29	0.83	7.80E-10	2.34E-09	4.61E-05
s-rrp-RRP-mipe-1	NCGC00025235-01	CN(N=O)C(=O)N[C@H]1C(O)OC(CO)[C@@H](O)[C@@H]1O	1	activity	1.3	0.117703821	113.25	32	85.01	117.01	-6.93	0.2	T5457383	4	113.25	489.4346929	89.00852106	96.13351447	98.67067686	106.4959434	96.65538473	96.40449919	101.6656367	108.5888376	101.048478	110.6027782	113.2546562															89.01	0.63	7.80E-10	2.34E-09	4.61E-05
s-rrp-RRP-mipe-1	NCGC00167746-01	COC1=C(Cl)C=C(NC(=O)NC2=NOC(=C2)C)C(=C1)OC	1	activity	5		131.11						T5457401	4	155.79	620.9798565	118.3959574	123.4323421	134.48253	128.2535497	125.2375253	120.6074846	125.6614607	139.6708955	155.7900407	113.8872805	131.1120019															113.89		7.80E-10	2.34E-09	4.61E-05
s-rrp-RRP-mipe-1	NCGC00025323-01	CC(C)C[C@H](NC(=O)[C@@H](O)[C@H](N)CC1=CC=CC=C1)C(O)=O	1	activity	1.3	4.176289157	102.22	-40.65555521	133.66	93	-5.38	0.5	T5457399	-1.2	137.66	586.3735131	137.6563992	129.8302998	119.8544093	135.4164126	135.6543594	122.9020435	116.7012676	122.263973	115.811607	103.0210166	102.2154824															102.22	0.78	7.80E-10	2.34E-09	4.61E-05
s-rrp-RRP-npc-1	NCGC00090952-07	CC(C)(c1ccc(O)cc1)c2ccc(O)cc2	1	activity_mipe	1.1	0.031262053	133.01	38.10189502	86.72	124.82	-7.5	1.46		1.2	133.01	561.0225654	84.10677648	93.91995506	101.8829242	126.2546882	117.9605761	122.226607	122.469921	133.0115265																		84.11	0.91	1.20E-09	5.99E-09
s-rrp-RRP-npc-1	NCGC00090952-07	CC(C)(c1ccc(O)cc1)c2ccc(O)cc2	1	activity_mipe	1.3	0.017579944	139.44	-25.90211189	162.28	136.38	-7.75	0.4		4	158.28	718.2456181	158.2777133	147.7380843	148.1906429	112.6459365	148.7693236	130.4426201	137.4156915	139.444666																		112.65	0.68	1.20E-09	5.99E-09
s-rrp-RRP-npc-1	NCGC00090952-07	CC(C)(c1ccc(O)cc1)c2ccc(O)cc2	1	activity_mipe	5		117.44	0	0	0				4	150.05	640.5392492	129.9073478	121.8217584	127.3492782	150.0476858	135.393202	111.4714132	132.1423984	117.4353044																		111.47		1.20E-09	5.99E-09
s-rrp-RRP-npc-1	NCGC00090952-07	CC(C)(c1ccc(O)cc1)c2ccc(O)cc2	1	activity_mipe	1.3	0.031262053	87.62	52.4999735	27.62	80.12	-7.5	0.5		1.4	87.62	307.8825852	33.0758704	36.95060798	65.06197612	60.87807581	66.70493761	77.45184765	69.40188553	87.62129483																		33.08	0.85	1.20E-09	5.99E-09
s-rrp-RRP-mipe-1	NCGC00025330-01	CN(C)C1=CC=C(NC(=O)NC2=CC(=NC3=C2C=C(F)C=C3F)C)C=C1	1	activity	1.3	0.003722122	124.07	-23.64188886	145.79	122.15	-8.43	1	T5457411	-1.4	141.79	604.3859809	141.7872778	136.9672851	127.8361907	128.142533	131.1607245	104.4510826	124.8186265	123.0398821	118.2751455	129.9031597	124.0657395															104.45	0.49	7.80E-10	2.34E-09	4.61E-05
s-rrp-RRP-mipe-1	NCGC00025245-01	C[C@@H]1C(=O)OC2[C@H](O)[C@]34[C@H]5C[C@@H](C(C)(C)C)[C@@]36[C@@H](O)C(=O)O[C@H]6O[C@@]4(C(=O)O5)[C@@]12O	1	activity	1.3	0.058991652	107.81	-29.7526669	138.3	108.55	-7.23	1.1	T5457405	-1.2	142.4	576.1906802	142.4028631	133.4008312	131.4069196	137.6241276	118.6836847	114.4942903	114.9499521	109.3640919	101.41139	113.1934532	107.8073262															101.41	0.89	7.80E-10	2.34E-09	4.61E-05
s-rrp-RRP-mipe-1	NCGC00025297-01	CCOC(=O)C1=CC=C(OC(=O)CCCCCNC(N)=N)C=C1	1	activity	1.3	2.956586303	137.75	18.1035571	112.47	130.58	-5.53	4.95	T5457389	4	137.75	561.3350862	112.0759127	110.1414052	103.3820988	110.0159818	124.861557	127.6519179	102.4062818	109.9117286	133.5465253	119.4456817	137.7473105															102.41	0.46	7.80E-10	2.34E-09	4.61E-05
s-rrp-RRP-mipe-1	NCGC00016899-04	COC1=C(OC2CCCC2)C=C(C=C1)[C@@H]3CNC(=O)C3	1	activity	1.1	2.956586303	50.97	-77.04568466	126.68	49.64	-5.53	4.09	T5457399	-1.2	136.36	516.7566416	112.7072164	123.3970343	133.0332525	120.2040264	133.3963323	136.3591345	129.4237524	116.1390473	58.66203576	46.83581252	50.96546984															46.84	0.96	7.80E-10	2.34E-09	4.61E-05
s-rrp-RRP-mipe-1	NCGC00017254-02	C[C@H]1CCC/C=C/C2C[C@H](O)C[C@H]2[C@H](O)\C=C\C(=O)O1	1	activity	4	0.010490364	31.13	-46.82134053	76.85	30.03	-7.98	0.8	T5457383	-1.2	72.39	199.9672745	72.39484629	66.01004159	54.02594599	49.0687496	40.24149073	35.31531533	26.93686745	29.37178213	34.15705384	29.90969722	31.13135949															26.94	0.98	7.80E-10	2.34E-09	4.61E-05
s-rrp-RRP-mipe-1	NCGC00182713-01	Fc1ccc(cc1Cl)Nc4ncnc3cc(OCCCN2CCOCC2)c(NC(=O)C=C)cc34	1	activity	1.1	0.029565863	81.58	-27.91621325	107.96	80.04	-7.53	1.11	T5457385	-1.2	106.98	428.4272164	106.9588312	106.9844108	103.6044901	94.33436137	91.21163163	83.20197342	74.94532014	83.80078971	82.84440798	76.68671802	81.58013384															74.95	0.94	7.80E-10	2.34E-09	4.61E-05
s-rrp-RRP-npc-1	NCGC00182713-01	Fc1ccc(cc1Cl)Nc4ncnc3cc(OCCCN2CCOCC2)c(NC(=O)C=C)cc34	1	activity_mipe	1.4	4.73175679	36.83	15.5	24.89	40.39	-5.32	0.4		4	36.83	145.2362475	22.8926389	29.18350995	28.41657868	25.66889826	27.02964136	34.58456285	31.18270315	36.83176033																		22.89	0.68	5.90E-10	2.95E-09
s-rrp-RRP-mipe-1	NCGC00015966-03	CCN1CCCC1CNC(=O)C2=C(OC)C=CC(=C2)[S+](N)([O-])=O	1	activity	1.3	0.29565863	133.83	14.69113043	118.18	132.88	-6.53	4.95	T5457409	4	141.72	598.6585616	124.8752366	111.1515044	110.9659613	132.621497	112.6634989	119.1115139	134.5518336	141.7223276	121.7294384	130.9209351	133.8316445															110.97	0.47	7.80E-10	2.34E-09	4.61E-05
s-rrp-RRP-mipe-1	NCGC00024631-01	CCOC(=O)C/1=C(O)/C(=O)N(CC2=CC=CC=C2)C1	1	activity	5		136.05						T5457401	4	157.38	631.8253031	126.9763502	157.3788372	131.8988158	117.2798632	132.9653048	126.1084727	131.7433904	135.8273892	128.8729277	120.5524825	136.0511287															117.28		7.80E-10	2.34E-09	4.61E-05
s-rrp-RRP-mipe-1	NCGC00015958-02	O=C1C2=C(C=CC=C2)C3=N[NH]C4=CC=CC1=C34	1	activity	1.3	0.007426609	99.24	12.48581693	101.71	114.2	-8.13	4.95	T5457393	4	120.84	538.5275021	104.6965607	98.87504656	107.5222083	119.3990084	108.4030666	114.6977394	116.5997976	104.5254404	116.0977525	120.8396745	99.24127782															98.88	0.54	7.80E-10	2.34E-09	4.61E-05
s-rrp-RRP-mipe-1	NCGC00168784-01	Cl.NC1=NC(=O)N(C=C1)[C@@H]2O[C@H](CO)[C@@H](O)C2(F)F	1	activity	1.3	14.8180331	107.23	-21.43010899	128.08	106.65	-4.83	2.9	T5457403	4	141.47	603.9331419	125.0838606	130.3027846	141.4681178	125.602555	122.1237232	123.9115743	117.8688324	137.060667	126.1061071	117.2235308	107.2254364															107.23	0.5	7.80E-10	2.34E-09	4.61E-05
s-rrp-RRP-mipe-1	NCGC00014911-01	CC(C)(O)\C=C/C(=O)[C@](C)(O)[C@H]1[C@H](O)C[C@]2(C)[C@@H]3C\C=C4/[C@@H](/C=C(/O)C(=O)C4(C)C)[C@]3(C)C(=O)C[C@@]12C	1	activity	1.3	0.46858735	83.74	-42.10599437	114.27	72.16	-6.33	4.95	T5457393	-1.2	131.86	459.7733467	117.0834601	94.69356881	107.2878928	113.679894	122.1406355	131.8572501	83.19911528	63.70775862	65.99243523	74.45353796	83.73628796															63.71	0.81	7.80E-10	2.34E-09	4.61E-05
s-rrp-RRP-mipe-1	NCGC00016641-01	CN[C@@H]1[C@H](O)[C@H](O)[C@H](CO)O[C@H]1O[C@@H]2[C@@H](O[C@H](C)[C@@]2(O)C=O)O[C@@H]3[C@@H](O)[C@@H](O)[C@@H](NC(N)=N)[C@@H](O)[C@H]3NC(N)=N	1	activity	1.3	0.168132721	114.01	-20.89387759	133.74	112.84	-6.77	0.9	T5457405	-2.4	137.74	660.1621304	137.7378138	129.5383029	125.7058083	132.5047082	134.1551668	129.4284887	124.5640772	116.0906715	111.5762491	117.2596741	114.0136606															111.58	0.83	2.26E-10	6.79E-10	1.34E-05
s-rrp-RRP-mipe-1	NCGC00168041-01	COC1=CC2=C(CC3C4CCCC[C@@]24CCN3C)C=C1	1	activity	5		101.53						T5457403	4	133.78	559.495312	114.1041594	119.7474278	100.084209	109.4070836	123.2157162	119.9183729	126.7470838	133.7786407	100.0534826	124.3414147	101.5259374															100.05		7.80E-10	2.34E-09	4.61E-05
s-rrp-RRP-mipe-1	NCGC00015682-02	CC1=CC=CC(=N1)C#CC2=CC=CC=C2	1	activity	1.3	3.722121629	100.95	-28.4304196	127.31	98.88	-5.43	1.1	T5457399	-2.4	131.31	578.1993056	131.3069057	123.4248424	130.5747639	120.2335934	126.4729147	127.1843777	127.0324934	122.6845147	104.6018091	106.0162014	100.9482227															100.95	0.87	7.80E-10	2.34E-09	4.61E-05
s-rrp-RRP-mipe-1	NCGC00025103-01	CCOC(=O)C/1=C(C)/NC(=S)NC1C2=CC=CC(=C2)O	1	activity	1.3	2.093102809	118.45	-12.73640059	121.25	108.51	-5.68	4.95	T5457383	4	135.07	567.6362891	114.7489485	118.9122249	110.5283638	124.1404097	120.301853	125.5531336	135.0718665	117.7980289	107.8852813	109.3497094	118.4511406															107.89	0.4	7.80E-10	2.34E-09	4.61E-05
s-rrp-RRP-mipe-1	NCGC00015480-13	CC(C)(SC1=CC=C(CCN(CCCCC2CCCCC2)C(=O)NC3CCCCC3)C=C1)C(O)=O	1	activity	5		108.78						T5457397	4	151.46	617.9923658	114.932433	143.0308385	125.1713252	121.4542676	151.4583507	115.0942088	129.213544	127.9109936	118.1805566	143.8029477	108.781061															108.78		7.80E-10	2.34E-09	4.61E-05
s-rrp-RRP-mipe-1	NCGC00025109-01	CN(C)C1=CC=CC(=C1)C(=O)NC2=CC(=C(C)C=C2)NC(=O)C3=CC=C(O)C=C3	1	activity	2.3	37.22121629	96.62	-36.86284356	125.09	88.22	-4.43	4.95	T5457391	4	138.87	594.5217654	117.4738855	128.5817735	133.1772343	109.7784073	120.7801653	117.9916289	130.0425055	122.1992837	130.4158683	138.8711549	96.61962387															96.62	0.5	7.80E-10	2.34E-09	4.61E-05
s-rrp-RRP-mipe-1	NCGC00025155-01	O=C(OC)C[C@](O)(CCCC(C)(C)O)C(=O)O[C@@H]2C(OC)=CC53CCCN5CCc1cc4OCOc4cc1[C@H]23	1	activity	2.3	37.22121629	140.17	22.56840074	123.5	146.07	-4.43	4.95	T5457399	4	140.17	597.4757106	122.071343	121.6023144	119.4319314	120.9188333	125.5088986	133.9934866	114.5143423	122.6042605	132.4252739	119.7209199	140.1719987															114.51	0.45	7.80E-10	2.34E-09	4.61E-05
s-rrp-RRP-mipe-1	NCGC00015622-02	O=C1\C=C(/OC2=C1C=CC=C2C3=CC=CC=C3)N4CCOCC4	1	activity	1.1	5.899165231	61.62	-43.06575303	99.82	56.76	-5.23	0.9	T5457387	-1.2	102.77	436.2531992	96.32491518	102.7730438	97.62414126	100.5486895	100.7306129	98.73262707	92.82470959	87.65147126	82.67232233	67.23930613	61.61811428															61.62	0.97	7.80E-10	2.34E-09	4.61E-05
s-rrp-RRP-mipe-1	NCGC00024728-01	CC(OC1=CC=C(O)C=C1)([P](O)(O)=O)[P](O)(O)=O	1	activity	2.3	7.426609018	112.27	-41.49998473	116.01	74.51	-5.13	0.3	T5457391	-3	117.24	498.7230338	114.0079565	117.2414539	110.1278695	103.4637934	111.9458809	106.0280746	97.17325957	98.11933846	111.2649458	84.42463591	112.2709039															84.42	0.53	7.80E-10	2.34E-09	4.61E-05
s-rrp-RRP-mipe-1	NCGC00025346-01	CN1CCN2C(C1)C3=C(CC4=C2N=CC=C4)C=CC=C3	1	activity	1.3	3.317344394	101.05	-17.1005487	121.55	104.45	-5.48	4.95	T5457409	4	128.02	567.3200373	111.5500624	128.0214907	117.3901621	125.7718094	120.1410634	117.2069088	125.3833262	127.5591919	102.7623472	111.0075376	101.0496052															101.05	0.65	7.80E-10	2.34E-09	4.61E-05
s-rrp-RRP-mipe-1	NCGC00025230-01	NC(=O)C1=CC=C(C=C1)C2=NC(=C([NH]2)C3=NC=CC=C3)C4=CC5=C(OCO5)C=C4	1	activity	5		125.79						T5457387	4	132.05	595.3061586	116.475262	118.1700386	129.6665813	122.1584383	129.4793904	126.3450409	122.8727132	120.3688157	132.0463243	116.1217649	125.7917063															116.12		7.80E-10	2.34E-09	4.61E-05
s-rrp-RRP-mipe-1	NCGC00024929-01	CCN(C1=CC=CC=C1)C2=CC(=[N+](C)C(=N2)C)NC	1	activity	1.3	9.349546816	115.25	-18.74954801	131.14	112.39	-5.03	4.95	T5457399	4	143.01	616.1198015	132.64298	134.9310155	143.0060599	126.2058423	132.3690425	120.5203782	121.9723461	133.4206192	135.6298083	110.7683566	115.247805															110.77	0.55	7.80E-10	2.34E-09	4.61E-05
s-rrp-RRP-mipe-1	NCGC00025341-01	COC(=O)C\1=C(C)\N\C(=C(/C1C2=CC=CC3=NON=C23)C(=O)OC(C)C)C	1	activity	1.3	0.033173444	89.69	-15.47266808	114.1	98.63	-7.48	1.21	T5457399	4	117.1	501.2883897	117.1023644	107.8658319	115.9233643	105.6238189	110.9688148	85.87514104	106.9468685	103.1582913	102.2184752	102.0120315	89.69434191															85.88	0.45	7.80E-10	2.34E-09	4.61E-05
s-rrp-RRP-mipe-1	NCGC00181306-03	CC(=O)O[C@@]12CO[C@@H]1C[C@H](O)[C@]3(C)[C@@H]2[C@H](OC(=O)C4=CC=CC=C4)[C@]5(O)C[C@H](OC(=O)C(O)[C@@H](NC(=O)OC(C)(C)C)C6=CC=CC=C6)C(=C(/[C@@H](O)C3=O)C5(C)C)/C	1	activity	2.3	10.49036407	103.34	-27.53344582	113.87	86.34	-4.98	2.04	T5457383	4	118.78	529.4802402	114.3712687	118.1563806	109.7197542	113.0673625	116.0941218	108.4746067	118.7832088	110.5322309	109.204744	94.3433972	103.3419087															94.34	0.77	7.80E-10	2.34E-09	4.61E-05
s-rrp-RRP-npc-1	NCGC00015610-17	Cc2oncc2C(=O)Nc1ccc(cc1)C(F)(F)F	1	activity_mipe	5		86.95	0	0	0				4	101.32	426.6839891	84.73141207	82.96742184	78.96705534	92.6983478	101.3237973	91.31085212	72.94894564	86.94643296																		72.95		5.90E-10	2.95E-09
s-rrp-RRP-mipe-1	NCGC00162249-04	CC(C)C1=CC=C2[N](CC3=CC=C(Cl)C=C3)C(=C(SC(C)(C)C)C2=C1)CC(C)(C)C([O-])=O	1	activity	5		115.04						T5457401	4	127.08	539.5293726	119.7466803	113.8541491	117.5038856	100.9451694	127.0790052	110.0786775	110.0935668	115.8864245	106.1166898	103.3091441	115.036881															100.95		7.80E-10	2.34E-09	4.61E-05
s-rrp-RRP-mipe-1	NCGC00016706-05	CCCCC1=CC2=C([NH]C(=N2)NC(=O)OC)C=C1	1	activity	1.3	0.058991652	111.77	-7.432187384	116.8	109.36	-7.23	4.95	T5457383	4	121.38	539.0122492	118.795192	112.5428848	115.388531	121.3753585	111.9863174	101.7683692	107.7811937	108.8097634	111.269904	115.210613	111.7730265															101.77	0.48	7.80E-10	2.34E-09	4.61E-05
s-rrp-RRP-mipe-1	NCGC00241104-01	CC(C)(C)c4cc(NC(=O)Nc3ccc(OCCN1CCOCC1)c2ccccc23)n(n4)c5ccc(C)cc5	1	activity	2.3	18.65479842	56	-76.0698346	115.46	39.39	-4.73	1.1	T5457387	-2.2	125.54	511.2670082	119.9102287	109.8410892	114.4242071	119.4367891	109.4098013	115.7057083	108.5460787	125.5373617	87.01938837	89.53008602	56.00285987															56	0.85	7.80E-10	2.34E-09	4.61E-05
s-rrp-RRP-mipe-1	NCGC00167513-03	COC1=CC2=C(NC3=CC=C(Br)C=C3F)N=CN=C2C=C1OCC4CCN(C)CC4	1	activity	1.1	0.934954682	52.19	-65.46176466	108.93	43.47	-6.03	0.4	T5457385	-2.2	106.9	401.3442265	106.899885	103.3114319	98.1117015	94.78710996	98.28761034	82.75228186	80.00472711	72.77563688	62.60871718	65.11770831	52.19146716															52.19	0.97	7.80E-10	2.34E-09	4.61E-05
s-rrp-RRP-mipe-1	NCGC00241112-01	OCCC#CC1=NC(=C([N]1CCCC2=CC=CC=C2)C3=CC=NC=C3)C4=CC=C(F)C=C4	1	activity	2.3	33.17344394	64.02	-58.13838262	112.67	54.53	-4.48	4.95	T5457387	-3	121.31	529.6296738	105.3076914	97.66322416	111.8175168	112.1911342	108.4371555	120.6799718	114.8438058	121.3092735	121.2944281	112.3976736	64.02017633															64.02	0.81	7.80E-10	2.34E-09	4.61E-05
s-rrp-RRP-mipe-1	NCGC00241113-01	CC1=C(CCC(O)=O)C(=C([NH]1)\C=C\2C(=O)NC3=CC=CC=C23)C	1	activity	1.3	0.016626107	98.86	11.10777044	105.71	116.81	-7.78	3.99	T5457385	4	129.47	547.1129857	105.8144886	105.7246799	106.066675	113.9682669	115.9467457	110.065899	129.4654144	106.293007	120.4702694	118.0157763	98.8643689															98.86	0.42	7.80E-10	2.34E-09	4.61E-05
s-rrp-RRP-mipe-1	NCGC00093976-06	C[C@@H]1O[C@H](C[C@H](N)[C@@H]1O)O[C@H]2C[C@@](O)(CC3=C(O)C4=C(C(=C23)O)C(=O)C5=C(C=CC=C5)C4=O)C(C)=O	1	activity	4	2.348499979	7.29	-120.4237589	118.03	-2.4	-5.63	1.33	T5457383	-1.1	134.97	407.7242984	119.9403098	116.6153163	134.9659463	122.8248104	109.4407452	90.89228154	102.7412722	87.68625265	14.14348276	11.08386986	7.28938226															7.29	0.94	7.80E-10	2.34E-09	4.61E-05
s-rrp-RRP-mipe-1	NCGC00167472-02	CC(C)C1=CC=C2OC3=NC(=C(C=C3C(=O)C2=C1)C(O)=O)N	1	activity	1.3	0.046858735	116.3	8.905576752	109.09	118	-7.33	4.45	T5457409	4	128.07	551.0739667	113.998379	107.4333294	105.327065	109.4379376	116.1583094	125.6380113	108.6497932	116.5236258	113.9692578	128.072592	116.3034664															105.33	0.4	7.80E-10	2.34E-09	4.61E-05
s-rrp-RRP-mipe-1	NCGC00179302-02	O=C\1NC2=C(C=CC=C2)C1=C3\NC4=C(C=CC=C4)C3=O	1	activity	1.3	0.093495468	103.95	-14.97665672	132.35	117.37	-7.03	4.04	T5457389	4	138.59	599.3533269	129.3485646	138.5863198	132.4125444	128.8168586	129.9003147	118.5250018	109.6786661	122.72908	122.2482742	128.9197924	103.9513507															103.95	0.53	7.80E-10	2.34E-09	4.61E-05
s-rrp-RRP-mipe-1	NCGC00181016-03	CC1=C(C=C2C(=C1)C(C)(C)CCC2(C)C)C(=C)C3=CC=C(C=C3)C(O)=O	1	activity	1.3	0.001049036	97.63	29.87840635	90.51	120.38	-8.98	4.95	T5457395	1.4	130.97	573.1939705	94.50525418	126.0876069	111.9366609	118.0781303	102.696896	115.4355726	124.5929816	130.9692648	130.1669278	123.3228439	97.63087427															94.51	0.46	7.80E-10	2.34E-09	4.61E-05
s-rrp-RRP-mipe-1	NCGC00250085-01	CNCC(O)C(O)C(O)C(O)CO.OC(=O)C1=CC=C(C=C1)C2=CC3=CC=CN=C3C(=N2)C4=CC5=NON=C5C=C4	1	activity	1.3	0.006618972	116.94	18	105.01	123.01	-8.18	1.63	T5457399	4	133.63	576.8365095	103.5086107	111.4711087	110.5941216	124.9191343	123.6804752	123.6971079	123.0468889	124.20512	114.8374722	133.6339247	116.9394786															103.51	0.63	7.80E-10	2.34E-09	4.61E-05
s-rrp-RRP-mipe-1	NCGC00024956-02	COC1=CC2=NC=NC(=C2C=C1OC)NC3=CC=CC(=C3)Br	1	activity	1.3	0.29565863	81.56	-23.42554116	103.04	79.62	-6.53	2.41	T5457385	-1.4	123.73	447.2137029	85.54385696	101.9663405	100.6364461	123.7310017	104.1210979	96.00569084	83.21800868	86.24889053	68.73090982	83.05173578	81.55603693															68.73	0.59	7.80E-10	2.34E-09	4.61E-05
s-rrp-RRP-mipe-1	NCGC00182051-02	COC1=CC(=CC(=C1OC)OC)NC2=NC=C(F)C(=N2)NC3=NC4=C(OC(C)(C)C(=O)N4)C=C3	1	activity	1.3	0.934954682	89.63	-30.32817512	114.38	84.05	-6.03	4.95	T5457387	-1.4	121.94	497.1690325	108.877639	121.0749508	110.6882409	108.3810175	121.9398238	112.2498568	113.7910721	81.00608978	64.43632766	102.543126	89.62588572															64.44	0.69	7.80E-10	2.34E-09	4.61E-05
s-rrp-RRP-mipe-1	NCGC00187481-04	CN1C(=O)N(C2=CC=C(C=C2)C(C)(C)C#N)C3=C4C=C(C=CC4=NC=C13)C5=CC6=C(C=CC=C6)N=C5	1	activity	1.3	0.007426609	73.32	-17.06024721	92.4	75.34	-8.13	2.12	T5457387	-1.4	92.4	379.519664	92.39696736	91.69054469	83.60712659	79.53538457	67.92503699	62.34676135	86.50255562	75.96553526	84.1997407	75.35979765	73.32100708															62.35	0.51	7.80E-10	2.34E-09	4.61E-05
s-rrp-RRP-mipe-1	NCGC00168759-04	OC(=O)C1=CC=CC(=C1)C2=NOC(=N2)C3=CC=CC=C3F	1	activity	1.3	0.018654798	117.73	-11.96598646	129.11	117.15	-7.73	4.95	T5457399	4	134.6	581.080491	120.611985	131.6695474	134.5990877	121.154844	116.3657318	112.2799835	115.0472566	111.8903296	123.3903465	123.5802445	117.7251232															111.89	0.54	7.80E-10	2.34E-09	4.61E-05
s-rrp-RRP-mipe-1	NCGC00167811-03	OC(=O)CCC1=CC=C(NCC2=CC=CC(=C2)OC3=CC=CC=C3)C=C1	1	activity	5		121.78						T5457401	4	123.74	525.6318053	92.75567242	109.6064385	99.74559246	123.7439392	119.0169198	97.05540722	112.7911048	106.6975394	106.5572863	110.1456865	121.7837019															92.76		7.80E-10	2.34E-09	4.61E-05
s-rrp-RRP-mipe-1	NCGC00168108-02	CN(C)CC1=CC=C(C=C1)C2=NC3=CC=CC4=C3[N]2CCNC4=O	1	activity	1.3	1.177038208	88.8	-25.55739123	124.58	99.02	-5.93	4.95	T5457395	-1.2	134.5	560.2151537	117.2955356	130.8295123	115.5543984	121.9662379	126.6703918	134.5033682	124.5861252	102.8456097	100.182945	107.3777439	88.79657788															88.8	0.77	7.80E-10	2.34E-09	4.61E-05
s-rrp-RRP-mipe-1	NCGC00241411-01	CC(C)(C)C(=O)OC1=CC2=C(C=C1)[N](CCCO)C(=N2)NC(=O)C3=CC=CC(=C3)[N+]([O-])=O	1	activity	1.3	2.956586303	105.98	-16.01402442	122.68	106.67	-5.53	4.95	T5457393	4	129.76	569.2545598	124.1823953	127.2094018	115.9055384	117.0197179	114.0192377	128.1671313	129.7638862	124.0869661	103.7540417	110.2233682	105.9828548															103.75	0.65	7.80E-10	2.34E-09	4.61E-05
s-rrp-RRP-mipe-1	NCGC00241455-01	CC1=CC(=CC=C1OCC(O)=O)SCC2=C(C)N=C(S2)C3=CC=C(C=C3)C(F)(F)F	1	activity	1.3	4.685873504	133.32	-26.04452155	140.19	114.14	-5.33	4.95	T5457397	4	153.98	649.1669467	131.6887049	153.9778692	141.2802095	137.7173469	137.1919295	141.783828	132.8822644	145.4689453	123.4278016	114.984937	133.3184046															114.98	0.67	7.80E-10	2.34E-09	4.61E-05
s-rrp-RRP-npc-1	NCGC00090750-04	O=S(=O)(c1ccc(Cl)cc1)c2ccc(Cl)cc2	1	activity_mipe	1.1	0.034726127	120.73	-18.18299617	129.84	111.66	-7.46	0.5		4	127.84	505.9453819	127.8396951	122.779882	122.6933203	116.1395338	116.6181416	111.4371983	112.8067191	120.7300798																		111.44	0.93	1.19E-09	5.96E-09
s-rrp-RRP-npc-1	NCGC00090750-04	O=S(=O)(c1ccc(Cl)cc1)c2ccc(Cl)cc2	1	activity_mipe	5		145.38	0	0	0				4	148.17	662.2767301	121.8728032	148.1675498	121.5735918	133.4772179	142.0451222	121.3610195	133.9573619	145.3777848																		121.36		1.19E-09	5.96E-09
s-rrp-RRP-npc-1	NCGC00090750-04	O=S(=O)(c1ccc(Cl)cc1)c2ccc(Cl)cc2	1	activity_mipe	1.3	1.551159131	114.67	-17.41814159	132.83	115.42	-5.81	4.95		4	139.87	629.8565622	134.3347863	139.8657687	125.9209106	130.5451812	133.4058049	113.1530016	119.0879818	114.6748481																		113.15	0.81	1.19E-09	5.96E-09
s-rrp-RRP-npc-1	NCGC00090750-04	O=S(=O)(c1ccc(Cl)cc1)c2ccc(Cl)cc2	1	activity_mipe	5		86.78	0	0	0				4	96.51	444.1707529	87.8297136	87.2860639	92.59987757	96.50849344	87.32119318	81.82797049	93.04034863	86.78429191																		81.83		1.19E-09	5.96E-09
s-rrp-RRP-npc-1	NCGC00090760-08	COc1ccc(cc1)C(c2ccc(OC)cc2)C(Cl)(Cl)Cl	1	activity_mipe	1.3	0.012073218	93.21	12.91721993	84.78	97.7	-7.92	4.95		4	104.9	470.9711355	88.20167325	81.18732331	102.980594	94.01254931	104.904617	101.1694964	90.07529649	93.20752935																		81.19	0.54	1.17E-09	5.87E-09
s-rrp-RRP-npc-1	NCGC00090760-08	COc1ccc(cc1)C(c2ccc(OC)cc2)C(Cl)(Cl)Cl	1	activity_mipe	1.3	0.038178867	100.56	-16.19790268	126.47	110.27	-7.42	4.95		4	127.98	578.8821607	124.4708717	127.9789205	123.3780159	103.7627233	115.1036983	110.2308728	122.8467726	100.5559528																		100.56	0.56	1.17E-09	5.87E-09
s-rrp-RRP-npc-1	NCGC00090760-08	COc1ccc(cc1)C(c2ccc(OC)cc2)C(Cl)(Cl)Cl	1	activity_mipe	2.3	21.46955457	101.74	-57.91391102	144.47	86.55	-4.67	0.3		-2.4	149.21	637.7078923	149.2131342	125.9425593	135.9182082	125.3460465	137.5228524	122.5971038	124.7306379	101.7427153																		101.74	0.61	1.17E-09	5.87E-09
s-rrp-RRP-npc-1	NCGC00090760-08	COc1ccc(cc1)C(c2ccc(OC)cc2)C(Cl)(Cl)Cl	1	activity_mipe	1.3	1.207321777	88.02	-25.85265699	111.48	85.63	-5.92	0.5		4	122.51	505.4688993	99.98138643	122.5130283	110.7950227	97.34638628	100.6394476	98.1257653	89.77813872	88.02083894																		88.02	0.6	1.17E-09	5.87E-09
s-rrp-RRP-npc-1	NCGC00091284-03	Nc2cccc1c2cccc1N	1	activity_mipe	2.3	24.33651621	168.55	54.09264532	126.39	180.48	-4.61	0.4		2.4	168.55	690.0855991	122.0398173	140.2336131	136.9441022	124.9278011	137.4613542	150.0142412	139.832106	168.5511078																		122.04	0.64	1.18E-09	5.90E-09
s-rrp-RRP-npc-1	NCGC00091284-03	Nc2cccc1c2cccc1N	1	activity_mipe	5		129.01	0	0	0				4	141.14	664.2632814	139.1230564	128.4155515	140.1022157	123.2273356	130.1560009	141.1354076	138.9383104	129.014204																		123.23		1.18E-09	5.90E-09
s-rrp-RRP-npc-1	NCGC00091284-03	Nc2cccc1c2cccc1N	1	activity_mipe	1.3	0.019331182	110.83	-9.700096352	128.49	118.79	-7.71	4.95		4	136.32	607.052145	120.9936403	136.3236662	119.3952594	117.3263389	126.4198993	116.0395609	124.6231698	110.8268934																		110.83	0.33	1.18E-09	5.90E-09
s-rrp-RRP-npc-1	NCGC00091284-03	Nc2cccc1c2cccc1N	1	activity_mipe	5		97.32	0	0	0				4	124.36	531.414132	99.13336101	124.3643766	96.82951438	102.1157189	118.4882685	107.1224079	102.9111991	97.31858955																		96.83		1.18E-09	5.90E-09
s-rrp-RRP-npc-1	NCGC00091351-03	O=[N+]([O-])c1cccc(c1)[N+]([O-])=O	1	activity_mipe	2.3	20.120177	158.34	29.28475773	129.67	158.96	-4.7	2.72		4	158.34	662.4928014	137.9601698	136.9300755	126.5856101	130.7136815	115.8475617	128.9237195	143.5466168	158.3438425																		115.85	0.71	1.22E-09	6.11E-09
s-rrp-RRP-npc-1	NCGC00091351-03	O=[N+]([O-])c1cccc(c1)[N+]([O-])=O	1	activity_mipe	1.3	0.004504347	131.99	-15.96556361	127.08	111.11	-8.35	4.95		4	131.99	483.869517	127.0793144	114.0955977	113.7070584	118.853154	106.6717667	102.1080113	114.8793233	131.9869771																		102.11	0.54	1.22E-09	6.11E-09
s-rrp-RRP-npc-1	NCGC00091351-03	O=[N+]([O-])c1cccc(c1)[N+]([O-])=O	1	activity_mipe	1.3	0.001793213	109.32	17	88.44	105.44	-8.75	4.95		4	110.02	517.458358	90.44434012	110.0216158	99.18060983	104.8069238	105.3455183	101.1528572	108.7058886	109.3202932																		90.44	0.65	1.22E-09	6.11E-09
s-rrp-RRP-npc-1	NCGC00091351-03	O=[N+]([O-])c1cccc(c1)[N+]([O-])=O	1	activity_mipe	5		116.85	0	0	0				4	116.85	532.4720697	103.2657107	114.4982958	108.1195192	94.37811875	110.8386231	99.15535887	111.9388438	116.8547394																		94.38		1.22E-09	6.11E-09
s-rrp-RRP-npc-1	NCGC00094521-05	Clc1c(C(=O)OC)c(Cl)c(Cl)c(C(=O)OC)c1Cl	1	activity_mipe	2.3	12.19715124	93.71	21.47842821	88.79	110.27	-4.91	4.95		4	107.81	386.0984225	89.27113846	91.98981263	91.08114553	85.43322221	94.0709855	82.20578162	107.8108329	93.70655411																		82.21	0.75	1.18E-09	5.90E-09
s-rrp-RRP-npc-1	NCGC00094521-05	Clc1c(C(=O)OC)c(Cl)c(Cl)c(C(=O)OC)c1Cl	1	activity_mipe	5		107.84	0	0	0				4	118.58	552.0434834	108.5777498	116.3358371	111.0495196	118.5796209	103.2341243	115.1679899	106.0567327	107.8440527																		103.23		1.18E-09	5.90E-09
s-rrp-RRP-npc-1	NCGC00094521-05	Clc1c(C(=O)OC)c(Cl)c(Cl)c(C(=O)OC)c1Cl	1	activity_mipe	2.3	68.5896219	136.42	12.4492944	126.49	138.94	-4.16	4.5		4	136.42	630.2080937	130.4438883	130.5667373	130.3810255	120.8520041	116.736143	130.2721721	125.9696947	136.4176059																		116.74	0.32	1.18E-09	5.90E-09
s-rrp-RRP-npc-1	NCGC00094521-05	Clc1c(C(=O)OC)c(Cl)c(Cl)c(C(=O)OC)c1Cl	1	activity_mipe	1.3	12.19715124	119.72	57.52605239	83.53	141.05	-4.91	0.4		2.4	126.29	494.4986957	79.23356127	94.75120059	97.01100136	92.48163677	94.61971757	94.67245578	126.2895379	119.7190286																		79.23	0.72	1.18E-09	5.90E-09
s-rrp-RRP-npc-1	NCGC00094532-06	Clc1cc(Cl)ccc1OCCCC(=O)O	1	activity_mipe	5		122.28	0	0	0				4	139.61	627.2711637	128.1863554	139.6067058	120.1124196	116.3213757	117.0103038	135.4352721	129.4050369	122.2769067																		116.32		1.20E-09	5.99E-09
s-rrp-RRP-npc-1	NCGC00094532-06	Clc1cc(Cl)ccc1OCCCC(=O)O	1	activity_mipe	1.3	0.0062376	110.5	12	94.04	106.04	-8.2	4.04		4	116.99	516.6435133	94.0377013	100.0681776	108.6907826	96.31181374	116.9927419	104.2376339	100.1000662	110.5001956																		94.04	0.34	1.20E-09	5.99E-09
s-rrp-RRP-npc-1	NCGC00094532-06	Clc1cc(Cl)ccc1OCCCC(=O)O	1	activity_mipe	1.2	0.027862334	71.89	48.71275693	22.73	71.45	-7.55	2.05		1.2	74.35	283.698585	24.78876686	22.79001904	48.6738376	67.93973017	74.35056773	72.77638949	68.26156142	71.89022626																		22.79	0.99	1.20E-09	5.99E-09
s-rrp-RRP-npc-1	NCGC00094532-06	Clc1cc(Cl)ccc1OCCCC(=O)O	1	activity_mipe	1.3	1.972502196	129.46	-21.93725299	125.91	103.98	-5.7	4.95		4	145.92	517.429523	114.4025511	119.3870899	123.1752588	128.1400252	145.9228302	99.18314723	109.037101	129.4636401																		99.18	0.51	1.20E-09	5.99E-09
s-rrp-RRP-npc-1	NCGC00095042-06	S=P(N1CC1)(N2CC2)N3CC3	1	activity_mipe	1.1	0.032202244	85.05	52.09270095	28.93	81.02	-7.49	1.71		1.2	85.05	324.2157581	28.12463962	33.09233577	53.80406232	78.34822123	80.42744022	74.06820822	83.85265312	85.04816343																		28.12	0.98	1.23E-09	6.16E-09
s-rrp-RRP-npc-1	NCGC00095042-06	S=P(N1CC1)(N2CC2)N3CC3	1	activity_mipe	1.3	0.572645871	114.23	-20.93024766	134.26	113.33	-6.24	4.95		4	145.66	621.6840463	128.7594379	133.3007649	129.1330932	145.6568924	116.6077025	112.1508982	114.3433271	114.2274144																		112.15	0.81	1.23E-09	6.16E-09
s-rrp-RRP-npc-1	NCGC00095042-06	S=P(N1CC1)(N2CC2)N3CC3	1	activity_mipe	1.3	0.322022438	142.34	-16.58830322	139.28	122.69	-6.49	4.95		4	144.83	565.4976122	132.7762959	144.8345397	138.8743875	139.9891938	121.5356	113.9527099	132.0846662	142.3443166																		113.95	0.66	1.23E-09	6.16E-09
s-rrp-RRP-npc-1	NCGC00095042-06	S=P(N1CC1)(N2CC2)N3CC3	1	activity_mipe	2.3	72.09184391	113	-15.99481391	125.75	109.75	-4.14	4.95		4	130.96	621.2868395	126.7488317	126.4919983	125.6544058	125.1057809	130.2962176	113.9961411	130.9644321	113.0031534																		113	0.43	1.23E-09	6.16E-09
s-rrp-RRP-npc-1	NCGC00090701-06	OCc2cnc1ccccc12	1	activity_mipe	5		144.1	0	0	0				4	161.19	695.9250896	127.7061395	141.3881447	136.7992907	140.840283	123.459295	161.1906005	142.944762	144.095178																		123.46		1.18E-09	5.90E-09
s-rrp-RRP-npc-1	NCGC00090701-06	OCc2cnc1ccccc12	1	activity_mipe	1.3	0.005448267	100.69	15.5	76.13	91.63	-8.26	4.09		4	100.69	441.5072388	76.62592575	84.59444551	96.78795406	89.13588412	98.00262075	84.19553288	82.37831515	100.6889304																		76.63	0.43	1.18E-09	5.90E-09
s-rrp-RRP-npc-1	NCGC00090701-06	OCc2cnc1ccccc12	1	activity_mipe	1.3	0.001722893	118.33	28	83.89	111.89	-8.76	4.95		4	118.49	543.5667075	87.38636826	118.4882925	101.892671	109.5842606	112.2111019	105.8938677	117.7242943	118.333821																		87.39	0.67	1.18E-09	5.90E-09
s-rrp-RRP-npc-1	NCGC00090701-06	OCc2cnc1ccccc12	1	activity_mipe	1.3	13.68542878	104.69	11.55021631	93.29	104.84	-4.86	3.93		4	104.69	472.3440217	95.33880545	96.41201992	97.33500937	88.63480291	98.4744006	82.38029186	102.6932267	104.6917762																		82.38	0.46	1.18E-09	5.90E-09
s-rrp-RRP-npc-1	NCGC00091080-03	[Na+].CN(C)c1ccc(/N=N/S([O-])(=O)=O)cc1	1	activity_mipe	1.3	0.081107614	121.97	-11.48111409	127.35	115.87	-7.09	4.95		4	133.33	514.079073	126.349722	122.0341187	133.3302275	116.2568148	121.6830448	113.7971572	112.6154603	121.9659035																		112.62	0.65	1.12E-09	5.60E-09
s-rrp-RRP-npc-1	NCGC00091080-03	[Na+].CN(C)c1ccc(/N=N/S([O-])(=O)=O)cc1	1	activity_mipe	1.3	0.020373312	125.02	60.62116967	74.55	135.17	-7.69	0.4		1.4	137.93	577.7270649	80.31020184	115.4422426	96.78165228	106.0876194	133.0959133	128.7896415	137.9313715	125.017345																		80.31	0.71	1.12E-09	5.60E-09
s-rrp-RRP-npc-1	NCGC00091080-03	[Na+].CN(C)c1ccc(/N=N/S([O-])(=O)=O)cc1	1	activity_mipe	1.3	0.00161831	124.37	12	114.25	126.25	-8.79	4.95		4	131.21	620.5061056	115.748942	131.2056793	124.3418303	127.1525157	128.7849464	120.7201671	127.2383131	124.371728																		115.75	0.58	1.12E-09	5.60E-09
s-rrp-RRP-npc-1	NCGC00091080-03	[Na+].CN(C)c1ccc(/N=N/S([O-])(=O)=O)cc1	1	activity_mipe	5		130.8	0	0	0				4	158.3	704.2538275	146.6591694	158.3002392	131.2207566	122.8195386	157.6542377	137.9223246	150.4877527	130.7963589																		122.82		1.12E-09	5.60E-09
s-rrp-RRP-npc-1	NCGC00091088-05	c1cccc2occc12	1	activity_mipe	1.2	0.043277126	69.56	44.67676772	26.6	71.28	-7.36	0.5		1.2	71.28	276.5367562	30.66229302	37.89037951	52.79506116	52.19126025	61.39864501	66.80263551	71.2758757	69.55718889																		30.66	0.96	1.18E-09	5.90E-09
s-rrp-RRP-npc-1	NCGC00091088-05	c1cccc2occc12	1	activity_mipe	1.3	0.048557734	98.58	20.11985271	77.17	97.29	-7.31	1.22		4	108.16	447.6180285	79.79387993	74.69400267	87.52966765	87.66222239	108.1623401	95.44192607	89.47726173	98.578043																		74.69	0.67	1.18E-09	5.90E-09
s-rrp-RRP-npc-1	NCGC00091088-05	c1cccc2occc12	1	activity_mipe	1.3	0.068589622	118.62	36	89.87	125.87	-7.16	0.2		4	118.62	549.8758879	93.86832287	111.043301	111.393097	98.56498066	116.3186873	114.872826	118.5835586	118.6200098																		93.87	0.56	1.18E-09	5.90E-09
s-rrp-RRP-npc-1	NCGC00091088-05	c1cccc2occc12	1	activity_mipe	1.3	0.003857078	109.58	24	78.05	102.05	-8.41	4.5		3	109.58	491.8773809	78.05284414	98.90696819	101.908072	105.3743564	104.0139494	106.1171346	85.53922771	109.5753745																		78.05	0.58	1.18E-09	5.90E-09
s-rrp-RRP-npc-1	NCGC00091146-04	c1ccc2Sc3ccccc3Nc2c1	1	activity_mipe	1.3	4.855773368	119.1	-18.10949008	136.54	118.43	-5.31	3.07		4	145.74	656.5816334	131.0372576	141.1338812	132.9530054	132.0458245	145.7357716	131.3103067	117.6126825	119.0969911																		117.61	0.73	1.18E-09	5.90E-09
s-rrp-RRP-npc-1	NCGC00091146-04	c1ccc2Sc3ccccc3Nc2c1	1	activity_mipe	1.3	0.153553036	106.67	-21.81742996	132.95	111.14	-6.81	3.13		4	134.95	599.9427746	134.9524346	129.1747869	134.4572332	123.3350407	103.4379096	118.0653136	115.1995482	106.667384																		103.44	0.83	1.18E-09	5.90E-09
s-rrp-RRP-npc-1	NCGC00091146-04	c1ccc2Sc3ccccc3Nc2c1	1	activity_mipe	1.1	0.02730602	72.91	58.08905666	17.55	75.64	-7.56	0.8		1.2	84.28	289.8609473	22.25020122	29.94993252	47.4012193	67.07679696	65.83010514	70.26321593	84.28322015	72.9098828																		22.25	0.95	1.18E-09	5.90E-09
s-rrp-RRP-npc-1	NCGC00091146-04	c1ccc2Sc3ccccc3Nc2c1	1	activity_mipe	1.3	0.009688542	112.31	36.46710185	78.83	115.3	-8.01	0.6		1.4	119.97	532.0796317	82.83267886	99.45079771	101.042647	113.4197408	101.4851924	119.7728906	119.9699889	112.3095556																		82.83	0.77	1.18E-09	5.90E-09
s-rrp-RRP-npc-1	NCGC00091163-03	CC(C)(C(C)(C)C(C)C)C(C)(C)S	1	activity_mipe	5		138.21	0	0	0				4	145.69	673.5333701	132.5914355	139.4378427	140.1783293	132.5466112	120.4038391	145.6917799	136.3293919	138.2076298																		120.4		1.18E-09	5.90E-09
s-rrp-RRP-npc-1	NCGC00091163-03	CC(C)(C(C)(C)C(C)C)C(C)(C)S	1	activity_mipe	1.1	0.086349218	90.66	15.5	96.48	111.98	-7.06	1.83		4	115.09	449.0638852	93.48349128	99.40904108	98.07829938	107.3699347	115.0863162	111.8106817	108.9495708	90.66093866																		90.66	0.9	1.18E-09	5.90E-09
s-rrp-RRP-npc-1	NCGC00091163-03	CC(C)(C(C)(C)C(C)C)C(C)(C)S	1	activity_mipe	1.1	0.121971512	96.52	82.28469811	20.43	102.72	-6.91	0.4		1.2	96.52	333.6348291	26.44065457	46.09746168	53.68425127	57.52618546	75.49263653	84.94055257	95.34267235	96.52055845																		26.44	0.97	1.18E-09	5.90E-09
s-rrp-RRP-npc-1	NCGC00091163-03	CC(C)(C(C)(C)C(C)C)C(C)(C)S	1	activity_mipe	1.3	0.004855773	111.38	29.61717428	81.37	110.99	-8.31	1.48		4	119.39	529.3619244	84.3684021	98.42911251	108.1160836	112.9260929	119.3944237	106.7696672	105.1333596	111.3813542																		84.37	0.84	1.18E-09	5.90E-09
s-rrp-RRP-npc-1	NCGC00090702-02	Nc1cc(O)c(C)cc1	1	activity_mipe	2.3	12.19715124	140.15	-10.72712855	130.13	119.4	-4.91	4.95		4	140.15	553.1750509	123.1285921	134.2447117	127.0850262	129.1240773	132.6497225	134.0160263	120.4393183	140.1541305																		120.44	0.45	1.18E-09	5.90E-09
s-rrp-RRP-npc-1	NCGC00090702-02	Nc1cc(O)c(C)cc1	1	activity_mipe	1.3	0.010870723	140.8	-13.49465051	137.14	123.64	-7.96	4.95		4	140.8	542.933043	134.1375995	139.3771313	111.6420574	136.5682776	129.1601268	118.6267715	121.318264	140.7969105																		111.64	0.39	1.18E-09	5.90E-09
s-rrp-RRP-npc-1	NCGC00090702-02	Nc1cc(O)c(C)cc1	1	activity_mipe	1.3	0.096885416	86.18	57.85815976	31.69	89.54	-7.01	0.4		1.2	89.28	323.1934777	41.89085971	37.68597578	57.1839938	69.87585103	71.37195752	68.61271738	89.28267036	86.1785076																		37.69	0.89	1.18E-09	5.90E-09
s-rrp-RRP-npc-1	NCGC00090702-02	Nc1cc(O)c(C)cc1	1	activity_mipe	1.3	0.006113057	117.45	-22.20611688	138.74	116.53	-8.21	4.95		4	138.24	597.0238729	138.2361157	129.4421925	113.8388716	107.6476849	126.7809367	112.0968272	122.2539046	117.4487413																		107.65	0.66	1.18E-09	5.90E-09
s-rrp-RRP-npc-1	NCGC00090704-03	Cl[In](Cl)Cl	1	activity_mipe	5		119.4	0	0	0				4	139.62	599.5379041	114.8311909	139.6231347	116.5055598	113.4378088	121.4576989	113.1370152	124.6379805	119.404138																		113.14		1.18E-09	5.90E-09
s-rrp-RRP-npc-1	NCGC00090704-03	Cl[In](Cl)Cl	1	activity_mipe	2.3	48.55773367	130.51	37.26109426	102	139.26	-4.31	1		4	130.51	529.4314142	98.57205806	118.1312864	89.65104049	104.8646961	104.7367511	110.695719	104.6497392	130.50623																		89.65	0.49	1.18E-09	5.90E-09
s-rrp-RRP-npc-1	NCGC00090704-03	Cl[In](Cl)Cl	1	activity_mipe	5		105.15	0	0	0				4	111.74	510.399104	91.88890135	111.7406518	105.9860977	87.71806618	105.7915475	108.1099717	102.8887397	105.1501384																		87.72		1.18E-09	5.90E-09
s-rrp-RRP-npc-1	NCGC00090704-03	Cl[In](Cl)Cl	1	activity_mipe	5		132.91	0	0	0				4	134.25	630.945358	134.2471061	120.8280972	132.275134	120.0809567	130.5585019	122.4052518	129.1272227	132.9147827																		120.08		1.18E-09	5.90E-09
s-rrp-RRP-npc-1	NCGC00090708-05	Oc1cccc2cccnc12	1	activity_mipe	1.4	0.030637859	43.17	37.6722699	27.16	64.84	-7.51	1.97		1.4	75.02	216.2344248	27.42427402	28.2529783	44.66714252	68.1165143	53.99297094	60.37164401	75.01936599	43.17195901																		27.42	0.87	1.18E-09	5.90E-09
s-rrp-RRP-npc-1	NCGC00090708-05	Oc1cccc2cccnc12	1	activity_mipe	1.3	0.001722893	110.47	28	93.39	121.39	-8.76	4.95		4	130.1	504.8505412	96.89091605	127.5954354	126.2191549	111.4974046	121.5235179	112.1445821	130.0957412	110.4735593																		96.89	0.62	1.18E-09	5.90E-09
s-rrp-RRP-npc-1	NCGC00090708-05	Oc1cccc2cccnc12	1	activity_mipe	1.3	0.306378587	78.07	24.5	73.79	98.29	-6.51	0.6		4	99.52	363.4061696	69.79030728	87.60815354	75.28172064	80.20794429	89.13827129	99.51592405	92.39134957	78.06589656																		69.79	0.64	1.18E-09	5.90E-09
s-rrp-RRP-npc-1	NCGC00090708-05	Oc1cccc2cccnc12	1	activity_mipe	1.3	13.68542878	85.92	-45.47052564	126.9	81.43	-4.86	0.7		-2.4	131.7	588.4923554	96.9338019	131.1115323	117.5244399	131.7013657	122.4488554	108.2215824	108.936922	85.92212127																		85.92	0.84	1.18E-09	5.90E-09
s-rrp-RRP-npc-1	NCGC00163724-03	O=C1SC(=NN1CSP(=S)(OC)OC)OC	1	activity_mipe	1.3	0.00153553	106.06	16.5	96.03	112.53	-8.81	4.95		4	124.5	469.7547937	99.52580138	113.6493991	107.2164209	113.4353175	109.9415818	105.7221814	124.5031647	106.0620838																		99.53	0.39	1.18E-09	5.90E-09
s-rrp-RRP-npc-1	NCGC00163724-03	O=C1SC(=NN1CSP(=S)(OC)OC)OC	1	activity_mipe	1.3	1.368542878	125.17	44	90.4	134.4	-5.86	0.2		2.4	125.17	542.8678719	94.39771969	96.73601551	120.5803642	97.89812435	116.0774047	103.2826127	122.582747	125.170127																		94.4	0.49	1.18E-09	5.90E-09
s-rrp-RRP-npc-1	NCGC00163724-03	O=C1SC(=NN1CSP(=S)(OC)OC)OC	1	activity_mipe	5		121.2	0	0	0				4	134.81	623.4910455	133.2829315	126.7610763	127.0325476	112.2675129	134.8070781	127.408877	122.7691795	121.198416																		112.27		1.18E-09	5.90E-09
s-rrp-RRP-npc-1	NCGC00163724-03	O=C1SC(=NN1CSP(=S)(OC)OC)OC	1	activity_mipe	5		110.78	0	0	0				4	120.57	544.5659231	100.9682457	120.5683284	104.5213102	109.8578617	113.5647205	104.7868011	109.5173157	110.7825602																		100.97		1.18E-09	5.90E-09
s-rrp-RRP-npc-1	NCGC00091775-03	O=[N+]([O-])c1cc(cc(C)c1O)[N+]([O-])=O	1	activity_mipe	2.3	4.855773368	100.75	12.13601402	98.31	110.45	-5.31	3.07		4	110.25	424.1501798	103.9487815	100.6174379	89.66876985	101.2459122	95.4462761	102.1861348	110.2478107	100.746961																		89.67	0.49	1.18E-09	5.90E-09
s-rrp-RRP-npc-1	NCGC00091775-03	O=[N+]([O-])c1cc(cc(C)c1O)[N+]([O-])=O	1	activity_mipe	1.3	1.087072248	93.82	28.33077052	86.6	114.93	-5.96	2.25		4	115.06	409.5826834	84.4310684	98.41384635	88.18908459	82.9054263	95.44443512	112.7335172	115.0597807	93.82089623																		82.91	0.84	1.18E-09	5.90E-09
s-rrp-RRP-npc-1	NCGC00091775-03	O=[N+]([O-])c1cc(cc(C)c1O)[N+]([O-])=O	1	activity_mipe	1.1	0.008634922	82.98	61.64298792	14.06	75.7	-8.06	0.9		1.2	82.98	311.7831197	20.32132147	42.70048141	58.48098123	73.11627051	70.41937544	74.53774096	73.03928789	82.98380774																		20.32	0.97	1.18E-09	5.90E-09
s-rrp-RRP-npc-1	NCGC00091775-03	O=[N+]([O-])c1cc(cc(C)c1O)[N+]([O-])=O	1	activity_mipe	1.3	1.368542878	124.83	21.51950576	103.05	124.57	-5.86	2.25		4	124.83	554.6566124	100.5699434	108.830079	112.8132812	94.30368863	106.9809432	123.5792568	123.9773149	124.8287342																		94.3	0.77	1.18E-09	5.90E-09
s-rrp-RRP-npc-1	NCGC00163927-04	Clc1cc(Cl)c(Cl)nc1OCC(=O)O	1	activity_mipe	1.3	2.786233408	97.34	-26.38727382	119.97	93.59	-5.55	1.33		4	131.59	555.7221425	115.394862	116.0927792	131.5858956	117.4507085	113.4657321	106.8441962	90.00631812	97.34085836																		90.01	0.8	1.20E-09	6.02E-09
s-rrp-RRP-npc-1	NCGC00163927-04	Clc1cc(Cl)c(Cl)nc1OCC(=O)O	1	activity_mipe	5		104.48	0	0	0				4	112.65	524.4938016	109.0790611	104.6874967	91.07105939	112.6479809	110.7393311	101.9212101	109.9845895	104.4756133																		91.07		1.20E-09	6.02E-09
s-rrp-RRP-npc-1	NCGC00163927-04	Clc1cc(Cl)c(Cl)nc1OCC(=O)O	1	activity_mipe	1.3	0.881084366	116.51	-9.5	126.65	117.15	-6.05	1.33		4	137.13	614.3115112	114.648545	137.1347171	125.2435981	129.6450923	121.3279777	118.3682401	118.390459	116.5091768																		114.65	0.33	1.20E-09	6.02E-09
s-rrp-RRP-npc-1	NCGC00163927-04	Clc1cc(Cl)c(Cl)nc1OCC(=O)O	1	activity_mipe	1.1	0.015668142	79.98	42.73447308	31.67	74.41	-7.8	1.86		1.2	82.82	316.2316509	33.14188959	36.00852527	65.77901768	64.75956621	71.68560123	71.01141786	82.81807627	79.97646846																		33.14	0.92	1.20E-09	6.02E-09
s-rrp-RRP-mipe-1	NCGC00238624-04	ClC1=C[NH]N=C1C\2NC(=N\C3=C2C(=O)CCC3)/NC4=NC5=CC=CC=C5O4	1	activity	1.3	0.020931028	124.32	-30.04292325	150.38	120.34	-7.68	0.3	T5457403	-1.4	146.93	630.2576098	146.3780421	133.8902015	143.5346019	133.6932144	133.8276632	115.5089394	146.9262028	119.7413017	132.4290127	116.8290122	124.3156433															115.51	0.37	7.80E-10	2.34E-09	4.61E-05
s-rrp-RRP-npc-1	NCGC00091663-03	Nc1cc(Cl)ccc1N	1	activity_mipe	5		117.2	0	0	0				4	148.05	626.3599013	124.4893837	148.0482826	109.9989531	124.728848	131.1056582	130.881037	117.6815175	117.1986719																		110		1.18E-09	5.90E-09
s-rrp-RRP-npc-1	NCGC00091663-03	Nc1cc(Cl)ccc1N	1	activity_mipe	5		103.77	0	0	0				4	112.23	525.6009237	105.449638	109.7819505	106.5308156	112.232197	92.46126393	107.7591563	107.7564532	103.7729013																		92.46		1.18E-09	5.90E-09
s-rrp-RRP-npc-1	NCGC00091663-03	Nc1cc(Cl)ccc1N	1	activity_mipe	1.3	0.068589622	115.71	-6.88960518	129.2	122.31	-7.16	4.95		4	133.41	621.5337735	130.198473	124.6218268	133.4071805	119.3906085	127.4417644	123.0650976	124.9444298	115.7071354																		115.71	0.44	1.18E-09	5.90E-09
s-rrp-RRP-npc-1	NCGC00091663-03	Nc1cc(Cl)ccc1N	1	activity_mipe	1.4	0.061130565	66.19	55.3658445	19.23	74.6	-7.21	0.4		1.2	76.28	267.0823015	24.4161422	39.05200083	48.12077897	46.65125695	53.78622093	70.39426336	76.2819867	66.18654666																		24.42	0.89	1.18E-09	5.90E-09
s-rrp-RRP-npc-1	NCGC00091759-02	Clc1c([N+]([O-])=O)c(Cl)c(Cl)cc1Cl	1	activity_mipe	1.3	0.001722893	105.8	22.63617859	93.6	116.24	-8.76	4.95		4	130.22	487.5314031	96.59928307	121.8551234	130.2163218	113.5482523	99.64506187	116.5939381	115.1772509	105.7982988																		96.6	0.39	1.18E-09	5.90E-09
s-rrp-RRP-npc-1	NCGC00091759-02	Clc1c([N+]([O-])=O)c(Cl)c(Cl)cc1Cl	1	activity_mipe	1.3	0.024336516	105.78	-24.97843942	133.86	108.88	-7.61	2.72		-1.4	136.34	577.1474352	131.359793	136.3352124	117.8717377	112.5745965	103.0444268	109.3375826	114.4800205	105.7810157																		103.04	0.9	1.18E-09	5.90E-09
s-rrp-RRP-npc-1	NCGC00091759-02	Clc1c([N+]([O-])=O)c(Cl)c(Cl)cc1Cl	1	activity_mipe	1.3	0.343762429	125.62	57.62021713	74.12	131.74	-6.46	0.4		1.4	128.24	508.9881079	78.12678648	87.96737513	85.28501267	95.92462089	118.398394	102.4117178	128.2401989	125.6249777																		78.13	0.85	1.18E-09	5.90E-09
s-rrp-RRP-npc-1	NCGC00091759-02	Clc1c([N+]([O-])=O)c(Cl)c(Cl)cc1Cl	1	activity_mipe	1.3	0.004327713	115.28	40.13328113	78.25	118.39	-8.36	0.9		1.4	130.32	557.6833445	82.98632387	109.9272409	101.0849684	118.6503716	130.3195826	113.6099694	116.5615304	115.2797223																		82.99	0.7	1.18E-09	5.90E-09
s-rrp-RRP-npc-1	NCGC00090962-05	O=C2C=C(Oc1ccccc12)c3ccccc3	1	activity_mipe	2.3	8.547183621	94.25	38	92.2	130.2	-5.07	0.8		4	120.67	421.7905174	88.19521256	99.28027103	93.39151799	99.95115279	99.1644806	98.59008742	120.6715635	94.25499681																		88.2	0.73	1.17E-09	5.87E-09
s-rrp-RRP-npc-1	NCGC00090962-05	O=C2C=C(Oc1ccccc12)c3ccccc3	1	activity_mipe	1.3	0.042837393	101.11	-50.31271344	155.02	104.71	-7.37	0.3		-1.4	150.45	616.6092953	150.4536464	128.7847128	133.3074185	119.5329574	123.5824921	114.9414626	121.285643	101.1144989																		101.11	0.76	1.17E-09	5.87E-09
s-rrp-RRP-npc-1	NCGC00090962-05	O=C2C=C(Oc1ccccc12)c3ccccc3	1	activity_mipe	1.1	0.013546373	77.16	45.36601316	67.29	112.66	-7.87	0.7		1.2	113.36	424.0107383	71.47853682	87.37715365	93.28304514	105.9436225	110.0925029	110.5326648	113.3572742	77.16411024																		71.48	0.98	1.17E-09	5.87E-09
s-rrp-RRP-npc-1	NCGC00090962-05	O=C2C=C(Oc1ccccc12)c3ccccc3	1	activity_mipe	2.3	67.89269278	65.23	-31.19154667	90.72	59.53	-4.17	4.95		4	99.19	443.4586757	83.72222482	98.67971114	93.60225935	80.14241841	85.86878019	99.18874549	94.17154697	65.22926926																		65.23	0.63	1.17E-09	5.87E-09
s-rrp-RRP-npc-1	NCGC00090986-03	Oc1ccc(CCCCCCCC)cc1	1	activity_mipe	1.3	0.003896336	137.43	-23.44882851	162.38	138.93	-8.41	1.11		4	158.38	705.7879463	158.3758249	144.9353235	148.584399	125.9184678	146.3525624	141.3518417	137.9706255	137.4270694																		125.92	0.51	1.19E-09	5.93E-09
s-rrp-RRP-npc-1	NCGC00090986-03	Oc1ccc(CCCCCCCC)cc1	1	activity_mipe	1.1	0.017404292	76.68	62.89238204	19.58	82.48	-7.76	0.6		1.2	85.7	325.5903872	25.5950775	44.18455754	55.48460111	68.22056413	74.76802524	85.70005709	83.6371403	76.68371175																		25.6	0.97	1.19E-09	5.93E-09
s-rrp-RRP-npc-1	NCGC00090986-03	Oc1ccc(CCCCCCCC)cc1	1	activity_mipe	5		112.26	0	0	0				4	124.46	570.7604745	112.8327857	119.4230761	105.5096071	117.7569799	124.4613657	112.6354285	112.3194311	112.2583652																		105.51		1.19E-09	5.93E-09
s-rrp-RRP-npc-1	NCGC00090986-03	Oc1ccc(CCCCCCCC)cc1	1	activity_mipe	1.3	0.001740429	105.48	22.5	108.52	131.02	-8.76	4.95		4	142.41	549.6382358	111.5179673	142.4142416	129.5053676	131.1841329	118.4378178	129.0261726	136.7945571	105.4842479																		105.48	0.5	1.19E-09	5.93E-09
s-rrp-RRP-mipe-1	NCGC00091009-05	O=C4CC[C@@]3(C)C(CC[C@@H]2[C@@H]3CC[C@@]1(C)[C@H]2CC[C@]1(C)O)=C4	1	activity	5		127.93						T5457407	4	143.47	638.5643513	124.5046805	139.7406006	120.8124477	121.563844	122.0674471	143.4708172	124.6091536	136.5924631	122.0518907	130.7854909	127.9318267															120.81		1.56E-09	4.68E-09	9.22E-05
s-rrp-RRP-npc-1	NCGC00091009-05	O=C4CC[C@@]3(C)C(CC[C@@H]2[C@@H]3CC[C@@]1(C)[C@H]2CC[C@]1(C)O)=C4	1	activity_mipe	1.3	0.043662491	106.33	30.9452272	68.66	99.6	-7.36	0.6		1.2	106.33	434.5762581	73.10413233	72.73310966	82.4088083	92.32530495	92.7085349	95.93516504	92.47376001	106.3307867																		72.73	0.88	1.08E-09	5.40E-09
s-rrp-RRP-npc-1	NCGC00091009-05	O=C4CC[C@@]3(C)C(CC[C@@H]2[C@@H]3CC[C@@]1(C)[C@H]2CC[C@]1(C)O)=C4	1	activity_mipe	1.3	0.004366249	95.75	-30.94576504	139.22	108.27	-8.36	4.95		-1.4	139.05	555.9936805	139.0501259	115.8588889	107.8846448	102.9430732	118.5130798	111.6123676	114.6396744	95.74753025																		95.75	0.7	1.08E-09	5.40E-09
s-rrp-RRP-npc-1	NCGC00091009-05	O=C4CC[C@@]3(C)C(CC[C@@H]2[C@@H]3CC[C@@]1(C)[C@H]2CC[C@]1(C)O)=C4	1	activity_mipe	1.3	0.002754917	141.97	30.53461254	118.92	149.45	-8.56	4.5		1.4	158.86	731.7241347	119.4164526	148.0590325	139.1725405	150.3825166	158.8628352	104.5458499	156.4141996	141.9740837																		104.55	0.72	1.08E-09	5.40E-09
s-rrp-RRP-npc-1	NCGC00091009-05	O=C4CC[C@@]3(C)C(CC[C@@H]2[C@@H]3CC[C@@]1(C)[C@H]2CC[C@]1(C)O)=C4	1	activity_mipe	1.3	0.001549204	143.23	24	115.57	139.57	-8.81	4.95		4	151.21	678.0134959	119.0715212	143.8480452	137.690533	138.5145236	151.2087355	135.7093127	126.2930563	143.2272214																		119.07	0.5	1.08E-09	5.40E-09
s-rrp-RRP-npc-1	NCGC00090987-03	O=C(O)Cc2cccc1ccccc12	1	activity_mipe	2.3	68.5896219	121.18	-22.1971373	139.18	116.98	-4.16	4.95		4	148.4	687.6159984	132.1785865	146.3098677	138.2896092	132.8172913	136.548417	148.3966399	141.1269361	121.1809721																		121.18	0.55	1.18E-09	5.90E-09
s-rrp-RRP-npc-1	NCGC00090987-03	O=C(O)Cc2cccc1ccccc12	1	activity_mipe	1.3	0.001722893	142.34	21.5	107.58	129.08	-8.76	4.95		4	142.34	628.3890338	110.5833495	137.7920433	124.8485	126.7070079	133.7494042	124.8280132	113.2282876	142.3379872																		110.58	0.35	1.18E-09	5.90E-09
s-rrp-RRP-npc-1	NCGC00090987-03	O=C(O)Cc2cccc1ccccc12	1	activity_mipe	2.3	12.19715124	120.1	-21.51850043	125.94	104.43	-4.91	4.95		4	132.45	530.1491787	124.9435074	115.24991	132.4483637	122.8392299	128.2292775	131.0273975	107.0114237	120.0985415																		107.01	0.6	1.18E-09	5.90E-09
s-rrp-RRP-npc-1	NCGC00090987-03	O=C(O)Cc2cccc1ccccc12	1	activity_mipe	1.3	0.001722893	114.91	-19.26896587	134.37	115.1	-8.76	4.95		4	131.87	578.6769455	131.8699345	112.1162298	118.0369249	111.6395709	110.8124629	124.4936734	113.8522196	114.9079615																		110.81	0.64	1.18E-09	5.90E-09
s-rrp-RRP-npc-1	NCGC00091205-03	O=[N+]([O-])c1cccc(C)c1[N+]([O-])=O	1	activity_mipe	1.3	0.408894187	126.64	64.79649527	76.41	141.2	-6.39	0.3		1.4	136.57	524.6639884	78.69426399	94.68466346	96.37425599	113.1837885	101.0111323	106.1872396	136.5726498	126.6436646																		78.69	0.77	8.44E-10	4.22E-09
s-rrp-RRP-npc-1	NCGC00091205-03	O=[N+]([O-])c1cccc(C)c1[N+]([O-])=O	1	activity_mipe	5		127.11	0	0	0				4	132.63	630.1026461	128.2794789	130.484082	130.7448437	119.653355	132.6307536	132.1238974	128.1787309	127.107112																		119.65		8.44E-10	4.22E-09
s-rrp-RRP-npc-1	NCGC00091205-03	O=[N+]([O-])c1cccc(C)c1[N+]([O-])=O	1	activity_mipe	1.3	0.003247962	116.01	39.12746401	76.03	115.16	-8.49	1.1		1.4	122.49	536.3495073	80.25640095	103.1839169	101.7041301	122.4850156	120.4275965	108.7711396	112.6541934	116.0102738																		80.26	0.8	8.44E-10	4.22E-09
s-rrp-RRP-npc-1	NCGC00091205-03	O=[N+]([O-])c1cccc(C)c1[N+]([O-])=O	1	activity_mipe	5		130.14	0	0	0				4	159.19	667.843096	141.9789266	128.0254773	159.1876949	125.477638	135.1331458	117.6158669	154.0663086	130.1383423																		117.62		8.44E-10	4.22E-09
s-rrp-RRP-npc-1	NCGC00091210-02	[O-][N+](=O)c2cc(cc1ccccc12)[N+]([O-])=O	1	activity_mipe	5		139.19	0	0	0				4	139.19	649.3193267	131.8250507	132.9328442	132.4939816	117.1896897	136.9886054	128.5693188	131.6992469	139.1929391																		117.19		1.18E-09	5.90E-09
s-rrp-RRP-npc-1	NCGC00091210-02	[O-][N+](=O)c2cc(cc1ccccc12)[N+]([O-])=O	1	activity_mipe	1.3	0.172289341	155.64	-20.70236439	144.74	124.04	-6.76	2.41		4	157.26	579.6093133	134.7399398	157.2611136	142.0412692	136.7349921	123.032504	128.0812121	122.0713028	155.6369223																		122.07	0.69	1.18E-09	5.90E-09
s-rrp-RRP-npc-1	NCGC00091210-02	[O-][N+](=O)c2cc(cc1ccccc12)[N+]([O-])=O	1	activity_mipe	1.3	0.061130565	108.42	12.76739136	96.9	109.67	-7.21	4.95		4	119.07	521.5263861	101.6706492	98.00568107	91.44782303	119.074132	104.5550972	98.67324451	118.8542892	108.4238504																		91.45	0.44	1.18E-09	5.90E-09
s-rrp-RRP-npc-1	NCGC00091210-02	[O-][N+](=O)c2cc(cc1ccccc12)[N+]([O-])=O	1	activity_mipe	1.3	0.004855773	109.29	-20.6108781	133.39	112.78	-8.31	0.7		4	129.39	579.0874087	129.3864261	118.7563402	122.2887573	110.2880311	115.9740297	109.8325816	118.6987947	109.2940277																		109.29	0.65	1.18E-09	5.90E-09
s-rrp-RRP-npc-1	NCGC00091011-05	O=[N+]([O-])c1ccc(cc1)[C@@H](O)[C@@H](CO)NC(=O)C(Cl)Cl	1	activity_mipe	1.3	0.001722893	95.76	-19.74602076	111.63	91.88	-8.76	4.95		4	109.13	462.3518328	109.1279855	90.8485873	92.02075718	76.4229682	91.99557874	91.09222008	105.4155928	95.76370606																		76.42	0.37	1.18E-09	5.90E-09
s-rrp-RRP-npc-1	NCGC00091011-05	O=[N+]([O-])c1ccc(cc1)[C@@H](O)[C@@H](CO)NC(=O)C(Cl)Cl	1	activity_mipe	1.3	0.013685429	124.61	-14.931205	125.95	111.02	-7.86	4.95		4	137.34	490.8658981	114.9470929	137.3423608	104.6890549	111.0777552	119.8922251	100.0044221	120.19091	124.6103265																		100	0.35	1.18E-09	5.90E-09
s-rrp-RRP-npc-1	NCGC00091011-05	O=[N+]([O-])c1ccc(cc1)[C@@H](O)[C@@H](CO)NC(=O)C(Cl)Cl	1	activity_mipe	1.3	0.485577337	109.96	38.77634494	79.69	118.47	-6.31	0.3		1.4	115.36	487.959644	80.69439036	95.52088089	85.09330746	103.6106104	96.02574977	98.85728364	115.3572497	109.957143																		80.69	0.7	1.18E-09	5.90E-09
s-rrp-RRP-npc-1	NCGC00091011-05	O=[N+]([O-])c1ccc(cc1)[C@@H](O)[C@@H](CO)NC(=O)C(Cl)Cl	1	activity_mipe	1.3	0.021689943	106.09	39.68860225	82.03	121.72	-7.66	0.5		1.4	127.9	458.908406	86.20318521	99.99281696	102.0767051	105.873735	127.8987145	106.1650273	125.3888214	106.0925359																		86.2	0.7	1.18E-09	5.90E-09
s-rrp-RRP-npc-1	NCGC00091426-02	O=[N+]([O-])c1ccc(N)cc1	1	activity_mipe	1.3	0.086349218	109.25	-12.66174336	123.13	110.47	-7.06	4.95		4	131.39	571.8586285	125.1290364	112.9926094	131.3925448	110.5732768	117.3393429	112.4679107	103.3275836	109.2464981																		103.33	0.51	1.18E-09	5.90E-09
s-rrp-RRP-npc-1	NCGC00091426-02	O=[N+]([O-])c1ccc(N)cc1	1	activity_mipe	1.3	0.343762429	102.98	16.97345703	99.96	116.93	-6.46	4.95		4	119.45	456.8842347	99.93232992	105.0846108	100.5079454	93.70444906	119.4469888	118.1806616	113.2112429	102.984082																		93.7	0.84	1.18E-09	5.90E-09
s-rrp-RRP-npc-1	NCGC00091426-02	O=[N+]([O-])c1ccc(N)cc1	1	activity_mipe	2.3	19.33118196	109.26	-66.02763496	157.97	91.95	-4.71	0.4		-2.4	163.39	700.2057491	163.3859008	137.9735238	153.3109001	143.5333336	138.1613562	151.4897057	124.1993858	109.2648885																		109.26	0.66	1.18E-09	5.90E-09
s-rrp-RRP-npc-1	NCGC00091426-02	O=[N+]([O-])c1ccc(N)cc1	1	activity_mipe	5		104.76	0	0	0				4	123.47	529.2448174	98.64445676	107.4487819	123.4695341	106.7293711	109.9244132	95.99889327	101.7603109	104.761248																		96		1.18E-09	5.90E-09
s-rrp-RRP-npc-1	NCGC00091650-03	Nc1ccc(cc1O)[N+]([O-])=O	1	activity_mipe	1.2	0.061130565	70.13	39.46306271	28.32	67.79	-7.21	3.99		1.2	74.4	267.0930551	23.8772995	34.60259075	28.91885539	71.68048263	59.65810692	74.40350712	63.36578816	70.13022573																		23.88	0.93	1.18E-09	5.90E-09
s-rrp-RRP-npc-1	NCGC00091650-03	Nc1ccc(cc1O)[N+]([O-])=O	1	activity_mipe	2.3	68.5896219	124.02	15.04857075	111.85	126.9	-4.16	4.95		4	124.02	558.0155187	113.9006881	104.8356706	114.8187994	104.6935458	118.6675906	119.0288808	105.5974112	124.0225611																		104.69	0.35	1.18E-09	5.90E-09
s-rrp-RRP-npc-1	NCGC00091650-03	Nc1ccc(cc1O)[N+]([O-])=O	1	activity_mipe	5		109.18	0	0	0				4	127.36	553.1189028	102.6413647	117.6981242	109.6981393	102.7041341	127.3578848	109.1707509	108.2035688	109.1842913																		102.64		1.18E-09	5.90E-09
s-rrp-RRP-npc-1	NCGC00091650-03	Nc1ccc(cc1O)[N+]([O-])=O	1	activity_mipe	5		95.35	0	0	0				4	115.79	517.4153744	97.52197012	115.7895971	103.6319685	107.8889196	95.32258492	103.9936078	107.1730299	95.34644867																		95.32		1.18E-09	5.90E-09
s-rrp-RRP-npc-1	NCGC00091253-05	COc1cc(OC)c(cc1OC)C=O	1	activity_mipe	1.1	5.282474491	123.53	44.05921067	88.69	132.75	-5.28	0.4		2.2	123.53	505.8155687	87.19271755	95.73655997	90.49841197	99.06100882	104.5760838	103.5194164	117.3059905	123.525277																		87.19	0.93	1.15E-09	5.75E-09
s-rrp-RRP-npc-1	NCGC00091253-05	COc1cc(OC)c(cc1OC)C=O	1	activity_mipe	1.3	0.001488804	125.14	16.5	94.06	110.56	-8.83	4.95		4	125.14	467.3025731	97.56071935	119.4902883	105.6375776	103.1493171	114.6379023	116.7564309	103.0350209	125.1384983																		97.56	0.35	1.15E-09	5.75E-09
s-rrp-RRP-npc-1	NCGC00091253-05	COc1cc(OC)c(cc1OC)C=O	1	activity_mipe	1.3	0.010539922	114.59	-14.80940674	145.27	130.46	-7.98	4.95		-3	145.27	667.5128999	145.2669211	144.7973835	130.0004758	130.8561408	136.7498529	132.2519345	137.7321252	114.5924155																		114.59	0.48	1.15E-09	5.75E-09
s-rrp-RRP-npc-1	NCGC00091253-05	COc1cc(OC)c(cc1OC)C=O	1	activity_mipe	1.1	0.187429268	91.17	72.35026851	26.35	98.7	-6.73	0.5		1.2	97.23	323.7217531	31.42815723	34.05571653	48.80264907	69.01270111	57.32569394	92.66698297	97.22631522	91.16688161																		31.43	0.9	1.15E-09	5.75E-09
s-rrp-RRP-npc-1	NCGC00091261-03	O=[N+]([O-])c1cc(N)ccc1O	1	activity_mipe	1.2	0.024336516	79.01	62.91421436	15.71	78.62	-7.61	0.5		1.2	79.96	293.879707	21.54839782	41.69860521	47.59965748	64.18251652	64.45379292	70.02482732	79.96261218	79.01287147																		21.55	0.96	1.18E-09	5.90E-09
s-rrp-RRP-npc-1	NCGC00091261-03	O=[N+]([O-])c1cc(N)ccc1O	1	activity_mipe	1.3	0.008634922	109.73	31.50415716	87.36	118.86	-8.06	1.37		1.4	139.81	563.6546025	88.94420268	99.46494019	112.4244984	119.6651454	139.8134392	118.8215101	107.6946551	109.7304763																		88.94	0.59	1.18E-09	5.90E-09
s-rrp-RRP-npc-1	NCGC00091261-03	O=[N+]([O-])c1cc(N)ccc1O	1	activity_mipe	2.3	5.448267328	110.94	31	119.35	150.35	-5.26	0.4		4	143.75	544.5714599	115.3532111	128.6480113	127.3609111	125.3533992	116.8370524	143.7504746	135.608259	110.9436679																		110.94	0.4	1.18E-09	5.90E-09
s-rrp-RRP-npc-1	NCGC00091261-03	O=[N+]([O-])c1cc(N)ccc1O	1	activity_mipe	1.3	0.061130565	123.23	-7.921692304	138.75	130.83	-7.21	4.95		4	139.51	667.8635878	137.7489391	139.5148336	139.2652491	128.2318265	131.0846125	135.8449888	136.9045529	123.2308622																		123.23	0.47	1.18E-09	5.90E-09
s-rrp-RRP-npc-1	NCGC00091468-02	Nc1ccc(Cl)cc1	1	activity_mipe	5		125.98	0	0	0				4	128.23	560.5838946	99.76603877	128.2343149	108.9785194	107.5608795	102.9363134	120.6467981	109.6720344	125.9837506																		99.77		1.20E-09	5.99E-09
s-rrp-RRP-npc-1	NCGC00091468-02	Nc1ccc(Cl)cc1	1	activity_mipe	1.3	2.213183865	128.87	8.780207788	129.36	138.14	-5.65	4.95		4	138.02	560.1576746	136.6394191	132.8611144	130.5556967	126.2089838	121.4059126	137.7784356	138.0223482	128.8739351																		121.41	0.42	1.20E-09	5.99E-09
s-rrp-RRP-npc-1	NCGC00091468-02	Nc1ccc(Cl)cc1	1	activity_mipe	5		145.46	0	0	0				4	149.65	683.4154834	133.3836509	149.64739	124.5093947	134.7025541	137.7982252	143.9597359	132.8446288	145.4576899																		124.51		1.20E-09	5.99E-09
s-rrp-RRP-npc-1	NCGC00091468-02	Nc1ccc(Cl)cc1	1	activity_mipe	1.3	0.004954702	98.75	31.46889211	77.46	108.93	-8.3	3.07		1.4	115.62	522.8172213	77.46459587	98.03928933	110.1592752	112.2276502	108.7463027	106.4607152	115.6158349	98.75444839																		77.46	0.84	1.20E-09	5.99E-09
s-rrp-RRP-npc-1	NCGC00091483-03	Oc1ccc(cc1O)C(C)(C)C	1	activity_mipe	1.1	0.006113057	86.68	30.90177601	75.04	105.94	-8.21	1.86		1.2	113.01	424.7730334	76.04014763	90.4510413	103.6223085	104.9230069	104.2578139	102.2502397	113.0125355	86.67503002																		76.04	0.92	1.18E-09	5.90E-09
s-rrp-RRP-npc-1	NCGC00091483-03	Oc1ccc(cc1O)C(C)(C)C	1	activity_mipe	2.3	68.5896219	108.29	-24.6255309	126.98	102.35	-4.16	3.99		4	132.01	622.6335874	127.9798198	126.5184307	125.9731295	120.1193662	132.0147577	127.3755114	127.4820844	108.2918774																		108.29	0.8	1.18E-09	5.90E-09
s-rrp-RRP-npc-1	NCGC00091483-03	Oc1ccc(cc1O)C(C)(C)C	1	activity_mipe	1.1	0.061130565	76.55	67.41398794	16.24	83.65	-7.21	0.6		1.2	92.94	293.9300148	20.485715	34.73039367	36.15194553	64.64766603	68.65607036	72.72831806	92.94179785	76.54510592																		20.49	0.93	1.18E-09	5.90E-09
s-rrp-RRP-npc-1	NCGC00091483-03	Oc1ccc(cc1O)C(C)(C)C	1	activity_mipe	1.3	0.012197151	123.96	14.80017533	121.24	136.04	-7.91	4.95		4	142.88	563.6914709	127.0436402	115.9601607	142.8839841	132.0226753	136.9291069	137.2264927	130.0471352	123.962308																		115.96	0.63	1.18E-09	5.90E-09
s-rrp-RRP-npc-1	NCGC00160537-04	CC(C)Oc1cccc(c1)NC(=O)c2ccccc2C(F)(F)F	1	activity_mipe	1.3	0.685896219	158.84	-23.39046378	138.48	115.09	-6.16	3.51		4	158.84	552.9366826	134.4802643	149.8450907	133.9687827	135.5137995	125.1818397	100.6353784	130.044277	158.844157																		100.64	0.55	1.18E-09	5.90E-09
s-rrp-RRP-npc-1	NCGC00160537-04	CC(C)Oc1cccc(c1)NC(=O)c2ccccc2C(F)(F)F	1	activity_mipe	1.3	0.013685429	99.09	-13.49394978	108.06	94.56	-7.86	4.95		4	114.2	484.3696592	102.0574347	114.2036344	89.2776588	89.15224851	86.22914325	95.09530536	107.9454828	99.08767997																		86.23	0.4	1.18E-09	5.90E-09
s-rrp-RRP-npc-1	NCGC00160537-04	CC(C)Oc1cccc(c1)NC(=O)c2ccccc2C(F)(F)F	1	activity_mipe	1.3	0.013685429	104.6	27	92.57	119.57	-7.86	0.5		4	120.68	473.8125803	96.5718858	103.7413085	112.5179895	109.4511349	114.1105423	120.681545	118.6017873	104.5989317																		96.57	0.89	1.18E-09	5.90E-09
s-rrp-RRP-npc-1	NCGC00160537-04	CC(C)Oc1cccc(c1)NC(=O)c2ccccc2C(F)(F)F	1	activity_mipe	1.3	2.73060203	95.38	13.5900252	85.22	98.81	-5.56	4.5		4	102.82	443.8837884	95.80967555	98.11808237	76.3470235	74.90132122	81.48988723	95.9156295	102.8188559	95.38412204																		74.9	0.38	1.18E-09	5.90E-09
s-rrp-RRP-npc-1	NCGC00090789-02	NCCO	1	activity_mipe	5		102.79	0	0	0				4	115.92	501.8722486	91.83659855	115.916482	103.7939308	92.28896121	94.47653297	101.2210701	103.5602104	102.7941605																		91.84		1.18E-09	5.90E-09
s-rrp-RRP-npc-1	NCGC00090789-02	NCCO	1	activity_mipe	1.1	0.006858962	113.75	25	86.9	111.9	-8.16	4.09		1.4	117.41	533.4455046	86.39686951	96.35427919	110.4768269	111.0727471	117.4143427	112.1029748	106.7865989	113.7532442																		86.4	0.92	1.18E-09	5.90E-09
s-rrp-RRP-npc-1	NCGC00090789-02	NCCO	1	activity_mipe	1.2	0.017228934	77.08	46.96040859	22.8	69.76	-7.76	0.8		1.2	77.08	282.7831862	27.73375011	32.36980141	57.98230835	57.9419432	66.9938335	64.4914112	69.51062031	77.07571181																		27.73	0.93	1.18E-09	5.90E-09
s-rrp-RRP-npc-1	NCGC00090789-02	NCCO	1	activity_mipe	5		121.38	0	0	0				4	121.38	529.3656736	96.56871719	112.4501697	110.0479225	100.6043742	98.68384783	102.6448769	114.0066156	121.3815904																		96.57		1.18E-09	5.90E-09
s-rrp-RRP-npc-1	NCGC00164077-02	Nc2ccc(/N=N/c1ccccc1)cc2	1	activity_mipe	1.3	4.327712569	100.09	-28.44230654	131.09	102.65	-5.36	1.89		4	142.23	613.8130585	130.3071548	140.2309512	126.0571623	116.0353777	142.2275958	116.7178494	108.2781807	100.0877523																		100.09	0.67	1.18E-09	5.90E-09
s-rrp-RRP-npc-1	NCGC00164077-02	Nc2ccc(/N=N/c1ccccc1)cc2	1	activity_mipe	2.3	68.5896219	73.01	-48.75223095	112.46	63.71	-4.16	4.95		-3	126.46	547.5675529	105.2896192	105.1595242	119.8270038	126.4625129	104.1960262	111.1744613	116.632789	73.01088071																		73.01	0.76	1.18E-09	5.90E-09
s-rrp-RRP-npc-1	NCGC00164077-02	Nc2ccc(/N=N/c1ccccc1)cc2	1	activity_mipe	1.3	3.063785869	71.93	40.5	78.41	118.91	-5.51	0.4		2.4	109.07	382.100111	78.90940453	86.12157368	81.03975584	84.24941446	101.6357954	91.61683551	109.0675592	71.93248823																		71.93	0.75	1.18E-09	5.90E-09
s-rrp-RRP-npc-1	NCGC00164077-02	Nc2ccc(/N=N/c1ccccc1)cc2	1	activity_mipe	1.3	0.038570779	116.66	-20.55422173	149.11	128.56	-7.41	4.95		4	160.55	678.8450137	137.0293964	160.5458571	144.8502075	118.0858724	126.6709672	143.0756569	137.0642067	116.6604257																		116.66	0.46	1.18E-09	5.90E-09
s-rrp-RRP-npc-1	NCGC00164127-03	Oc1ccc(cc1)C(C)(C)CC(C)(C)C	1	activity_mipe	1.3	3.857077887	97.38	-14.43784335	110.13	95.69	-5.41	2.41		4	117.18	528.0700151	103.6287399	114.1890405	100.5201299	117.1799234	114.7697459	103.1441474	94.5138704	97.37644116																		94.51	0.56	1.18E-09	5.90E-09
s-rrp-RRP-npc-1	NCGC00164127-03	Oc1ccc(cc1)C(C)(C)CC(C)(C)C	1	activity_mipe	2.3	21.6899429	79.02	-46.64663969	126.11	79.47	-4.66	4.95		-2.2	134.93	598.516598	129.7030763	134.9312038	120.9300625	113.9976889	129.2221113	126.7058979	112.8037315	79.01996154																		79.02	0.87	1.18E-09	5.90E-09
s-rrp-RRP-npc-1	NCGC00164127-03	Oc1ccc(cc1)C(C)(C)CC(C)(C)C	1	activity_mipe	2.3	38.57077887	98.45	-38.19126557	126.28	88.09	-4.41	0.7		4	130.28	589.9105226	130.2806698	114.1238245	124.3036348	114.9647782	124.3350356	125.0242276	113.4573981	98.45461515																		98.45	0.56	1.18E-09	5.90E-09
s-rrp-RRP-npc-1	NCGC00164127-03	Oc1ccc(cc1)C(C)(C)CC(C)(C)C	1	activity_mipe	1.3	0.685896219	79.83	29.5	96.26	125.76	-6.16	0.5		4	120.99	458.0308954	92.25865729	106.3991472	101.8727312	98.47876012	116.9446231	115.6171518	120.9909002	79.83335145																		79.83	0.75	1.18E-09	5.90E-09
s-rrp-RRP-npc-1	NCGC00164168-02	O=C(Oc1ccccc1)c2cccc(c2)C(=O)Oc3ccccc3	1	activity_mipe	1.3	0.003220224	145.46	24.0986819	107.92	132.02	-8.49	1.21		4	145.46	638.7160806	111.9183252	127.1733627	124.6659057	135.5762213	126.6366698	134.4309798	122.0742697	145.4572458																		111.92	0.47	1.23E-09	6.16E-09
s-rrp-RRP-npc-1	NCGC00164168-02	O=C(Oc1ccccc1)c2cccc(c2)C(=O)Oc3ccccc3	1	activity_mipe	2.3	72.09184391	146.96	17.84853519	132.33	150.18	-4.14	4.95		4	146.96	664.0218287	138.18145	133.8015296	139.172453	127.4743374	129.5214588	132.019143	127.4989788	146.9610838																		127.47	0.57	1.23E-09	6.16E-09
s-rrp-RRP-npc-1	NCGC00164168-02	O=C(Oc1ccccc1)c2cccc(c2)C(=O)Oc3ccccc3	1	activity_mipe	1.3	0.014384214	122.8	-11.11799763	137.65	126.53	-7.84	4.95		4	141.01	646.1243669	134.1466445	141.0137959	124.8770983	129.2458299	130.0759403	126.1773165	127.0947317	122.7983131																		122.8	0.74	1.23E-09	6.16E-09
s-rrp-RRP-npc-1	NCGC00164168-02	O=C(Oc1ccccc1)c2cccc(c2)C(=O)Oc3ccccc3	1	activity_mipe	5		129.21	0	0	0				4	142.66	664.1866952	129.5391758	136.7765801	138.3508768	122.1779565	136.7356891	142.6611963	127.318259	129.2116115																		122.18		1.23E-09	6.16E-09
s-rrp-RRP-npc-1	NCGC00164449-04	FC(F)(C(F)(F)S(=O)(=O)O)C(F)(F)C(F)(F)C(F)(F)C(F)(F)C(F)(F)C(F)(F)F	1	activity_mipe	2.3	19.33118196	163.53	18.58484934	145.11	163.69	-4.71	4.09		4	163.53	732.3395108	149.6924823	147.2198221	155.4028446	142.4904924	134.6217745	142.1504215	153.8487254	163.5308774																		134.62	0.55	1.18E-09	5.90E-09
s-rrp-RRP-npc-1	NCGC00164449-04	FC(F)(C(F)(F)S(=O)(=O)O)C(F)(F)C(F)(F)C(F)(F)C(F)(F)C(F)(F)C(F)(F)F	1	activity_mipe	1.3	0.306378587	93.09	-16.67066931	118.9	102.23	-6.51	4.95		4	121.19	552.8436096	114.9011237	119.1785433	121.1859163	119.6252274	100.575328	110.2111886	104.3781269	93.09223257																		93.09	0.76	1.18E-09	5.90E-09
s-rrp-RRP-npc-1	NCGC00164449-04	FC(F)(C(F)(F)S(=O)(=O)O)C(F)(F)C(F)(F)C(F)(F)C(F)(F)C(F)(F)C(F)(F)F	1	activity_mipe	1.3	0.043277126	127.89	-21.62802727	143.8	122.17	-7.36	4.95		4	145.13	642.711034	142.8005026	145.1339542	140.8442286	106.2428855	123.9603581	121.4887957	131.8134981	127.8866302																		106.24	0.68	1.18E-09	5.90E-09
s-rrp-RRP-npc-1	NCGC00164449-04	FC(F)(C(F)(F)S(=O)(=O)O)C(F)(F)C(F)(F)C(F)(F)C(F)(F)C(F)(F)C(F)(F)F	1	activity_mipe	1.3	0.432771257	119.58	25.62232484	96.55	122.17	-6.36	1		4	125.88	541.7177584	93.16756468	104.2502005	92.64896065	107.6182159	108.0909068	125.8811831	120.5556603	119.578008																		92.65	0.83	1.18E-09	5.90E-09
s-rrp-RRP-npc-1	NCGC00091602-02	[O-][N+](=O)c2c3ccccc3cc1ccccc12	1	activity_mipe	2.3	8.547183621	124.7	24.09243628	136.16	160.26	-5.07	4.5		4	159.46	587.820657	138.757348	143.0321712	130.670581	130.3469844	138.0728248	136.6184317	159.4552866	124.7031212																		124.7	0.79	1.17E-09	5.84E-09
s-rrp-RRP-npc-1	NCGC00091602-02	[O-][N+](=O)c2c3ccccc3cc1ccccc12	1	activity_mipe	5		114.04	0	0	0				4	133.17	553.2287749	105.6271411	133.1690494	95.5445044	101.6360279	120.6990738	95.96163277	124.4952503	114.0406617																		95.54		1.17E-09	5.84E-09
s-rrp-RRP-npc-1	NCGC00091602-02	[O-][N+](=O)c2c3ccccc3cc1ccccc12	1	activity_mipe	5		142.09	0	0	0				4	146.09	658.7753689	128.5936852	127.7326681	141.2794012	133.4693706	118.0812174	146.09469	128.1378169	142.0871572																		118.08		1.17E-09	5.84E-09
s-rrp-RRP-npc-1	NCGC00091602-02	[O-][N+](=O)c2c3ccccc3cc1ccccc12	1	activity_mipe	1.3	0.761768542	104.63	-26.32761219	130.99	104.66	-6.12	2.72		4	143	598.3771658	120.3745181	142.9988044	123.6804886	136.1278593	118.8820997	108.0805285	102.2474538	104.6301569																		102.25	0.76	1.17E-09	5.84E-09
s-rrp-RRP-npc-1	NCGC00091632-02	[O-][N+](=O)c1ccc2nc(N)sc2c1	1	activity_mipe	5		119.53	0	0	0				4	130.93	618.8862042	130.9281943	116.8085391	127.753193	120.0028376	122.7437283	130.2378181	129.188716	119.526393																		116.81		1.18E-09	5.90E-09
s-rrp-RRP-npc-1	NCGC00091632-02	[O-][N+](=O)c1ccc2nc(N)sc2c1	1	activity_mipe	1.1	0.061130565	68.29	45.81632637	29.53	75.35	-7.21	2.41		1.2	88.96	295.6760216	25.39062922	33.83912298	35.41509665	71.45065141	67.55502644	76.30765069	88.96474287	68.29200708																		25.39	0.91	1.18E-09	5.90E-09
s-rrp-RRP-npc-1	NCGC00091632-02	[O-][N+](=O)c1ccc2nc(N)sc2c1	1	activity_mipe	1.3	0.015355304	92.05	26.5	77.23	103.73	-7.81	0.4		4	105.17	403.7037746	81.23412358	94.7195144	85.68099919	97.08620357	105.1666191	93.50854444	105.0845362	92.04516324																		81.23	0.59	1.18E-09	5.90E-09
s-rrp-RRP-npc-1	NCGC00091632-02	[O-][N+](=O)c1ccc2nc(N)sc2c1	1	activity_mipe	5		112.63	0	0	0				4	117.4	541.7581051	100.5047432	117.3950908	93.99535605	111.4170217	103.8085542	117.2935979	114.2509581	112.631547																		94		1.18E-09	5.90E-09
s-rrp-RRP-npc-1	NCGC00091643-08	Sc1nc2ccccc2s1	1	activity_mipe	1.1	0.086349218	124.59	47.22817071	81.92	129.15	-7.06	1.21		1.2	130.86	551.7625404	79.54969108	86.28859162	91.84591046	111.7909071	127.56063	130.7533513	130.8562557	124.5890407																		79.55	0.99	1.18E-09	5.90E-09
s-rrp-RRP-npc-1	NCGC00091643-08	Sc1nc2ccccc2s1	1	activity_mipe	5		144.46	0	0	0				4	153.13	686.2110722	126.5501247	153.1282899	137.1958718	118.9555888	136.4535895	137.4518034	150.0254628	144.4578637																		118.96		1.18E-09	5.90E-09
s-rrp-RRP-npc-1	NCGC00091643-08	Sc1nc2ccccc2s1	1	activity_mipe	5		131.44	0	0	0				4	138.31	627.8996395	117.5197302	131.3028706	138.3089504	117.6502108	118.5543178	127.5491458	128.399536	131.4362083																		117.52		1.18E-09	5.90E-09
s-rrp-RRP-npc-1	NCGC00091643-08	Sc1nc2ccccc2s1	1	activity_mipe	1.3	0.076958822	113.11	24.86698616	91.55	116.41	-7.11	1.33		4	125.23	533.6159449	87.54782917	100.8565356	91.00441649	111.8755079	118.8862358	106.2088198	125.2250809	113.1132235																		87.55	0.72	1.18E-09	5.90E-09
s-rrp-RRP-npc-1	NCGC00163815-04	O=S(N)(=O)c1cc(c(c(c1)[N+]([O-])=O)N(CCC)CCC)[N+]([O-])=O	1	activity_mipe	5		116	0	0	0				4	127.96	569.2711265	112.7352941	122.1768424	114.7908813	103.9378776	127.9600793	108.877591	110.7035009	116.0042527																		103.94		1.18E-09	5.90E-09
s-rrp-RRP-npc-1	NCGC00163815-04	O=S(N)(=O)c1cc(c(c(c1)[N+]([O-])=O)N(CCC)CCC)[N+]([O-])=O	1	activity_mipe	2.3	21.6899429	68.85	-72.03844295	139.85	67.81	-4.66	2.72		-2.2	147.74	640.8894069	147.7354219	144.0563743	139.9126639	124.1765654	127.070497	145.5853188	112.663964	68.85230369																		68.85	0.89	1.18E-09	5.90E-09
s-rrp-RRP-npc-1	NCGC00163815-04	O=S(N)(=O)c1cc(c(c(c1)[N+]([O-])=O)N(CCC)CCC)[N+]([O-])=O	1	activity_mipe	4	48.55773367	14.59	-114.475715	117	2.52	-4.31	3.3		-3	123.47	540.8110282	118.6316002	114.1201041	123.4666636	118.7943009	114.3863539	111.8800636	112.3333963	14.59141764																		14.59	0.99	1.18E-09	5.90E-09
s-rrp-RRP-npc-1	NCGC00163815-04	O=S(N)(=O)c1cc(c(c(c1)[N+]([O-])=O)N(CCC)CCC)[N+]([O-])=O	1	activity_mipe	4	68.5896219	5.37	-121.336146	104.02	-17.32	-4.16	4.95		-3	121.5	480.6451948	104.0204612	121.4992635	93.39771968	101.5605125	103.700025	96.40711065	105.7324485	5.37318798																		5.37	0.95	1.18E-09	5.90E-09
s-rrp-RRP-npc-1	NCGC00163818-04	O=C(OC)\C(=C\OC)c3ccccc3Oc2cc(Oc1ccccc1C#N)ncn2	1	activity_mipe	1.3	0.009688542	96.15	12	82.68	94.68	-8.01	4.95		4	101.51	456.4111875	82.68380587	83.33953307	99.89213402	86.22256249	101.5144875	87.34847029	96.72138311	96.15293577																		82.68	0.5	1.18E-09	5.90E-09
s-rrp-RRP-npc-1	NCGC00163818-04	O=C(OC)\C(=C\OC)c3ccccc3Oc2cc(Oc1ccccc1C#N)ncn2	1	activity_mipe	1.3	0.096885416	129.19	-14.93797449	139.4	124.46	-7.01	4.95		4	150.51	645.1309456	136.4014407	130.8980419	150.5112794	125.6956324	122.2864619	122.4742893	124.301106	129.1892622																		122.29	0.62	1.18E-09	5.90E-09
s-rrp-RRP-npc-1	NCGC00163818-04	O=C(OC)\C(=C\OC)c3ccccc3Oc2cc(Oc1ccccc1C#N)ncn2	1	activity_mipe	5		127.31	0	0	0				4	159.38	669.9071605	116.4157635	153.5457449	131.9427689	132.3365192	159.3761097	117.8998139	129.4368349	127.3072907																		116.42		1.18E-09	5.90E-09
s-rrp-RRP-npc-1	NCGC00163818-04	O=C(OC)\C(=C\OC)c3ccccc3Oc2cc(Oc1ccccc1C#N)ncn2	1	activity_mipe	5		106.8	0	0	0				4	127	557.7850932	102.5387302	126.9967258	109.1698668	110.0505373	117.3759771	118.4508732	100.7350038	106.8026615																		100.74		1.18E-09	5.90E-09
s-rrp-RRP-npc-1	NCGC00244580-01	OS(=O)(=O)c1ccc(cc1)C(CC)CCCCCCCCC	1	activity_mipe	1.3	2.16899429	140.02	-11.18612901	132.37	121.18	-5.66	4.95		4	140.02	556.3904397	123.8693559	138.6275888	129.9396884	132.9209344	137.4340125	121.6309151	121.8668791	140.0182406																		121.63	0.54	1.18E-09	5.90E-09
s-rrp-RRP-npc-1	NCGC00244580-01	OS(=O)(=O)c1ccc(cc1)C(CC)CCCCCCCCC	1	activity_mipe	1.1	0.121971512	82.82	67.29365129	18.15	85.44	-6.91	0.5		1.2	82.82	280.201415	24.0299478	26.79097062	46.76796883	49.63559561	65.04434726	78.29257229	78.41597071	82.82359909																		24.03	0.98	1.18E-09	5.90E-09
s-rrp-RRP-npc-1	NCGC00244580-01	OS(=O)(=O)c1ccc(cc1)C(CC)CCCCCCCCC	1	activity_mipe	1.1	0.061130565	78.65	56.92828678	24.25	81.17	-7.21	0.6		1.2	81.09	298.6757164	28.50378886	34.97931949	48.26159709	59.75109693	68.355628	78.3352677	81.08707267	78.65156417																		28.5	0.99	1.18E-09	5.90E-09
s-rrp-RRP-npc-1	NCGC00244580-01	OS(=O)(=O)c1ccc(cc1)C(CC)CCCCCCCCC	1	activity_mipe	1.3	0.432771257	124.67	40	109.62	149.62	-6.36	0.3		2.4	141.07	541.240574	109.6230212	125.6148612	125.4902303	119.2537181	130.8235298	136.7045898	141.0733867	124.6689413																		109.62	0.77	1.18E-09	5.90E-09
s-rrp-RRP-npc-1	NCGC00164164-02	O=C2c1ccccc1C(=O)N2C	1	activity_mipe	1.3	0.001722893	100.56	12	98.16	110.16	-8.76	4.95		4	114.38	464.7086973	99.65908206	114.2393927	108.0485007	111.7978342	114.3829062	100.7269556	111.4059572	100.5603161																		99.66	0.42	1.18E-09	5.90E-09
s-rrp-RRP-npc-1	NCGC00164164-02	O=C2c1ccccc1C(=O)N2C	1	activity_mipe	2.3	38.57077887	89.51	-23.3633783	106.56	83.2	-4.41	1		4	112.46	517.5176183	101.0589532	109.1715838	101.7777775	112.46447	110.767508	100.3733749	100.1598877	89.50613793																		89.51	0.65	1.18E-09	5.90E-09
s-rrp-RRP-npc-1	NCGC00164164-02	O=C2c1ccccc1C(=O)N2C	1	activity_mipe	1.3	0.001722893	119.38	-22.23954633	138.97	116.73	-8.76	4.95		4	135.97	587.2109859	135.9702337	116.6940816	114.0906098	110.3925103	109.5206117	120.1372693	127.6126535	119.379253																		109.52	0.58	1.18E-09	5.90E-09
s-rrp-RRP-npc-1	NCGC00164164-02	O=C2c1ccccc1C(=O)N2C	1	activity_mipe	1.1	0.086349218	71.22	45.30806591	31.15	76.46	-7.06	0.6		1.2	81.5	292.4517169	34.3681826	38.28904992	47.88476982	59.7435655	61.39864501	73.2362629	81.50442293	71.22112822																		34.37	0.95	1.18E-09	5.90E-09
s-rrp-RRP-mipe-1	NCGC00241036-02	OC(=O)C1=CC=C(O)C2=NC=C(C=C12)N3CCOCC3	1	activity	1.3	10.49036407	95.99	-27.60874688	122.98	95.37	-4.98	2.53	T5457395	4	139.92	573.8839769	113.0862361	136.2780542	139.9204697	123.0176467	120.0339743	111.0046197	110.5413899	128.9914832	118.1768455	103.1756654	95.98726438															95.99	0.49	7.80E-10	2.34E-09	4.61E-05
s-rrp-RRP-npc-1	NCGC00015675-08	N#CC1=CC(=C(C)NC1=O)c2ccncc2	1	activity_mipe	5		149.4	0	0	0				4	159.94	721.4379009	154.0205325	145.6927157	129.956862	159.9396814	149.2133939	146.1094537	133.6486933	149.3981813																		129.96		1.18E-09	5.90E-09
s-rrp-RRP-npc-1	NCGC00015675-08	N#CC1=CC(=C(C)NC1=O)c2ccncc2	1	activity_mipe	1.3	8.634921799	106.11	-27.01626911	125.87	98.85	-5.06	0.5		4	136.86	589.0014569	129.8694282	112.9688734	136.8598589	113.8851427	123.0879453	116.6108377	107.9229003	106.1058706																		106.11	0.48	1.18E-09	5.90E-09
s-rrp-RRP-npc-1	NCGC00015675-08	N#CC1=CC(=C(C)NC1=O)c2ccncc2	1	activity_mipe	1.3	0.004327713	116.68	50.67364515	67.8	118.47	-8.36	1.29		1.2	129.56	553.0208437	73.41184329	101.4301249	108.8210813	119.5348917	129.5613764	108.6430599	120.5725963	116.6773728																		73.41	0.86	1.18E-09	5.90E-09
s-rrp-RRP-npc-1	NCGC00015675-08	N#CC1=CC(=C(C)NC1=O)c2ccncc2	1	activity_mipe	1.3	0.685896219	106.49	13.14908798	95.77	108.92	-6.16	3.99		4	113.86	503.5195634	98.91552727	92.66910726	100.6607969	91.29128729	103.6354199	113.8620199	105.365936	106.4940983																		91.29	0.72	1.18E-09	5.90E-09
s-rrp-RRP-npc-1	NCGC00163735-04	O=C(Nc2ccccc2c1ccc(Cl)cc1)c3cccnc3Cl	1	activity_mipe	1.4	0.013685429	78.06	36.29609639	33.02	69.32	-7.86	4.95		1.4	78.06	299.8609388	34.69305292	32.29037744	69.03290215	55.04648112	66.67909072	70.85589263	75.14327429	78.06312621																		32.29	0.85	1.18E-09	5.90E-09
s-rrp-RRP-npc-1	NCGC00163735-04	O=C(Nc2ccccc2c1ccc(Cl)cc1)c3cccnc3Cl	1	activity_mipe	2.3	6.113056486	134.81	38.53771597	134.3	172.84	-5.21	0.5		3	165.76	607.6125611	130.3037977	138.5482636	138.1551002	149.8901678	138.9004979	142.5722471	165.7597518	134.8132507																		130.3	0.63	1.18E-09	5.90E-09
s-rrp-RRP-npc-1	NCGC00163735-04	O=C(Nc2ccccc2c1ccc(Cl)cc1)c3cccnc3Cl	1	activity_mipe	1.3	0.343762429	114.4	12.05866154	99.27	111.33	-6.46	4.95		4	116.44	519.2368586	105.8316469	90.78276229	105.7440807	94.79510641	116.4428425	101.5958958	112.4706349	114.3958639																		90.78	0.47	1.18E-09	5.90E-09
s-rrp-RRP-npc-1	NCGC00163735-04	O=C(Nc2ccccc2c1ccc(Cl)cc1)c3cccnc3Cl	1	activity_mipe	1.3	0.001722893	134.74	25.54074717	107.97	133.51	-8.76	4.95		4	145.8	654.1266797	111.4655187	144.3418579	124.6677919	145.8002356	135.6769172	125.2118063	125.5525576	134.7405588																		111.47	0.47	1.18E-09	5.90E-09
s-rrp-RRP-npc-1	NCGC00163774-04	CCCSP(=O)(SCCC)OCC	1	activity_mipe	5		120.67	0	0	0				4	127.76	593.2070384	121.1308944	112.6134427	127.7552321	119.2721418	119.1750067	120.9218021	113.3959048	120.6734645																		112.61		1.22E-09	6.08E-09
s-rrp-RRP-npc-1	NCGC00163774-04	CCCSP(=O)(SCCC)OCC	1	activity_mipe	5		131.71	0	0	0				4	139.08	618.6727628	115.0798577	121.4974533	123.8679541	123.3775128	139.0766424	112.5275351	127.4901311	131.711234																		112.53		1.22E-09	6.08E-09
s-rrp-RRP-npc-1	NCGC00163774-04	CCCSP(=O)(SCCC)OCC	1	activity_mipe	2.3	12.69497345	87.48	27.89706684	84.24	112.13	-4.9	4.95		4	108.89	370.1071221	83.63428682	88.19980827	90.48414766	77.88673112	85.52126598	80.98871009	108.8931142	87.48113542																		77.89	0.83	1.22E-09	6.08E-09
s-rrp-RRP-npc-1	NCGC00163774-04	CCCSP(=O)(SCCC)OCC	1	activity_mipe	1.3	0.001793213	109.89	11	109.04	120.04	-8.75	4.95		4	126.14	507.424577	110.5378961	120.2908667	120.112745	116.3969909	126.1371729	112.4372179	123.7926854	109.8934339																		109.89	0.38	1.22E-09	6.08E-09
s-rrp-RRP-npc-1	NCGC00168342-02	Clc1ccc(cc1)C=C3CCC(C)(C)C3(O)Cn2cncn2	1	activity_mipe	5		115.64	0	0	0				4	144.55	662.2219432	121.7696567	144.5496091	130.3018793	137.6317342	144.3061647	116.8924326	142.9052821	115.636637																		115.64		1.17E-09	5.87E-09
s-rrp-RRP-npc-1	NCGC00168342-02	Clc1ccc(cc1)C=C3CCC(C)(C)C3(O)Cn2cncn2	1	activity_mipe	1.3	0.015199281	91.2	10.5	83.26	93.76	-7.82	0.9		4	99.16	453.1579488	84.2566302	86.28523656	90.72316304	89.74349292	99.15678347	89.92672755	96.37138771	91.20089626																		84.26	0.59	1.17E-09	5.87E-09
s-rrp-RRP-npc-1	NCGC00168342-02	Clc1ccc(cc1)C=C3CCC(C)(C)C3(O)Cn2cncn2	1	activity_mipe	1.3	0.060509426	125.52	-18.14417252	141.52	123.38	-7.22	4.95		4	145.52	641.6544677	145.5210771	133.7600842	143.7644997	115.8176	130.5719164	116.6883251	127.3965685	125.520576																		115.82	0.69	1.17E-09	5.87E-09
s-rrp-RRP-npc-1	NCGC00168342-02	Clc1ccc(cc1)C=C3CCC(C)(C)C3(O)Cn2cncn2	1	activity_mipe	2.3	34.02695088	148.97	18.33800279	130.86	149.2	-4.47	4.95		4	148.97	654.3312077	135.6981069	137.5889274	122.916438	124.1293947	137.4290307	126.6163488	131.610172	148.9705365																		122.92	0.55	1.17E-09	5.87E-09
s-rrp-RRP-npc-1	NCGC00016000-13	CCN(CC)C(=S)SSC(=S)N(CC)CC	1	activity_mipe	2.3	35.07660041	82.45	-30.52292842	109.22	78.7	-4.45	1.89		4	114.24	527.3941553	111.2230186	109.1374123	100.233172	114.2393478	114.0050797	104.9428032	102.3396015	82.45391153																		82.45	0.81	1.20E-09	6.02E-09
s-rrp-RRP-npc-1	NCGC00016000-13	CCN(CC)C(=S)SSC(=S)N(CC)CC	1	activity_mipe	4	24.83233139	4.93	-84.11288581	88.14	4.03	-4.6	4.09		-2.1	99.01	397.5898234	73.93914415	72.40847532	99.00666634	89.84118888	96.34587923	97.58961323	65.71241102	4.92500335																		4.93	0.89	1.20E-09	6.02E-09
s-rrp-RRP-npc-1	NCGC00016000-13	CCN(CC)C(=S)SSC(=S)N(CC)CC	1	activity_mipe	1.3	0.027862334	79.61	-39.52653766	138.2	98.67	-7.55	1.89		-1.4	142.49	553.5087533	142.4884186	130.9011235	120.8513121	81.29242498	105.7893494	109.8073364	115.8289651	79.61471909																		79.61	0.63	1.20E-09	6.02E-09
s-rrp-RRP-npc-1	NCGC00016000-13	CCN(CC)C(=S)SSC(=S)N(CC)CC	1	activity_mipe	1.3	1.566814187	78.7	29.43340091	91.36	120.79	-5.8	4.95		4	128.65	422.7165712	95.57815315	97.72697672	99.94554464	73.75440132	89.61932762	128.6523756	112.600391	78.69601653																		73.75	0.68	1.20E-09	6.02E-09
s-rrp-RRP-npc-1	NCGC00091532-04	Oc2ccc(Cl)cc2Cc1ccccc1	1	activity_mipe	1.2	0.008722809	19.05	47.44588946	15	62.44	-8.06	0.9		1.2	68.18	216.8415851	19.83271206	33.44160817	56.04786448	50.03392311	58.77535531	68.17940297	63.43452322	19.04885736																		19.05	0.91	1.19E-09	5.96E-09
s-rrp-RRP-npc-1	NCGC00091532-04	Oc2ccc(Cl)cc2Cc1ccccc1	1	activity_mipe	2.3	6.175275727	107.56	-24.31901515	116.16	91.84	-5.21	3.68		4	125.92	487.9566233	103.6635011	125.9240047	105.0030511	122.8078109	122.3087437	112.9330125	92.14765513	107.5634301																		92.15	0.51	1.19E-09	5.96E-09
s-rrp-RRP-npc-1	NCGC00091532-04	Oc2ccc(Cl)cc2Cc1ccccc1	1	activity_mipe	1.3	17.40429171	103.8	-75.73751114	161.11	85.37	-4.76	0.2		-2.4	161.37	679.8638628	161.3673875	147.0406951	137.1484519	120.8338174	145.5550408	136.4693878	135.472167	103.795657																		103.8	0.52	1.19E-09	5.96E-09
s-rrp-RRP-npc-1	NCGC00091532-04	Oc2ccc(Cl)cc2Cc1ccccc1	1	activity_mipe	2.3	69.28773326	83.13	-41.1965188	116.53	75.33	-4.16	4.95		-3	130.34	569.5959973	111.0314273	130.3387916	111.8932324	118.2640421	109.8485297	118.3996125	116.9822537	83.13467166																		83.13	0.77	1.19E-09	5.96E-09
s-rrp-RRP-npc-1	NCGC00244579-01	ClC1=C(Cl)[C@]5(Cl)C(Cl)(Cl)[C@@]1(Cl)[C@@H]4[C@@H]3C[C@@H]([C@H]2O[C@H]23)[C@@H]45	1	activity_mipe	1.3	0.061130565	105.21	-30.09851764	131.2	101.11	-7.21	0.2		4	128.86	565.258422	126.2035322	114.4301763	108.9556956	128.8632409	110.2156555	104.8714342	112.676267	105.2076651																		104.87	0.36	1.18E-09	5.90E-09
s-rrp-RRP-npc-1	NCGC00244579-01	ClC1=C(Cl)[C@]5(Cl)C(Cl)(Cl)[C@@]1(Cl)[C@@H]4[C@@H]3C[C@@H]([C@H]2O[C@H]23)[C@@H]45	1	activity_mipe	1.3	15.35530364	111.88	-19.19058549	129.2	110.01	-4.81	1.1		4	136.79	625.2797183	128.7018464	125.430075	131.3919472	125.5304684	136.7943923	121.8380372	120.0514126	111.8763585																		111.88	0.7	1.18E-09	5.90E-09
s-rrp-RRP-npc-1	NCGC00244579-01	ClC1=C(Cl)[C@]5(Cl)C(Cl)(Cl)[C@@]1(Cl)[C@@H]4[C@@H]3C[C@@H]([C@H]2O[C@H]23)[C@@H]45	1	activity_mipe	1.3	1.722893406	112.12	41.54562457	92.89	134.44	-5.76	0.4		2.4	123.66	453.9159719	88.8932938	106.5378758	100.3092849	99.11034113	107.5428681	120.63501	123.657761	112.1212766																		88.89	0.8	1.18E-09	5.90E-09
s-rrp-RRP-npc-1	NCGC00244579-01	ClC1=C(Cl)[C@]5(Cl)C(Cl)(Cl)[C@@]1(Cl)[C@@H]4[C@@H]3C[C@@H]([C@H]2O[C@H]23)[C@@H]45	1	activity_mipe	1.3	0.010870723	97.23	15.5	79.06	94.56	-7.96	1.25		4	98.3	452.3362369	79.55838043	84.40543508	90.34129498	94.91981247	98.30174675	96.51039154	86.07111788	97.23319894																		79.56	0.71	1.18E-09	5.90E-09
s-rrp-RRP-npc-1	NCGC00090773-04	O=C(O)c1ccccc1C(=O)OCC(CC)CCCC	1	activity_mipe	1.1	0.078526727	118.56	32.77757709	90.62	123.4	-7.1	1.56		1.2	128.7	553.2823068	90.12296193	92.53741102	96.27021653	114.4165577	121.7588001	123.5014678	128.7029301	118.5596488																		90.12	0.97	1.20E-09	5.99E-09
s-rrp-RRP-npc-1	NCGC00090773-04	O=C(O)c1ccccc1C(=O)OCC(CC)CCCC	1	activity_mipe	1.3	13.96424614	109.14	21.26773965	87.99	109.26	-4.85	4.95		4	109.14	456.1882956	86.76127401	90.41553186	79.87149097	81.41121056	103.9244286	84.38211729	105.042955	109.135259																		79.87	0.6	1.20E-09	5.99E-09
s-rrp-RRP-npc-1	NCGC00090773-04	O=C(O)c1ccccc1C(=O)OCC(CC)CCCC	1	activity_mipe	5		105.1	0	0	0				4	113.18	527.7647635	109.0431047	108.893675	95.70881356	112.320473	99.66726384	106.0435537	113.1819924	105.099718																		95.71		1.20E-09	5.99E-09
s-rrp-RRP-npc-1	NCGC00090773-04	O=C(O)c1ccccc1C(=O)OCC(CC)CCCC	1	activity_mipe	1.3	1.566814187	129.68	-7.268248272	135.16	127.89	-5.8	4.95		4	139.82	658.7853006	133.6573807	139.8222705	128.3134547	135.1144357	138.8475837	122.6005071	131.2331614	129.6848514																		122.6	0.43	1.20E-09	5.99E-09
s-rrp-RRP-npc-1	NCGC00090776-02	C=2CC3C1C=CC(C1)C3C=2	1	activity_mipe	2.3	5.988934828	134.34	-17.63635515	137.59	119.96	-5.22	4.95		4	145.01	580.6532131	133.092328	144.064852	142.370999	123.784936	145.0093613	136.2951124	120.0620321	134.3446726																		120.06	0.44	1.16E-09	5.81E-09
s-rrp-RRP-npc-1	NCGC00090776-02	C=2CC3C1C=CC(C1)C3C=2	1	activity_mipe	1.3	0.006719695	112.39	40.04213416	87.21	127.25	-8.17	0.7		1.4	144.63	497.3061323	92.42988808	109.8807328	115.6347035	122.3142699	129.7382619	106.5641925	144.6329369	112.3914181																		92.43	0.56	1.16E-09	5.81E-09
s-rrp-RRP-npc-1	NCGC00090776-02	C=2CC3C1C=CC(C1)C3C=2	1	activity_mipe	1.3	0.001687911	146.03	-21.85379084	159.76	137.91	-8.77	4.95		4	156.76	687.5999184	156.7613841	137.4342219	145.6086656	133.1464719	131.6014833	128.5498917	141.3803334	146.0337161																		128.55	0.53	1.16E-09	5.81E-09
s-rrp-RRP-npc-1	NCGC00090776-02	C=2CC3C1C=CC(C1)C3C=2	1	activity_mipe	5		136.49	0	0	0				4	155.95	698.4229981	148.7168252	150.955294	141.523576	123.737457	155.9499898	134.2076613	136.3269766	136.4922832																		123.74		1.16E-09	5.81E-09
s-rrp-RRP-npc-1	NCGC00018221-08	O=C(O)c1cc(nc2ccccc12)c3ccccc3	1	activity_mipe	5		93.24	0	0	0				4	117.35	518.1211027	105.6703357	117.3482431	104.9457664	92.26700011	106.5789526	93.854445	115.2892399	93.24274712																		92.27		1.19E-09	5.96E-09
s-rrp-RRP-npc-1	NCGC00018221-08	O=C(O)c1cc(nc2ccccc12)c3ccccc3	1	activity_mipe	1.3	1.740429171	107.94	-10.66271027	115.69	105.03	-5.76	4.95		4	117.82	557.1640932	110.6878945	117.8168271	116.1267316	116.5933821	117.7582296	104.4017855	103.0523027	107.9358877																		103.05	0.81	1.19E-09	5.96E-09
s-rrp-RRP-npc-1	NCGC00018221-08	O=C(O)c1cc(nc2ccccc12)c3ccccc3	1	activity_mipe	2.3	6.928773326	106.44	-16.69608395	99.61	82.91	-5.16	0.8		4	106.44	415.7863218	96.10716861	103.3719955	98.89785796	101.9617692	91.67020655	97.09890776	86.77709865	106.4442163																		86.78	0.59	1.19E-09	5.96E-09
s-rrp-RRP-npc-1	NCGC00018221-08	O=C(O)c1cc(nc2ccccc12)c3ccccc3	1	activity_mipe	5		115.5	0	0	0				4	132.24	610.4070935	116.9996729	130.0941576	132.2358797	104.2394111	129.9039426	117.7639266	130.0549079	115.4996161																		104.24		1.19E-09	5.96E-09
s-rrp-RRP-npc-1	NCGC00091499-05	CCC(CCCC)COC(=O)c1ccccc1C(=O)OCC(CC)CCCC	1	activity_mipe	1.3	0.385707789	120.63	-23.86492549	153.58	129.72	-6.41	1.46		4	155.58	707.6526819	155.5836238	150.7637238	154.1423515	147.491647	137.8159314	123.566461	144.5516547	120.6253792																		120.63	0.71	1.18E-09	5.90E-09
s-rrp-RRP-npc-1	NCGC00091499-05	CCC(CCCC)COC(=O)c1ccccc1C(=O)OCC(CC)CCCC	1	activity_mipe	5		114.01	0	0	0				4	129.37	548.1526081	107.5457419	129.369041	100.132787	109.3855254	108.4940653	117.8745496	97.11760854	114.0063896																		97.12		1.18E-09	5.90E-09
s-rrp-RRP-npc-1	NCGC00091499-05	CCC(CCCC)COC(=O)c1ccccc1C(=O)OCC(CC)CCCC	1	activity_mipe	2.3	19.33118196	110.27	-23.71027733	134.27	110.56	-4.71	4.95		4	141.2	652.9098449	123.7747405	135.7576081	138.2328803	132.2042058	141.1974684	133.0161212	123.9426781	110.2661761																		110.27	0.74	1.18E-09	5.90E-09
s-rrp-RRP-npc-1	NCGC00091499-05	CCC(CCCC)COC(=O)c1ccccc1C(=O)OCC(CC)CCCC	1	activity_mipe	1.3	0.769588215	103.47	16.9579857	81.68	98.64	-6.11	3.07		4	103.47	437.9534194	86.64124363	75.84292221	85.3698938	80.05354183	89.12100382	102.6322052	89.56691824	103.4702506																		75.84	0.7	1.18E-09	5.90E-09
s-rrp-RRP-npc-1	NCGC00091586-02	Brc2ccccc2c1ccccc1	1	activity_mipe	2.3	12.99254208	97.36	27.63066627	88.58	116.21	-4.89	4.95		4	111.44	388.7014905	86.20573316	96.5748515	94.1194212	79.8468446	94.78877672	85.58042486	111.4397313	97.35972555																		79.85	0.64	1.13E-09	5.63E-09
s-rrp-RRP-npc-1	NCGC00091586-02	Brc2ccccc2c1ccccc1	1	activity_mipe	5		110.12	0	0	0				4	119.47	537.7832193	103.7978683	119.4745155	104.0542952	109.0415103	113.7698482	100.235369	108.200138	110.1160254																		100.24		1.13E-09	5.63E-09
s-rrp-RRP-npc-1	NCGC00091586-02	Brc2ccccc2c1ccccc1	1	activity_mipe	2.3	5.172424167	131.97	-11.36770005	128.48	117.12	-5.29	3.93		4	135.3	539.7210756	127.4845196	123.8114957	123.5151816	131.2044701	135.298982	126.5819284	117.1781029	131.973412																		117.18	0.5	1.13E-09	5.63E-09
s-rrp-RRP-npc-1	NCGC00091586-02	Brc2ccccc2c1ccccc1	1	activity_mipe	1.3	1.157961532	126.71	22.71944744	109.02	131.74	-5.94	0.6		4	136.51	584.4719725	107.7425776	114.0684145	105.4763714	118.0178163	120.455314	116.4807432	136.5109604	126.7123167																		105.48	0.7	1.13E-09	5.63E-09
s-rrp-RRP-npc-1	NCGC00090780-04	O=C(OCc1ccccc1)c2ccccc2C(=O)OCCCC	1	activity_mipe	2.3	76.95882154	131.41	-24.88586434	149.07	124.18	-4.11	4.95		4	158.83	735.2647597	147.5681578	147.8997554	158.8328372	147.8286437	146.7331782	144.7972742	151.1786586	131.4132708																		131.41	0.68	1.18E-09	5.90E-09
s-rrp-RRP-npc-1	NCGC00090780-04	O=C(OCc1ccccc1)c2ccccc2C(=O)OCCCC	1	activity_mipe	1.3	0.001722893	105.43	27.60006528	68.43	96.03	-8.76	4.95		4	105.43	464.2846875	71.92836546	102.986584	90.2551017	92.56028891	97.54559204	88.77953811	96.01235543	105.4284743																		71.93	0.68	1.18E-09	5.90E-09
s-rrp-RRP-npc-1	NCGC00090780-04	O=C(OCc1ccccc1)c2ccccc2C(=O)OCCCC	1	activity_mipe	5		124.86	0	0	0				4	160.45	670.1917563	126.4824388	158.0242396	123.02081	131.4498326	160.4545915	126.4988753	120.6453926	124.8582033																		120.65		1.18E-09	5.90E-09
s-rrp-RRP-npc-1	NCGC00090780-04	O=C(OCc1ccccc1)c2ccccc2C(=O)OCCCC	1	activity_mipe	5		92.9	0	0	0				4	112.41	497.8733849	92.38808097	101.1639959	110.7520949	112.4057772	89.63743589	96.44618368	99.7677653	92.89840817																		89.64		1.18E-09	5.90E-09
s-rrp-RRP-npc-1	NCGC00090910-03	c1ccc2ccc3cccc4ccc1c2c34	1	activity_mipe	2.3	72.09184391	92.94	-18.46339461	107.66	89.2	-4.14	4.95		4	117.17	533.952464	96.66055404	117.1650445	111.0807639	105.9046787	105.0017109	103.6365739	114.0156332	92.94105853																		92.94	0.4	1.23E-09	6.13E-09
s-rrp-RRP-npc-1	NCGC00090910-03	c1ccc2ccc3cccc4ccc1c2c34	1	activity_mipe	1.3	0.011425787	120.62	-15.94283052	134.88	118.94	-7.94	4.95		4	136.92	610.9979448	131.8842552	136.9228896	106.9318965	128.2553518	130.3460746	120.028894	108.6060397	120.6223482																		106.93	0.41	1.23E-09	6.13E-09
s-rrp-RRP-npc-1	NCGC00090910-03	c1ccc2ccc3cccc4ccc1c2c34	1	activity_mipe	1.4	0.090758254	76.52	54.98340121	15.29	70.28	-7.04	0.4		1.2	76.52	233.5703324	20.85977249	28.52937022	36.72757138	51.9772483	51.82716904	58.84066925	54.90513878	76.52272841																		20.86	0.9	1.23E-09	6.13E-09
s-rrp-RRP-npc-1	NCGC00090910-03	c1ccc2ccc3cccc4ccc1c2c34	1	activity_mipe	1.3	0.011425787	110.35	14.73571577	93.05	107.78	-7.94	4.95		4	112	519.2876632	93.78111754	92.7513544	111.3824623	94.29779091	112.0019253	109.7919715	108.6872541	110.3542374																		92.75	0.58	1.23E-09	6.13E-09
s-rrp-RRP-npc-1	NCGC00090942-03	N=C1NC(=N)c2cc3ccccc3cc12	1	activity_mipe	4	68.5896219	26.46	-75.39188497	87.8	12.41	-4.16	4.95		-3	95.65	414.5800665	88.21619044	83.67027309	84.56173828	89.99046201	88.27344953	84.60463909	95.64870418	26.46176256																		26.46	0.97	1.18E-09	5.90E-09
s-rrp-RRP-npc-1	NCGC00090942-03	N=C1NC(=N)c2cc3ccccc3cc12	1	activity_mipe	4	34.37624285	24.34	-81.41929517	100.61	19.19	-4.46	3.68		-3	106.6	471.6011989	88.99212589	106.6007924	101.5766834	104.5810353	103.3503901	101.5027578	91.31841444	24.34175908																		24.34	0.96	1.18E-09	5.90E-09
s-rrp-RRP-npc-1	NCGC00090942-03	N=C1NC(=N)c2cc3ccccc3cc12	1	activity_mipe	1.2	0.068589622	4.14	50.66978581	15.36	66.02	-7.16	0.8		1.2	66.38	187.4777269	17.26687309	19.92348598	35.21125273	45.2264432	62.51816412	61.7892384	66.3836665	4.14123058																		4.14	0.99	1.18E-09	5.90E-09
s-rrp-RRP-npc-1	NCGC00090942-03	N=C1NC(=N)c2cc3ccccc3cc12	1	activity_mipe	4	68.5896219	7.33	-100.9999962	87.13	-13.87	-4.16	4.45		-3	97.78	406.169599	78.12738133	82.29518754	86.49581838	82.7926634	97.77794717	92.43024178	88.57544221	7.3312739																		7.33	0.95	1.18E-09	5.90E-09
s-rrp-RRP-npc-1	NCGC00090686-07	O=[N+]([O-])c1ccc(/C=N/NC(N)=O)o1	1	activity_mipe	1.3	0.343762429	114.5	-7.7135238	116.05	108.34	-6.46	4.95		4	120.91	483.9117659	111.5528301	114.0904817	120.9095893	118.3732021	106.3659256	112.9252244	105.1248936	114.4964692																		105.12	0.56	1.18E-09	5.90E-09
s-rrp-RRP-npc-1	NCGC00090686-07	O=[N+]([O-])c1ccc(/C=N/NC(N)=O)o1	1	activity_mipe	5		136.16	0	0	0				4	136.16	639.2638327	134.0172189	124.8849952	120.0892502	128.439918	132.306186	131.909387	128.0501172	136.1613319																		120.09		1.18E-09	5.90E-09
s-rrp-RRP-npc-1	NCGC00090686-07	O=[N+]([O-])c1ccc(/C=N/NC(N)=O)o1	1	activity_mipe	1.1	0.19331182	93.47	74.85718844	19.66	94.52	-6.71	0.5		1.2	93.47	295.6689959	25.0083466	28.93586649	42.84710397	58.50500128	61.43988302	84.67625977	84.75654732	93.47344068																		25.01	0.98	1.18E-09	5.90E-09
s-rrp-RRP-npc-1	NCGC00090686-07	O=[N+]([O-])c1ccc(/C=N/NC(N)=O)o1	1	activity_mipe	1.3	0.019331182	123.03	39.22028219	92.1	131.32	-7.71	0.5		1.4	138.74	598.8015395	96.34010204	113.031228	109.0590699	121.5252777	125.007286	129.7158657	138.7352102	123.0345421																		96.34	0.82	1.18E-09	5.90E-09
s-rrp-RRP-npc-1	NCGC00090827-04	Oc1ccccc1OC	1	activity_mipe	1.3	0.123212949	97.39	11.94312402	94.16	106.11	-6.91	3.07		4	110.47	425.2936084	99.60806438	88.8221277	94.51905746	101.2089149	110.4733066	98.81382082	108.6821962	97.39285605																		88.82	0.6	1.19E-09	5.93E-09
s-rrp-RRP-npc-1	NCGC00090827-04	Oc1ccccc1OC	1	activity_mipe	2.3	12.32129494	144.84	-23.58340357	128.07	104.48	-4.91	4.95		4	144.84	541.0878044	124.0679424	139.7142244	128.1486697	123.1589788	122.5442394	131.8532618	107.3317728	144.8436114																		107.33	0.63	1.19E-09	5.93E-09
s-rrp-RRP-npc-1	NCGC00090827-04	Oc1ccccc1OC	1	activity_mipe	1.1	0.034726127	84.52	51.37420723	28.93	80.31	-7.46	1.97		1.2	84.52	317.113286	28.98522422	30.64410848	49.78475843	82.84333904	71.34831295	75.37012421	83.86380395	84.52409607																		28.99	0.96	1.19E-09	5.93E-09
s-rrp-RRP-npc-1	NCGC00090827-04	Oc1ccccc1OC	1	activity_mipe	2.3	4.905195867	142.08	-16.15769287	128.8	112.64	-5.31	2.72		4	142.08	542.6627332	121.3010074	131.8384486	131.0450976	119.7476907	140.2375802	123.7081025	112.8362633	142.0773398																		112.84	0.43	1.19E-09	5.93E-09
s-rrp-RRP-npc-1	NCGC00090858-02	OC(=O)c1ccc(Cl)cc1	1	activity_mipe	5		145.69	0	0	0				4	155.13	696.5782524	146.2694549	122.0620919	148.5371023	136.3152324	155.1316819	140.5670962	132.9173866	145.6860374																		122.06		1.18E-09	5.90E-09
s-rrp-RRP-npc-1	NCGC00090858-02	OC(=O)c1ccc(Cl)cc1	1	activity_mipe	1.3	10.87072248	117.22	-13.77893035	130.95	117.17	-4.96	4.09		4	140.31	637.9928827	127.4490634	123.9288015	140.3084592	136.266597	127.2751575	130.9865664	118.5679941	117.2166215																		117.22	0.58	1.18E-09	5.90E-09
s-rrp-RRP-npc-1	NCGC00090858-02	OC(=O)c1ccc(Cl)cc1	1	activity_mipe	1.3	1.087072248	105.17	66.1586706	90.41	156.56	-5.96	0.4		2.4	140.78	484.7307459	87.25823044	109.8301527	99.98653984	105.0909094	126.6771528	129.0545929	140.7825276	105.1741561																		87.26	0.87	1.18E-09	5.90E-09
s-rrp-RRP-npc-1	NCGC00090858-02	OC(=O)c1ccc(Cl)cc1	1	activity_mipe	1.3	0.003857078	109.2	29.95837147	80.39	110.35	-8.41	1.59		4	123.2	529.3437209	84.38784025	100.8370741	108.3658187	108.5986956	123.1996393	114.3040825	96.51522262	109.1977173																		84.39	0.61	1.18E-09	5.90E-09
s-rrp-RRP-npc-1	NCGC00091830-04	Cc1cc(ccc1SC)OP(=O)(NC(C)C)OCC	1	activity_mipe	1.1	0.108707225	91.32	77.47949016	20.77	98.25	-6.96	0.4		1.2	91.32	325.1715664	27.18342496	46.63945997	46.71418524	57.88749776	74.76406776	87.08297215	90.03955094	91.31501945																		27.18	0.97	1.18E-09	5.90E-09
s-rrp-RRP-npc-1	NCGC00091830-04	Cc1cc(ccc1SC)OP(=O)(NC(C)C)OCC	1	activity_mipe	1.1	0.003857078	118.72	38.73037737	80.19	118.92	-8.41	1.86		1.2	123.08	567.3831865	83.68543681	107.7924367	115.101665	123.0833565	122.5979723	111.9244712	121.414373	118.7168245																		83.69	0.92	1.18E-09	5.90E-09
s-rrp-RRP-npc-1	NCGC00091830-04	Cc1cc(ccc1SC)OP(=O)(NC(C)C)OCC	1	activity_mipe	1.3	1.535530364	142.89	-17.2268301	141.9	124.67	-5.81	4.95		4	147.74	587.5851688	131.8991562	144.2508945	147.7404665	141.4403366	144.1412307	118.3767978	130.687771	142.8862174																		118.38	0.65	1.18E-09	5.90E-09
s-rrp-RRP-npc-1	NCGC00091830-04	Cc1cc(ccc1SC)OP(=O)(NC(C)C)OCC	1	activity_mipe	1.3	1.087072248	109.92	56.71708828	83.92	140.64	-5.96	0.4		2.4	129.24	441.9896839	84.40419111	86.09125056	107.7474679	98.57363848	106.4871691	118.1005526	129.2408771	109.9171212																		84.4	0.86	1.18E-09	5.90E-09
s-rrp-RRP-npc-1	NCGC00091839-03	Oc1cc(C(=O)CCC)c(O)cc1O	1	activity_mipe	1.3	0.017228934	119.9	-15.05086653	144.27	129.22	-7.76	4.95		4	150.25	663.1042881	138.2737555	150.2540357	129.3132455	127.9763406	127.8858914	130.4048227	139.5466373	119.8980334																		119.9	0.56	1.18E-09	5.90E-09
s-rrp-RRP-npc-1	NCGC00091839-03	Oc1cc(C(=O)CCC)c(O)cc1O	1	activity_mipe	2.3	68.5896219	84.23	-29.26682881	107.87	78.6	-4.16	4.95		4	126.41	528.1669183	101.2578484	98.3169746	101.953168	112.0780335	126.4083832	102.9311966	110.7699206	84.22507163																		84.23	0.46	1.18E-09	5.90E-09
s-rrp-RRP-npc-1	NCGC00091839-03	Oc1cc(C(=O)CCC)c(O)cc1O	1	activity_mipe	1.1	0.306378587	84.96	55.7709609	26.56	82.33	-6.51	0.7		1.2	84.96	268.1325238	29.8412426	25.40428626	40.79141209	43.6172076	63.94286037	76.24124905	73.10377315	84.95819448																		25.4	0.97	1.18E-09	5.90E-09
s-rrp-RRP-npc-1	NCGC00091839-03	Oc1cc(C(=O)CCC)c(O)cc1O	1	activity_mipe	5		116.36	0	0	0				4	135.38	590.9643023	134.5264432	122.6216679	119.0294762	108.9023874	135.3842138	119.333864	100.8929159	116.3647099																		100.89		1.18E-09	5.90E-09
s-rrp-RRP-npc-1	NCGC00091902-08	CCOC(=O)CC(SP(=S)(OC)OC)C(=O)OCC	1	activity_mipe	2.3	21.6899429	146.07	17.13045623	128.79	145.93	-4.66	4.95		4	146.07	647.8262797	131.4251577	132.1625745	127.3959313	124.0015026	135.2776502	121.7331109	133.9628828	146.0651835																		121.73	0.66	1.18E-09	5.90E-09
s-rrp-RRP-npc-1	NCGC00091902-08	CCOC(=O)CC(SP(=S)(OC)OC)C(=O)OCC	1	activity_mipe	1.3	0.076958822	121.88	30.69294723	92.16	122.86	-7.11	0.9		1.2	127.85	551.6341393	92.16445612	93.49573243	105.9391662	105.3224259	123.5268096	127.8491051	116.5447072	121.8812719																		92.16	0.88	1.18E-09	5.90E-09
s-rrp-RRP-npc-1	NCGC00091902-08	CCOC(=O)CC(SP(=S)(OC)OC)C(=O)OCC	1	activity_mipe	1.3	2.16899429	113.49	30.57867173	81.3	111.88	-5.66	0.7		2.2	113.49	451.5565531	88.38054875	79.46779355	76.23165564	85.29905075	93.06044538	101.9065042	100.0049989	113.4909916																		76.23	0.85	1.18E-09	5.90E-09
s-rrp-RRP-npc-1	NCGC00091902-08	CCOC(=O)CC(SP(=S)(OC)OC)C(=O)OCC	1	activity_mipe	1.3	7.695882154	139.76	23.07325194	123.86	146.94	-5.11	4.95		4	165.99	645.3876859	120.9374663	165.9856744	121.0925162	141.9649733	123.6292938	118.7930897	154.0455648	139.7552995																		118.79	0.57	1.18E-09	5.90E-09
s-rrp-RRP-npc-1	NCGC00090874-04	CCCc1cc2OCOc2cc1COCCOCCOCCCC	1	activity_mipe	5		123.73	0	0	0				4	123.73	558.9875606	104.9868545	118.4306949	110.367792	107.7483628	106.0279458	120.710695	110.6381844	123.7315694																		104.99		1.19E-09	5.96E-09
s-rrp-RRP-npc-1	NCGC00090874-04	CCCc1cc2OCOc2cc1COCCOCCOCCCC	1	activity_mipe	1.3	0.001551159	111.88	15.27273132	93.58	108.85	-8.81	4.95		4	116.53	534.8607204	96.84967935	114.2952918	96.20573658	116.5327617	105.5472043	107.7447321	109.9604741	111.8772198																		96.21	0.32	1.19E-09	5.96E-09
s-rrp-RRP-npc-1	NCGC00090874-04	CCCc1cc2OCOc2cc1COCCOCCOCCCC	1	activity_mipe	1.1	0.038963356	83.14	53.30274362	27.14	80.44	-7.41	2.33		1.2	88.64	313.2523233	24.09387972	31.29799466	43.93929406	85.26332758	68.33352128	74.44027597	88.64245201	83.1362653																		24.09	0.93	1.19E-09	5.96E-09
s-rrp-RRP-npc-1	NCGC00090874-04	CCCc1cc2OCOc2cc1COCCOCCOCCCC	1	activity_mipe	1.3	0.219107051	113.54	-20.54840956	139.08	118.53	-6.66	4.95		4	149.36	639.9995107	132.5783864	135.0049815	149.3577423	98.03649901	118.3396529	112.5380451	129.0282629	113.5439481																		98.04	0.68	1.19E-09	5.96E-09
s-rrp-RRP-npc-1	NCGC00090885-03	Nc1ccccc1N	1	activity_mipe	1.3	0.068589622	164.47	-15.10310089	159.97	144.87	-7.16	4.95		4	166.15	650.0724031	149.4684883	166.1486203	164.7928969	141.0045103	143.3510449	155.1545209	139.3825709	164.474722																		139.38	0.55	1.18E-09	5.90E-09
s-rrp-RRP-npc-1	NCGC00090885-03	Nc1ccccc1N	1	activity_mipe	1.3	0.096885416	121.31	30.5	88.02	118.52	-7.01	0.4		1.4	121.31	522.8819868	92.023977	94.64607587	96.75372991	113.6099292	102.4065026	115.0512524	109.4601351	121.306385																		92.02	0.76	1.18E-09	5.90E-09
s-rrp-RRP-npc-1	NCGC00090885-03	Nc1ccccc1N	1	activity_mipe	1.2	0.034376243	57.19	46.47746265	18.52	65	-7.46	1.1		1.2	70.85	253.9643923	17.82620176	27.54404778	38.2242013	55.88294803	70.84749767	64.86754121	66.59492515	57.19166814																		17.83	0.95	1.18E-09	5.90E-09
s-rrp-RRP-npc-1	NCGC00090885-03	Nc1ccccc1N	1	activity_mipe	1.3	0.001722893	145.91	-27.28325723	163.75	136.47	-8.76	4.95		4	160.25	592.6700467	160.2483384	130.0122908	151.1751395	133.6773599	130.9166808	137.7449616	135.9666384	145.9081873																		130.01	0.62	1.18E-09	5.90E-09
s-rrp-RRP-npc-1	NCGC00066947-05	CC(C)(C)C(O)C(Oc1ccc(Cl)cc1)n2cncn2	1	activity_mipe	1.3	2.73060203	108.47	-28.47892897	137.11	108.64	-5.56	2.72		4	151.79	638.7056222	130.9481597	141.3721765	151.7896638	122.2549718	138.5751822	117.2593809	109.3613792	108.4657189																		108.47	0.71	1.18E-09	5.90E-09
s-rrp-RRP-npc-1	NCGC00066947-05	CC(C)(C)C(O)C(Oc1ccc(Cl)cc1)n2cncn2	1	activity_mipe	1.1	0.061130565	68.16	43.80627821	29.71	73.52	-7.21	2.33		1.2	85.03	290.4374337	24.28671663	36.36844669	34.6712819	71.6927488	69.4862548	69.51709935	85.0260803	68.16104708																		24.29	0.92	1.18E-09	5.90E-09
s-rrp-RRP-npc-1	NCGC00066947-05	CC(C)(C)C(O)C(Oc1ccc(Cl)cc1)n2cncn2	1	activity_mipe	1.3	0.136854288	99.14	6.1084278	100.88	106.98	-6.86	3.07		4	107.83	442.5428582	105.4843993	102.2769835	95.39404275	104.2305169	106.2135223	107.8333652	107.4426156	99.14225492																		95.39	0.5	1.18E-09	5.90E-09
s-rrp-RRP-npc-1	NCGC00066947-05	CC(C)(C)C(O)C(Oc1ccc(Cl)cc1)n2cncn2	1	activity_mipe	5		108.52	0	0	0				4	127.69	541.7081557	111.3770739	124.4404166	83.31683512	96.48880574	111.4313855	110.1993964	127.6930171	108.5175005																		83.32		1.18E-09	5.90E-09
s-rrp-RRP-npc-1	NCGC00091086-02	BrCCCO	1	activity_mipe	1.2	0.038570779	79.81	54.11402145	24.67	78.79	-7.41	0.5		1.2	79.81	297.9597934	29.68376532	35.31165291	58.71471404	59.34168489	65.25109728	72.12927271	77.72012488	79.80506474																		29.68	0.95	1.18E-09	5.90E-09
s-rrp-RRP-npc-1	NCGC00091086-02	BrCCCO	1	activity_mipe	5		119.13	0	0	0				4	144.87	623.1249592	124.4487651	124.3566007	144.8667759	118.821307	129.7913321	114.7006592	124.3665085	119.1339508																		114.7		1.18E-09	5.90E-09
s-rrp-RRP-npc-1	NCGC00091086-02	BrCCCO	1	activity_mipe	1.3	0.001722893	130.59	35.74478273	101.1	136.85	-8.76	4.95		1.4	159.86	668.138726	105.9880091	148.2482295	134.1159224	159.8583242	131.1621459	137.7978682	115.5193958	130.5867818																		105.99	0.41	1.18E-09	5.90E-09
s-rrp-RRP-npc-1	NCGC00091086-02	BrCCCO	1	activity_mipe	5		137.57	0	0	0				4	192.74	679.5978134	124.1099021	192.7382651	130.8539776	127.9320936	115.7815668	133.6349693	127.7431609	137.5715547																		115.78		1.18E-09	5.90E-09
s-rrp-RRP-npc-1	NCGC00163930-04	CC\C(=N\OCC)C1=C(O)CC(CC1=O)c2c(C)cc(C)cc2C	1	activity_mipe	1.3	0.054482673	107.8	17.96567115	99.78	117.74	-7.26	4.95		4	133.74	473.046391	101.2437563	133.7421873	99.18903033	123.2484471	117.8584101	120.4428994	109.8245552	107.8048655																		99.19	0.8	1.18E-09	5.90E-09
s-rrp-RRP-npc-1	NCGC00163930-04	CC\C(=N\OCC)C1=C(O)CC(CC1=O)c2c(C)cc(C)cc2C	1	activity_mipe	1.3	0.013685429	89.55	31.70501276	78.95	110.66	-7.86	0.4		1.4	116.6	425.9401836	82.95176977	97.80709304	95.74814571	104.4783665	105.1207314	98.05344834	116.5957285	89.5458684																		82.95	0.67	1.18E-09	5.90E-09
s-rrp-RRP-npc-1	NCGC00163930-04	CC\C(=N\OCC)C1=C(O)CC(CC1=O)c2c(C)cc(C)cc2C	1	activity_mipe	1.3	2.433651621	119.6	-17.67894128	135.13	117.45	-5.61	0.8		4	144.75	642.2117621	133.1289743	129.9601964	144.7521288	131.5729594	126.0686449	129.2575962	117.1465232	119.5965274																		117.15	0.64	1.18E-09	5.90E-09
s-rrp-RRP-npc-1	NCGC00163930-04	CC\C(=N\OCC)C1=C(O)CC(CC1=O)c2c(C)cc(C)cc2C	1	activity_mipe	1.3	17.22893406	107.89	-26.18304996	132.21	106.02	-4.76	1.46		-2.4	137.72	636.2055544	134.7062359	127.5500744	137.7169979	127.3680265	133.1724433	131.0413359	118.2116786	107.8870276																		107.89	0.87	1.18E-09	5.90E-09
s-rrp-RRP-npc-1	NCGC00163953-03	O=C2CC(OC(=O)C1C(/C=C(\C)C)C1(C)C)C(C)=C2CC=C	1	activity_mipe	1.3	0.306378587	115.75	23.5	96.84	120.34	-6.51	0.9		4	123.96	546.4870999	92.8406333	109.0244832	104.227477	96.09782663	118.4043304	116.2579003	123.9623596	115.7521162																		92.84	0.63	1.18E-09	5.90E-09
s-rrp-RRP-npc-1	NCGC00163953-03	O=C2CC(OC(=O)C1C(/C=C(\C)C)C1(C)C)C(C)=C2CC=C	1	activity_mipe	1.3	0.017228934	91.14	9.371843248	78.73	88.1	-7.76	4.95		4	92.97	424.1779688	79.6040475	77.62751146	87.43566725	83.48279491	92.97334743	89.01125988	82.75508915	91.1389634																		77.63	0.6	1.18E-09	5.90E-09
s-rrp-RRP-npc-1	NCGC00163953-03	O=C2CC(OC(=O)C1C(/C=C(\C)C)C1(C)C)C(C)=C2CC=C	1	activity_mipe	1.3	5.448267328	91.89	-22.8240662	114.49	91.67	-5.26	4.45		4	122.82	543.0096033	113.9917004	122.8203573	107.0269597	118.9589164	110.7049793	111.4709932	91.22164524	91.89355785																		91.22	0.83	1.18E-09	5.90E-09
s-rrp-RRP-npc-1	NCGC00163953-03	O=C2CC(OC(=O)C1C(/C=C(\C)C)C1(C)C)C(C)=C2CC=C	1	activity_mipe	1.1	0.153553036	77.89	56.23344017	27.17	83.4	-6.81	0.7		1.2	91.89	292.7578931	29.4140812	31.33815767	42.94229956	52.41786138	73.74879706	69.77689198	91.89388629	77.89471599																		29.41	0.94	1.18E-09	5.90E-09
s-rrp-RRP-mipe-1	NCGC00016973-03	N#CC1=CC=C(C=C1)C([N]2C=NC=N2)C3=CC=C(C=C3)C#N	1	activity	2.3	18.65479842	95.67	-24.50892093	116.93	92.42	-4.73	1.93	T5457407	4	127.88	551.921141	111.9293359	110.3835356	115.6506616	123.0644147	121.953602	113.5309974	113.9239467	127.8757745	111.5511717	107.9337389	95.67190177															95.67	0.61	7.80E-10	2.34E-09	4.61E-05
s-rrp-RRP-mipe-1	NCGC00242477-01	CCCCOCCOC1=C(C)SC(=N1)C2=CC=C(C(O)=O)C(=C2)F	1	activity	1.3	2.956586303	105.15	-20.80193764	121.19	100.39	-5.53	4.95	T5457395	4	136.84	559.2850703	108.6771304	136.8389955	120.8505693	120.9957193	114.1064788	116.429946	124.428822	126.9592262	96.76775418	100.1093627	105.146865															96.77	0.6	7.80E-10	2.34E-09	4.61E-05
s-rrp-RRP-npc-1	NCGC00163903-03	[K+].FC(F)(C(F)(F)S([O-])(=O)=O)C(F)(F)C(F)(F)F	1	activity_mipe	1.1	0.07279575	78.84	58.15575637	26.84	85	-7.14	0.5		1.2	92.2	312.9771194	32.78335523	41.31109579	45.94264388	66.00318409	70.47337183	71.67444585	92.19882414	78.83703856																		32.78	0.93	1.24E-09	6.19E-09
s-rrp-RRP-npc-1	NCGC00163903-03	[K+].FC(F)(C(F)(F)S([O-])(=O)=O)C(F)(F)C(F)(F)F	1	activity_mipe	2.3	4.593101283	135.57	-10.50345114	139.94	129.44	-5.34	1.97		4	143.62	594.5039297	134.9387295	143.6245605	138.0445265	142.6669885	140.3808695	135.2525706	129.9358535	135.5707468																		129.94	0.65	1.24E-09	6.19E-09
s-rrp-RRP-npc-1	NCGC00163903-03	[K+].FC(F)(C(F)(F)S([O-])(=O)=O)C(F)(F)C(F)(F)F	1	activity_mipe	1.3	0.011537349	117.23	14.16461186	102.7	116.87	-7.94	4.95		4	126.64	566.7327172	103.3683618	102.2147582	124.9218769	119.236848	126.6397337	112.5911672	101.1478519	117.2309153																		101.15	0.41	1.24E-09	6.19E-09
s-rrp-RRP-npc-1	NCGC00163903-03	[K+].FC(F)(C(F)(F)S([O-])(=O)=O)C(F)(F)C(F)(F)F	1	activity_mipe	1.3	0.727957496	123.22	-11.97965565	134.5	122.52	-6.14	3.13		4	145.26	647.4969211	123.0041551	145.2588741	134.4008889	134.6927865	128.167911	117.604442	126.7477604	123.2155129																		117.6	0.45	1.24E-09	6.19E-09
s-rrp-RRP-mipe-1	NCGC00242514-01	COCC[N]1C(=[N+](CC2=NC=CN=C2)C3=C1C(=O)C4=CC=CC=C4C3=O)C	1	activity	4	0.186547984	5.13	-108.5031172	117.33	8.82	-6.73	2.12	T5457403	-1.1	129.58	306.1788911	95.54744583	125.2327292	118.1425959	129.5754776	108.7985454	58.11014715	21.10557552	17.22907475	6.66416406	6.14384992	5.12818147															5.13	0.97	7.80E-10	2.34E-09	4.61E-05
s-rrp-RRP-mipe-1	NCGC00181129-05	CC1=NC(=CC(=N1)NC2=NC=C(S2)C(=O)NC3=C(Cl)C=CC=C3C)N4CCN(CCO)CC4	1	activity	1.1	0.209310281	58.65	-43.35325709	99.42	56.07	-6.68	0.4	T5457385	-1.2	97.42	374.1131811	97.41862481	87.8640561	89.2223089	96.60849393	79.15390759	75.5129957	72.48628379	69.52463565	67.50380239	63.84082925	58.64619855															58.65	0.91	7.80E-10	2.34E-09	4.61E-05
s-rrp-RRP-mipe-1	NCGC00242479-01	COC1=C(N[S+]([O-])(=O)C2=C(N=CC=C2)C3=CC=C(C=C3)C4=NN=CO4)N=CC(=N1)C	1	activity	1.3	0.00186548	137.87	-21.31862351	151.94	130.62	-8.73	3.63	T5457401	4	150.94	634.648061	150.9435178	136.7994107	132.0355358	130.7425169	125.6317704	126.4304958	139.7554958	142.265591	125.8019932	124.0113315	137.87176															124.01	0.53	7.80E-10	2.34E-09	4.61E-05
s-rrp-RRP-mipe-1	NCGC00242480-01	CC(C)(C)C1=CC(=C(NC(=O)C/2=C/NC3=C(C=CC=C3)C2=O)C=C1O)C(C)(C)C	1	activity	1.3	8.332792371	113.84	-14.20446036	123.85	109.65	-5.08	4.95	T5457399	4	133.29	585.5714086	117.8541284	124.5275443	133.2877417	126.7087482	106.5122456	127.8818497	130.4847422	120.3358472	127.6595691	105.6004114	113.8421236															105.6	0.36	7.80E-10	2.34E-09	4.61E-05
s-rrp-RRP-mipe-1	NCGC00182052-03	O=C(NC1=CC=CC=C1C2=C[N]3C(=CSC3=N2)CN4CCNCC4)C5=NC6=C(C=CC=C6)N=C5	1	activity	1.3	1.66261066	81.33	-16.6474039	99.45	82.8	-5.78	1.37	T5457395	4	111.27	454.7502658	96.45012946	88.85818416	97.71377896	111.2658516	108.6745706	93.23218851	95.61790455	93.19718091	82.44533732	87.1792888	81.32729288															81.33	0.54	7.80E-10	2.34E-09	4.61E-05
s-rrp-RRP-npc-1	NCGC00163906-02	Clc1c(N)c(Cl)c(Cl)c(Cl)c1Cl	1	activity_mipe	1.3	0.001722893	108.48	20	94.03	114.03	-8.76	4.95		4	121.03	560.4111892	96.53292817	114.3906815	111.1053602	112.8462527	112.7195033	121.0253311	117.2414429	108.4812623																		96.53	0.72	1.18E-09	5.90E-09
s-rrp-RRP-npc-1	NCGC00163906-02	Clc1c(N)c(Cl)c(Cl)c(Cl)c1Cl	1	activity_mipe	1.3	0.068589622	125.63	-17.63700998	133.19	115.56	-7.16	4.95		4	143.92	528.5256306	128.1939211	128.1228691	143.9163619	104.7464128	127.8341482	119.5459105	109.7163188	125.6276049																		104.75	0.52	1.18E-09	5.90E-09
s-rrp-RRP-npc-1	NCGC00163906-02	Clc1c(N)c(Cl)c(Cl)c(Cl)c1Cl	1	activity_mipe	1.3	0.061130565	104.4	21.18866351	78.98	100.17	-7.21	1.37		4	110.09	456.9515001	80.17146248	77.09757622	86.97948751	91.3080715	110.0859795	98.00470588	89.70231806	104.3976141																		77.1	0.7	1.18E-09	5.90E-09
s-rrp-RRP-npc-1	NCGC00163906-02	Clc1c(N)c(Cl)c(Cl)c(Cl)c1Cl	1	activity_mipe	1.3	0.076958822	117.17	36.18895931	90.99	127.18	-7.11	1.1		1.2	137.32	567.6267875	88.38690539	97.34779157	99.59963904	114.9640805	125.3124106	125.648024	137.3197466	117.1665814																		88.39	0.88	1.18E-09	5.90E-09
s-rrp-RRP-mipe-1	NCGC00167977-03	CC(O)(C[S+]([O-])(=O)C1=CC=C(F)C=C1)C(=O)NC2=CC=C(C#N)C(=C2)C(F)(F)F	1	activity	2.3	10.49036407	113.95	-35.03852294	126.89	91.85	-4.98	4.09	T5457397	-2.4	135.59	588.4244781	124.3907817	132.9802604	124.894022	121.0038157	128.0507832	128.2056408	135.5860167	120.8310451	125.084893	98.10867924	113.9492674															98.11	0.79	7.80E-10	2.34E-09	4.61E-05
s-rrp-RRP-mipe-1	NCGC00092381-03	NC1=C2C(=NC=N1)N=C(C=C2C3=CC(=CC=C3)Br)C4=CN=C(C=C4)N5CCOCC5	1	activity	1.3	0.148180331	110.09	-19.94734656	129.4	109.45	-6.83	0.6	T5457401	4	133.4	569.4017822	133.4012436	115.6946989	125.4377177	130.2386355	121.5487937	117.0792075	123.3564915	106.5591466	103.4451215	120.1302235	110.0897508															103.45	0.48	7.80E-10	2.34E-09	4.61E-05
s-rrp-RRP-mipe-1	NCGC00092385-02	COC1=CC=C(C=C1)C2=C(C(=O)C3=CC=C(C=C3)C#N)C4=CC=C(OC)C=C4O2	1	activity	1.3	0.026350603	142.3	12.93145116	121.5	134.43	-7.58	4.95	T5457401	4	142.3	622.1965425	127.4279246	115.4017153	121.3194699	124.1231995	138.4843476	120.8331798	141.3077162	131.5377056	128.8297451	136.7929881	142.3041229															115.4	0.47	7.80E-10	2.34E-09	4.61E-05
s-rrp-RRP-mipe-1	NCGC00241103-04	CN1CCN(CC1)CC2=CC=C(C=C2)C(=O)NC3=CC=C(C)C(=C3)NC4=NC(=CS4)C5=CC=CN=C5	1	activity	1.3	0.104903641	129.71	36	113.99	149.99	-6.98	0.2	T5457385	2.4	146.89	641.8153776	117.9853752	134.3563261	118.7287764	134.2716136	131.1548183	135.3078899	131.1226562	135.8906744	134.1169278	146.8883	129.7098138															117.99	0.53	7.80E-10	2.34E-09	4.61E-05
s-rrp-RRP-mipe-1	NCGC00242512-01	CC\C=C/C[C@@H]1[C@H](CCC1=O)CC(=O)OC	1	activity	1.3	1.865479842	120.5	-15.28788602	127.82	112.54	-5.73	2.25	T5457397	4	141.11	593.8332564	128.3238224	130.3583882	121.1402885	141.1067762	119.8065613	129.1086298	123.3758667	123.9671489	108.0839173	116.5673438	120.4974494															108.08	0.49	7.80E-10	2.34E-09	4.61E-05
s-rrp-RRP-mipe-1	NCGC00242507-01	CO[C@@H]1C[C@@H](CC[C@H]1OCCO)C[C@@H](C)[C@@H]2CC(=O)[C@H](C)\C=C(C)/[C@@H](O)[C@@H](OC)C(=O)[C@H](C)C[C@H](C)\C=C/C=C\C=C(C)/[C@H](C[C@@H]3CC[C@@H](C)[C@@](O)(O3)C(=O)C(=O)N4CCCC[C@H]4C(=O)O2)OC	1	activity	2.3	11.77038208	84.85	-17.24117918	90.15	72.9	-4.93	4.95	T5457387	4	94.73	422.9715536	89.64562011	93.48466672	91.11450514	92.86580561	88.53368324	94.73081999	81.25296439	84.92417222	94.30288482	76.52797079	84.85069157															76.53	0.49	7.80E-10	2.34E-09	4.61E-05
s-rrp-RRP-mipe-1	NCGC00092318-02	CCN(CC)CCCC(C)NC1=NC(=CC(=N1)C)NC2=CC3=C(N)C=C(C)N=C3C=C2	1	activity	5		106.5						T5457387	4	124.86	520.6318445	100.7998743	109.1336145	99.62461342	115.9153165	102.8620433	124.8640881	106.2552405	121.7163239	97.42353562	101.8419746	106.4972261															97.42		7.80E-10	2.34E-09	4.61E-05
s-rrp-RRP-mipe-1	NCGC00242482-01	ClC1=CC=CC(=C1)NC(=O)NC2=NC=C(CCNC3=NC=NC4=C3SC=C4)S2	1	activity	5		115.88						T5457391	4	137.35	611.6542662	137.3483581	131.0382881	135.0146922	115.3810968	135.8246566	117.5185894	133.3169847	117.9229346	132.5418181	128.1913295	115.8765797															115.38		7.80E-10	2.34E-09	4.61E-05
s-rrp-RRP-mipe-1	NCGC00182045-02	OC[C@H]1O[C@H](C[C@@H]1O)[N]2C=NC3=C2\N=C/NC[C@H]3O	1	activity	1.3	14.8180331	83.06	-40.19468086	122.89	82.7	-4.83	3.99	T5457401	-2.4	153.12	569.6354661	116.4849539	121.3868538	126.1611512	122.5606485	129.2184023	115.0711299	153.1172594	122.4647875	131.2533762	101.0728639	83.06486523															83.06	0.88	7.80E-10	2.34E-09	4.61E-05
s-rrp-RRP-mipe-1	NCGC00186024-02	CC1=NC(=CC=C1)C2=C(N=C([NH]2)C(C)(C)C)C3=CC=C4N=CC=NC4=C3	1	activity	2.3	23.48499979	140.09	27.57861129	120.05	147.63	-4.63	0.3	T5457387	4	140.09	608.1716811	117.6293506	125.3390567	116.3138412	129.6935018	128.7556323	127.9560929	121.6940049	128.8822768	125.2213202	131.5505656	140.0896038															116.31	0.51	7.80E-10	2.34E-09	4.61E-05
s-rrp-RRP-npc-1	NCGC00163843-03	O=C2CCCC(=O)C2C(=O)c1ccc(cc1[N+]([O-])=O)S(C)(=O)=O	1	activity_mipe	5		137.4	0	0	0				4	142.56	665.6696186	127.0519719	138.3500153	138.9173784	129.0853473	142.5597781	123.6518897	133.4058928	137.395279																		123.65		1.20E-09	5.99E-09
s-rrp-RRP-npc-1	NCGC00163843-03	O=C2CCCC(=O)C2C(=O)c1ccc(cc1[N+]([O-])=O)S(C)(=O)=O	1	activity_mipe	1.3	0.069987019	98.41	-11.35015895	117.37	106.02	-7.15	4.95		4	126.37	551.7028045	112.8683175	112.9402615	126.3746908	101.9184187	114.396141	104.1387022	111.298815	98.40985171																		98.41	0.44	1.20E-09	5.99E-09
s-rrp-RRP-npc-1	NCGC00163843-03	O=C2CCCC(=O)C2C(=O)c1ccc(cc1[N+]([O-])=O)S(C)(=O)=O	1	activity_mipe	1.1	0.221318387	95.86	77.25038169	21.84	99.09	-6.65	0.4		1.2	95.86	307.7200049	28.56980309	33.78253785	48.80589251	56.76137751	76.70651245	72.51023238	86.30755215	95.85744319																		28.57	0.97	1.20E-09	5.99E-09
s-rrp-RRP-npc-1	NCGC00163843-03	O=C2CCCC(=O)C2C(=O)c1ccc(cc1[N+]([O-])=O)S(C)(=O)=O	1	activity_mipe	5		122.19	0	0	0				4	125.3	555.3550334	103.7855699	125.2998353	104.2086403	115.6515962	105.5669182	105.5788115	113.6746344	122.1927863																		103.79		1.20E-09	5.99E-09
s-rrp-RRP-mipe-1	NCGC00015205-07	CCC(C)N(C)C(=O)C1=NC(=C2C=CC=CC2=C1)C3=C(Cl)C=CC=C3	1	activity	1.3	0.117703821	96.65	-23.35125442	126.89	103.54	-6.93	4.95	T5457397	-1.2	137.99	548.4053972	128.5246438	115.0785718	121.7434192	137.9861221	129.3747508	103.2639028	106.2570912	100.3018949	111.4569497	104.1787366	96.64720173															96.65	0.76	7.80E-10	2.34E-09	4.61E-05
s-rrp-RRP-mipe-1	NCGC00163107-06	ClC1=CC=C(C=C1)C2=C(\C=N\OCC3=CC(=C(Cl)C=C3)Cl)[N]4C=CSC4=N2	1	activity	1.3	4.685873504	85.77	-47.628548	120.88	73.25	-5.33	0.4	T5457397	-2.2	124.88	513.544643	124.8817955	113.6199321	113.6836218	111.8660799	108.1728128	122.0732226	106.6013036	107.3416633	92.52243297	88.76377276	85.76925913															85.77	0.81	7.80E-10	2.34E-09	4.61E-05
s-rrp-RRP-mipe-1	NCGC00164574-05	COCCOC1=CC2=NC=NC(=C2C=C1OCCOC)NC3=CC=CC(=C3)C#C	1	activity	1.1	1.177038208	47.56	-78.09904488	113.64	35.54	-5.93	0.3	T5457385	-2.2	107.8	401.5462425	107.6658088	107.7988067	101.3141356	95.1285521	89.56597336	81.07705716	76.59514835	77.16727208	65.67760044	66.13034903	47.56367732															47.56	0.96	7.80E-10	2.34E-09	4.61E-05
s-rrp-RRP-mipe-1	NCGC00167507-03	C[S+]([O-])(=O)CCNCC1=CC=C(O1)C2=CC3=C(NC4=CC=C(OCC5=CC(=CC=C5)F)C(=C4)Cl)N=CN=C3C=C2	1	activity	4	10.49036407	8.12	-123.7828294	109.39	-14.39	-4.98	0.5	T5457385	-2.1	120.65	401.1737132	120.6462733	105.8434986	104.3683748	97.74755361	99.964596	81.63259269	94.55049395	68.27677008	64.43130565	59.0215602	8.11642843															8.12	0.89	7.80E-10	2.34E-09	4.61E-05
s-rrp-RRP-mipe-1	NCGC00242501-01	CC1=CC(=C(C)[N]1C2=CC=CC=C2)\C=C3\SC4=NC5=C(C=CC=C5)[N]4C3=O	1	activity	1.3	2.956586303	105.94	-38.31565971	135.2	96.88	-5.53	0.2	T5457403	4	131.2	581.1328283	131.1983316	127.6486713	127.0891556	128.9710863	119.0073275	113.4566046	122.0698348	122.045142	116.9721109	114.3043927	105.9352819															105.94	0.73	7.80E-10	2.34E-09	4.61E-05
s-rrp-RRP-mipe-1	NCGC00094374-05	CC[C@H](CO)NC1=NC(=C2N=C[N](C(C)C)C2=N1)NCC3=CC=CC=C3	1	activity	2.1	18.65479842	42.6	-78.38455631	107.37	28.98	-4.73	1.21	T5457389	-2.2	110.67	474.9460529	110.674334	110.5141929	110.5054402	102.7749292	107.6705757	108.1991782	110.0512644	90.65103027	92.82264775	82.45213095	42.59746465															42.6	0.92	7.80E-10	2.34E-09	4.61E-05
s-rrp-RRP-mipe-1	NCGC00161408-02	ClC1=CC=C2N/C3=N/C(=O)CN3CC2=C1Cl	1	activity	1.3	7.426609018	94.86	-50.35643531	133.22	82.86	-5.13	0.3	T5457399	-2.4	137.56	570.2588565	132.3558441	137.5612747	125.8610638	117.8244745	111.2396725	121.1984923	124.8935266	123.0687147	100.7469721	112.1592512	94.8623741															94.86	0.63	7.80E-10	2.34E-09	4.61E-05
s-rrp-RRP-mipe-1	NCGC00242485-01	NC/1=N/C(=O)C2=C([NH]C=C2CCC3=CC=C(C=C3)C(=O)N[C@@H](CCC(O)=O)C(O)=O)N1	1	activity	1.3	0.029565863	119.04	-12.75144553	130.89	118.13	-7.53	2.59	T5457403	4	140.67	589.9665646	122.3861317	140.6692632	129.1744734	126.8608087	120.427606	111.4295926	120.1641119	131.7122491	117.2619173	109.2599271	119.0393175															109.26	0.41	7.80E-10	2.34E-09	4.61E-05
s-rrp-RRP-mipe-1	NCGC00242487-01	CC1=CN=C(NC2=CC=C(F)C=C2Cl)N=C1C3=C[NH]C(=C3)C(=O)N[C@H](CO)C4=CC=CC(=C4)Cl	1	activity	1.3	4.176289157	80.91	-42.11329208	122.05	79.94	-5.38	1.81	T5457391	-1.2	133.98	541.9067875	116.5529743	112.5208724	123.3439908	129.1189633	133.9834731	121.197141	114.5297915	117.2663489	95.61548198	83.46565375	80.91400302															80.91	0.88	7.80E-10	2.34E-09	4.61E-05
s-rrp-RRP-mipe-1	NCGC00242489-01	CC1=CC2=C(C=C1C3(CC3)C4=CC=C(C=N4)C(O)=O)C(C)(C)CCC2(C)C	1	activity	5		129.39						T5457395	4	135.46	604.3615938	132.5086785	124.014764	124.3626449	121.1414147	130.8272268	129.7370592	122.7795437	126.8568535	135.4561555	110.9503282	129.388904															110.95		7.80E-10	2.34E-09	4.61E-05
s-rrp-RRP-mipe-1	NCGC00167491-02	NC1=CC=CC2=C1CN([C@H]3CCC(=O)NC3=O)C2=O	1	activity	1.3	0.002147962	105.58	22.5	97.96	120.46	-8.67	4.95	T5457383	1.4	133.75	533.3537746	101.4612367	128.2670536	133.7481511	123.9670307	110.158029	118.1778349	122.6587763	112.0006215	118.2507069	117.5620277	105.5812189															101.46	0.41	1.56E-09	4.68E-09	9.22E-05
s-rrp-RRP-mipe-1	NCGC00242503-01	COC1=C(C(=CC=C1)OC)C2=CC(=N[N]2C3=C4C=CC(=CC4=NC=C3)Cl)C(=O)NC5(C6CC7CC(C6)CC5C7)C(O)=O	1	activity	1.3	0.0023485	124.32	-20.88031862	144.61	123.73	-8.63	0.6	T5457401	4	140.61	609.7467612	140.6095981	128.4409924	133.1589827	131.2845553	125.7753763	118.558739	130.3546944	116.9593326	124.2800218	127.4602213	124.320414															116.96	0.55	7.80E-10	2.34E-09	4.61E-05
s-rrp-RRP-mipe-1	NCGC00161825-02	OC(=O)CC1=CC=CC(=C1)OCCCN(CC(C2=CC=CC=C2)C3=CC=CC=C3)CC4=CC=CC(=C4Cl)C(F)(F)F	1	activity	5		135.82						T5457397	4	135.82	615.3370699	121.0609654	126.7280509	132.4657407	126.3771076	127.4945672	134.8368445	125.4775326	122.8368974	123.0676676	131.8772062	135.8176404															121.06		7.80E-10	2.34E-09	4.61E-05
s-rrp-RRP-mipe-1	NCGC00242499-01	NC1=NC=CC(=N1)C2=CC3=C(ON=C3C=C2)C4=CC=C(Cl)C=C4	1	activity	2.3	18.65479842	80.07	-64.19320808	130.59	66.4	-4.73	0.6	T5457393	-2.4	140.48	580.7955289	132.6358911	128.6586692	130.0511682	140.4841335	118.3476628	125.962584	123.9683582	118.6585742	98.7210393	120.1405263	80.06862187															80.07	0.7	7.80E-10	2.34E-09	4.61E-05
s-rrp-RRP-mipe-1	NCGC00165863-02	CCN(CC)CCCCNC1=NC=C2C=C(C(=NC2=N1)NC(=O)NC(C)(C)C)C3=CC(=CC(=C3)OC)OC	1	activity	5		127.67						T5457385	4	145.21	614.4439335	121.0297882	115.1366148	130.5485849	118.9795752	134.1400069	126.1005991	135.721901	116.6710547	145.2080707	131.4767948	127.6716492															115.14		7.80E-10	2.34E-09	4.61E-05
s-rrp-RRP-mipe-1	NCGC00242458-01	NC(=O)C1CCCC2=C1[NH]C3=C2C=C(Cl)C=C3	1	activity	1.3	4.685873504	95.97	-37.73722943	126.42	88.68	-5.33	0.3	T5457395	-2.4	125.57	552.0161424	122.4171305	120.7654729	125.5702628	125.4631386	118.3293069	105.865752	112.344776	118.2458534	103.1838	110.8837864	95.9694393															95.97	0.68	7.80E-10	2.34E-09	4.61E-05
s-rrp-RRP-mipe-1	NCGC00242495-01	CN(C1=NC=CC=C1CNC2=NC(=NC=C2C(F)(F)F)NC3=CC=C4NC(=O)CC4=C3)[S+](C)([O-])=O	1	activity	4	7.426609018	28	-88.09501131	113.94	25.84	-5.13	4.95	T5457391	-1.1	120.77	475.4747749	116.9653163	116.7091706	120.7653526	116.4049579	117.0321012	116.9105266	106.4007986	99.66966482	102.6212997	25.47534422	27.99564659															25.48	0.97	7.80E-10	2.34E-09	4.61E-05
s-rrp-RRP-mipe-1	NCGC00242504-01	C[C@@H]1C[C@H]2[C@@H]3\C=C(C)/C4=C/C5=C(C[C@]4(C)[C@H]3[C@@H](O)C[C@]2(C)[C@@]1(O)C(=O)COC(C)=O)C=N[N]5C6=CC=CC=C6	1	activity	1.3	2.956586303	106.82	-14.62771667	120.32	105.69	-5.53	4.95	T5457409	4	127.54	561.0505745	117.3185459	110.1017148	123.8877228	119.1899998	123.5885276	127.5369369	118.6188097	122.3672056	103.4621153	107.1552896	106.8155238															103.46	0.68	7.80E-10	2.34E-09	4.61E-05
s-rrp-RRP-mipe-1	NCGC00242505-01	C[C@@H]1C[C@H]2[C@@H]3\C=C(C)/C4=C/C5=C(C[C@]4(C)[C@H]3[C@@H](O)C[C@]2(C)[C@@]1(O)C(=O)CO)C=N[N]5C6=CC=CC=C6	1	activity	1.3	0.029565863	125.23	11.00912113	115.86	126.87	-7.53	4.95	T5457409	4	135.52	591.2376156	118.3680605	110.8604596	119.1199391	117.0403251	129.8296597	118.4208114	135.5249713	127.7417109	119.7588061	129.7810292	125.2305687															110.86	0.51	7.80E-10	2.34E-09	4.61E-05
s-rrp-RRP-npc-1	NCGC00249883-01	CCN(CC)CC(=O)OCC(=O)[C@@]4(O)CC[C@@H]2[C@]4(C)C[C@H](O)[C@@H]1[C@@]3(C)CCC(=O)C=C3CC[C@H]12	1	activity_mipe	1.3	0.033498273	142.19	-21.9777105	157.49	135.51	-7.47	4.95		4	168.72	703.4556218	161.8940982	142.4804211	168.7153691	119.7008118	127.4753048	139.6341741	149.2067395	142.1879802																		119.7	0.48	5.90E-10	2.95E-09
s-rrp-RRP-mipe-1	NCGC00165721-02	CC1=CC=CC(=N1)C2=N[N](C=C2C3=CC=NC4=C3C=CC=C4)C(=S)NC5=CC=CC=C5	1	activity	1.3	2.956586303	134.54	20.92934117	127.87	148.8	-5.53	4.95	T5457387	4	150.53	638.6547336	132.2978913	125.3774734	119.8567737	133.9913283	131.2612517	128.3699435	128.0236325	124.9896805	150.5331215	146.1043367	134.5425552															119.86	0.79	7.80E-10	2.34E-09	4.61E-05
s-rrp-RRP-mipe-1	NCGC00242596-01	O=C(O)[C@H](CCC(=O)O)NC(=O)c1ccc(cc1)C(CC#C)Cc2nc3c(nc2)nc(N)nc3N	1	activity	2.3	37.22121629	95.24	-28.92366451	116.85	87.92	-4.43	4.95	T5457403	4	126.16	556.5408158	111.8460953	112.5820521	124.656633	117.2048751	113.2730443	126.1576533	117.1790147	110.0951891	114.4229801	120.2666633	95.2430415															95.24	0.61	7.80E-10	2.34E-09	4.61E-05
s-rrp-RRP-mipe-1	NCGC00185916-06	NC1=CC(=CC=C1)[S+]([O-])(=O)N2CCCN(CC2)[S+]([O-])(=O)C3=CC4=C(OCCO4)C=C3	1	activity	1.3	7.426609018	86.95	-35.80468068	120.51	84.71	-5.13	1.66	T5457403	-2.2	127.25	549.578981	118.0296861	127.2501874	110.8047445	117.7950281	117.89785	126.9092901	121.662701	119.3851731	106.8057765	94.40381421	86.95476157															86.95	0.87	7.80E-10	2.34E-09	4.61E-05
s-rrp-RRP-mipe-1	NCGC00242597-01	O=C([C@@H](N)C13CC2CC(C1)CC(O)(C2)C3)N5[C@H](C#N)C[C@@H]4C[C@@H]45	1	activity	1.3	2.956586303	110.91	-15.80687931	126.38	110.57	-5.53	4.95	T5457395	4	137.34	590.6487514	115.876594	130.6437799	126.3351261	117.2608024	137.3436307	125.4020811	127.5054509	131.3548971	107.2875279	113.1785535	110.911757															107.29	0.58	7.80E-10	2.34E-09	4.61E-05
s-rrp-RRP-npc-1	NCGC00242597-01	O=C([C@@H](N)C13CC2CC(C1)CC(O)(C2)C3)N5[C@H](C#N)C[C@@H]4C[C@@H]45	1	activity_mipe	2.3	6.683784118	112.31	-31.88877784	115.74	83.85	-5.17	4.95		4	124.82	544.0226781	112.2416573	124.8174518	111.5350287	105.8026595	119.5095216	121.928499	89.41767578	112.30934																		89.42	0.7	5.90E-10	2.95E-09
s-rrp-RRP-mipe-1	NCGC00018199-06	OC(=O)C1=CC(=C2C(=O)C3=C(O)C=CC=C3C(=O)C2=C1)O	1	activity	1.3	17.06186712	109.91	-25.40254424	128.58	103.18	-4.77	0.7	T5457411	4	134.41	615.1833461	123.5833107	134.4116971	125.7393542	132.4957022	129.0000145	123.9475099	119.9677776	125.360712	121.2543169	110.3555089	109.9145239															109.91	0.75	1.56E-09	4.68E-09	9.22E-05
s-rrp-RRP-mipe-1	NCGC00090774-03	CC(=O)OC1=C(C=CC=C1)C(=O)NC2=NC=C(S2)[N+]([O-])=O	1	activity	1.1	8.551189985	82.17	-51.27788741	122.26	70.98	-5.07	3.93	T5457405	-1.2	128.66	550.5971658	128.6556302	123.3055267	119.2825131	120.115341	126.2561783	114.9445153	124.4972848	119.2292619	89.08604955	59.72785412	82.17438773															59.73	0.92	1.56E-09	4.68E-09	9.22E-05
s-rrp-RRP-mipe-1	NCGC00249388-01	CC1=CC=CC(=N1)C2=N[N]3CCCC3=C2C4=CC=NC5=CC(=CC=C45)C(N)=O	1	activity	1.1	2.635060316	139.52	32.5	111.97	144.47	-5.58	0.6	T5457387	2.4	139.52	584.8795321	107.9693693	115.4544288	115.4078686	114.7952362	115.3830559	113.3187828	125.4205826	121.4592017	135.1349763	135.3702601	139.5216095															107.97	0.91	7.80E-10	2.34E-09	4.61E-05
s-rrp-RRP-mipe-1	NCGC00249389-01	C1CN(CCN1)C2=CC=C(C=C2)C3=C[N]4N=CC(=C4N=C3)C5=CC=NC6=C5C=CC=C6	1	activity	4	33.17344394	2.71	-173.1884627	148.04	-25.15	-4.48	4.95	T5457387	-2.3	175.78	619.6601569	55.45172765	70.3668554	138.2293801	156.2222389	152.4035965	159.5294071	175.7761419	165.631323	165.1105586	149.1054308	2.70924285															2.71	0.71	7.80E-10	2.34E-09	4.61E-05
s-rrp-RRP-mipe-1	NCGC00249390-01	COC1=C(OC)C=C2C(=CC=NC2=C1)OC3=CC=C(NC(=O)NC4=NOC(=C4)C)C(=C3)Cl	1	activity	2.1	16.6261066	73.53	-45.97108733	117.12	71.15	-4.78	2.47	T5457385	-2.2	123.82	541.5469053	110.602617	119.9441136	119.1698499	108.0849161	118.2143944	123.8239625	121.6448264	116.9543818	114.4184234	95.24736725	73.53117816															73.53	0.91	7.80E-10	2.34E-09	4.61E-05
s-rrp-RRP-mipe-1	NCGC00249391-01	C[N]1N=CC2=C1N=C(N=C2NC3=CC(=CC=C3C)C(=O)NC4=CC=CC(=C4)C(F)(F)F)C5=CC=CN=C5	1	activity	2.3	23.48499979	87.41	-18.80079846	102.75	83.95	-4.63	1.21	T5457391	4	107.04	485.743496	104.74707	103.8072614	99.15282951	104.1484541	101.1426648	106.419879	107.0378481	94.18191695	100.8005606	98.80836012	87.41307123															87.41	0.61	7.80E-10	2.34E-09	4.61E-05
s-rrp-RRP-mipe-1	NCGC00249392-01	CNC(=O)C1=NC=CC(=C1)COC2=NN=C(NC3=CC=C(Cl)C=C3)C4=C2OC=C4	1	activity	2.3	23.48499979	113.12	-20.65867472	127.83	107.17	-4.63	0.9	T5457385	4	140.04	604.7361558	122.8322666	129.4676367	125.8114292	125.2457012	128.4177377	140.0371671	126.2416586	120.9507319	122.2667218	122.6548715	113.1167043															113.12	0.46	7.80E-10	2.34E-09	4.61E-05
s-rrp-RRP-npc-1	NCGC00183860-01	CC2(CN(C)S(=O)(=O)c1ccc(Cl)c(c1)S(N)(=O)=O)CCCO2	1	activity_mipe	2.3	33.49827272	93.52	-29.61770762	118.03	88.42	-4.47	4.95		4	126.88	579.6238526	99.03288758	120.0154475	112.7197716	126.7506094	126.8764023	120.3881627	121.4913479	93.51813123																		93.52	0.49	5.90E-10	2.95E-09
s-rrp-RRP-mipe-1	NCGC00249393-01	O=C(NC1=CC=C(C=C1)C2(CCCC2)C#N)C3=CC=CN=C3NCC4=CC=NC=C4	1	activity	1.3	11.77038208	100.88	-11.9239671	111.74	99.81	-4.93	4.95	T5457385	4	122.99	529.7019586	113.7360075	114.2221227	114.2506678	110.9728824	114.5267679	104.0853224	108.441742	104.6397485	122.9917703	101.2718727	100.8827016															100.88	0.4	7.80E-10	2.34E-09	4.61E-05
s-rrp-RRP-mipe-1	NCGC00015675-03	C\C1=C(\C=C(\C#N)C(=O)N1)C2=CC=NC=C2	1	activity	1.3	0.186547984	119.01	15.28535167	106.38	121.66	-6.73	0.5	T5457399	4	121.01	548.4123018	108.1638791	105.426086	109.2369271	115.4604082	109.7942185	109.3301189	119.6577365	116.5892462	120.489671	121.0104401	119.0091025															105.43	0.75	7.80E-10	2.34E-09	4.61E-05
s-rrp-RRP-npc-1	NCGC00090965-04	Oc1ccc(cc1)C(=O)OCCC	1	activity_mipe	1.1	0.010870723	68.33	60.33136815	13.75	74.08	-7.96	0.7		1.2	83.28	300.1773051	20.07069051	42.17182854	52.03384315	65.06256104	67.35223391	73.27577607	83.27967606	68.32701956																		20.07	0.94	1.18E-09	5.90E-09
s-rrp-RRP-npc-1	NCGC00090965-04	Oc1ccc(cc1)C(=O)OCCC	1	activity_mipe	2.3	21.6899429	80.82	-33.70431868	114.93	81.22	-4.66	4.95		-3	127.43	537.5994474	119.5896335	105.4109541	103.2379591	102.4881984	112.7508764	127.4317316	105.3141447	80.81689516																		80.82	0.58	1.18E-09	5.90E-09
s-rrp-RRP-npc-1	NCGC00090965-04	Oc1ccc(cc1)C(=O)OCCC	1	activity_mipe	5		111.78	0	0	0				4	120.99	531.9955347	105.0284697	93.09318613	118.2772587	99.26870936	120.9903273	99.56311964	110.6914726	111.7838424																		93.09		1.18E-09	5.90E-09
s-rrp-RRP-npc-1	NCGC00090965-04	Oc1ccc(cc1)C(=O)OCCC	1	activity_mipe	1.3	0.611305649	95.01	-23.47404698	128.39	104.91	-6.21	4.95		4	136.8	589.7205579	120.2083247	136.7995503	120.2032653	135.6307459	112.0249977	108.2824232	110.8030197	95.00572388																		95.01	0.71	1.18E-09	5.90E-09
s-rrp-RRP-npc-1	NCGC00163919-02	O=[N+]([O-])c1cc(cc(c1)C(=O)OC(C)C)C(=O)OC(C)C	1	activity_mipe	1.3	17.57994432	106.86	-24.6822911	132.1	107.42	-4.75	3.99		4	140.95	640.7099819	124.0985885	129.2877981	140.9505958	130.6522936	128.513418	138.4164003	119.0934626	106.863346																		106.86	0.75	1.20E-09	6.02E-09
s-rrp-RRP-npc-1	NCGC00163919-02	O=[N+]([O-])c1cc(cc(c1)C(=O)OC(C)C)C(=O)OC(C)C	1	activity_mipe	2.3	35.07660041	144.23	15.51293756	132.25	147.76	-4.45	1.1		4	144.23	667.0539815	131.7579904	135.7436844	137.8549329	124.6638758	130.0654929	136.9185049	135.9543388	144.2337223																		124.66	0.49	1.20E-09	6.02E-09
s-rrp-RRP-npc-1	NCGC00163919-02	O=[N+]([O-])c1cc(cc(c1)C(=O)OC(C)C)C(=O)OC(C)C	1	activity_mipe	1.1	0.031262053	83.98	41.69172721	37.99	79.68	-7.5	0.9		1.2	83.98	331.1731014	41.71354594	41.89184307	62.25791226	68.09133594	80.37399546	79.11485829	74.426507	83.97687231																		41.71	0.95	1.20E-09	6.02E-09
s-rrp-RRP-npc-1	NCGC00163919-02	O=[N+]([O-])c1cc(cc(c1)C(=O)OC(C)C)C(=O)OC(C)C	1	activity_mipe	1.3	3.507660041	123.5	41.83554674	89.12	130.95	-5.45	0.7		1.2	128.79	506.9767754	85.45172526	93.0650599	85.83223553	99.68858979	99.93073752	103.7006788	128.787272	123.5024649																		85.45	0.88	1.20E-09	6.02E-09
s-rrp-RRP-npc-1	NCGC00249888-01	NC(=O)CC[C@@H]8C=2N=C(C(C)=C1[C@@H](CCC(N)=O)[C@](C)(CC(N)=O)[C@@](C)(N1[Co+]C#N)[C@@H]7N=C(C(C)=C3N=C(C=2)C(C)(C)[C@@H]3CCC(N)=O)[C@](C)(CCC(=O)NC[C@@H](C)OP([O-])(=O)O[C@@H]6[C@@H](CO)O[C@H](n5cnc4cc(C)c(C)cc45)[C@@H]6O)[C@H]7CC(N)=O)[C@@]8(C)CC(N)=O	1	activity_mipe	1.3	0.841438567	87.79	15.08720355	97.87	112.95	-6.07	4.95		4	117.43	507.7219152	95.95455139	104.0956309	93.64058366	101.6282376	92.9652151	117.4334918	108.7626305	87.78595261																		87.79	0.7	5.90E-10	2.95E-09
s-rrp-RRP-npc-1	NCGC00091044-02	O=C(NO)c1ccccc1	1	activity_mipe	1.3	0.041086026	86.36	-8.921815948	98.88	89.95	-7.39	4.95		4	98.88	460.3469413	98.87651864	98.40742963	97.74256947	78.52500535	91.95576994	93.77715957	97.91998155	86.36154004																		78.53	0.38	1.13E-09	5.66E-09
s-rrp-RRP-npc-1	NCGC00091044-02	O=C(NO)c1ccccc1	1	activity_mipe	2.3	65.11696225	108.86	-15.11933371	121.21	106.09	-4.19	4.95		4	126.34	596.0017904	115.2056351	117.3924894	126.3385954	119.4761493	120.1418165	123.7081025	124.6620663	108.8561904																		108.86	0.57	1.13E-09	5.66E-09
s-rrp-RRP-npc-1	NCGC00091044-02	O=C(NO)c1ccccc1	1	activity_mipe	1.3	3.661795884	132.56	58.40757563	87.16	145.57	-5.44	0.3		1.4	132.56	534.8839492	82.19650738	103.5977419	105.4696098	94.97897806	116.9788556	99.26841236	131.1960468	132.5604142																		82.2	0.67	1.13E-09	5.66E-09
s-rrp-RRP-npc-1	NCGC00091044-02	O=C(NO)c1ccccc1	1	activity_mipe	1.3	2.908667861	135.4	-13.49023956	137.23	123.74	-5.54	4.45		4	140.42	570.8342695	137.729762	135.8681522	138.0734202	133.4933673	140.4175532	127.3010979	123.9878957	135.4017133																		123.99	0.88	1.13E-09	5.66E-09
s-rrp-RRP-mipe-1	NCGC00163424-03	CO[C@H]1C[C@H](C)C\C2=C(NCC=C)\C(=O)\C=C(NC(=O)\C(=C\C=C/[C@H](OC)[C@@H](OC(N)=O)C(=C/[C@H](C)[C@H]1O)/C)C)/C2=O	1	activity	1.3	4.176289157	65.34	-60.28372737	121.5	61.22	-5.38	3.13	T5457395	-1.2	135.59	518.7738822	113.5026699	126.8858314	126.9023749	101.6560878	117.6574	135.5933517	128.7193764	115.8395753	82.17048654	57.60012844	65.34234347															57.6	0.88	7.80E-10	2.34E-09	4.61E-05
s-rrp-RRP-mipe-1	NCGC00241108-03	CNC(=O)C1=CC=CC=C1SC2=CC=C3C(=C2)[NH]N=C3\C=C\C4=CC=CC=N4	1	activity	5		104.41						T5457385	4	123.23	542.0491301	106.613036	119.5474374	123.230982	106.4353662	117.1977669	106.8031275	117.0212981	119.3846864	101.6516825	111.5442665	104.411099															101.65		7.80E-10	2.34E-09	4.61E-05
s-rrp-RRP-mipe-1	NCGC00024427-03	OC1=CC=C2C[C@H]3N(CC[C@@]45[C@@H](OC1=C24)C(=O)CC[C@@]35O)CC6CC6	1	activity	2.3	11.77038208	136.63	-36.3087956	134.14	97.83	-4.93	0.9	T5457411	4	141.18	616.36808	136.6403131	137.8172332	139.052641	133.583548	136.2637332	112.4618559	128.517405	141.1846424	125.2039975	107.6329834	136.6282017															107.63	0.42	7.80E-10	2.34E-09	4.61E-05
s-rrp-RRP-mipe-1	NCGC00250393-01	CC(O)[C@H](NC(=O)[C@@H]1CSSC[C@H](CC(=O)[C@H](N)CC2=CC=CC=C2)C(=O)N[C@@H](CC3=CC=C(O)C=C3)C(=O)N[C@H](CC4=C[NH]C5=CC=CC=C45)C(=O)N[C@@H](CCCCN)C(=O)N1)C(N)=O	1	activity	1.3	8.332792371	84.98	-44.37122621	122.1	77.73	-5.08	0.9	T5457403	-2.2	126.65	539.0539782	126.2646186	111.6790264	119.7210263	109.7244626	126.6503024	113.5151775	123.6316812	114.4486624	102.6956109	95.80408784	84.98298716															84.98	0.77	7.80E-10	2.34E-09	4.61E-05
s-rrp-RRP-mipe-1	NCGC00249612-01	CC(C)C[C@H](NC(=O)CNC(=O)C1=C(Cl)C=CC(=C1)Cl)B2OC(=O)CC(CC(O)=O)(O2)C(O)=O	1	activity	1.3	2.348499979	38.75	-92.36435263	134.42	42.06	-5.63	0.8	T5457395	-2.1	147.18	523.8946846	125.2072105	130.376244	128.5094246	132.2759661	147.1770589	140.7031546	99.69749985	77.97151669	86.62730526	69.83800781	38.7495057															38.75	0.87	7.80E-10	2.34E-09	4.61E-05
s-rrp-RRP-mipe-1	NCGC00182851-01	OCC(=O)[C@@]3(O)[C@@H](C)C[C@H]2[C@@H]4CCC1=CC(=O)C=C[C@]1(C)[C@H]4C(=O)C[C@@]23C	1	activity	1.3	0.001662611	104.18	29.33289873	80.4	109.73	-8.78	4.09	T5457407	1.2	116.75	518.7102179	81.39758013	104.2419872	105.8896495	106.4874797	115.2954978	107.6901985	108.710361	116.750457	106.9605466	114.61755	104.1753034															81.4	0.81	7.80E-10	2.34E-09	4.61E-05
s-rrp-RRP-npc-1	NCGC00164525-02		1	activity_mipe	1.3	0.007499329	118.95	40.92913201	78.97	119.9	-8.12	0.5		1.4	126.49	537.2736203	83.28754485	99.66251343	105.2764941	100.0621505	126.4938034	105.2544913	124.7819267	118.9502924																		83.29	0.69	5.90E-10	2.95E-09
s-rrp-RRP-npc-1	NCGC00262911-01	CC(=O)C4=CC[C@@H]3[C@]4(C)CC[C@H]2[C@H]3CC=C1C[C@H](CC[C@@]12C)OC(C)=O	1	activity_mipe	1.3	1.678890664	126.28	-19.15773068	121.51	102.35	-5.77	4.95		4	129.15	568.8840174	124.5099553	128.5301357	107.4982104	117.7810499	129.1504087	109.4365824	102.7118464	126.2794199																		102.71	0.53	5.90E-10	2.95E-09
s-rrp-RRP-mipe-1	NCGC00181796-01	C[C@@H](O)[C@@H](CO)NC(=O)[C@@H]5CSSC[C@H](NC(=O)[C@H](N)Cc1ccccc1)C(=O)N[C@@H](Cc2ccccc2)C(=O)N[C@H](Cc4cnc3ccccc34)C(=O)N[C@@H](CCCCN)C(=O)N[C@@H](C(C)O)C(=O)N5	1	activity	5		89.67						T5457403	4	109.87	483.557251	102.2548641	96.42271744	102.9821711	109.14963	107.7796341	94.64703291	95.21528744	104.2142939	90.58570483	109.8708075	89.67069406															89.67		7.80E-10	2.34E-09	4.61E-05
s-rrp-RRP-mipe-1	NCGC00167831-01	CCC1=C2CN3C(=O)\C4=C(/C=C3/C2=NC5=CC=C(O)C=C15)[C@@](O)(CC)C(=O)OC4	1	activity	1.3	4.685873504	78.22	-56.40612314	121.76	65.35	-5.33	1.97	T5457383	-1.2	133.74	526.7137181	113.7584582	121.4632103	121.8645662	127.2620682	133.7438985	124.1828336	113.4593463	107.64686	99.16510307	53.35524695	78.21941489															53.36	0.85	7.80E-10	2.34E-09	4.61E-05
s-rrp-RRP-npc-1	NCGC00249416-01	Clc3cc(OCC(O)CNC(C)(C)CNc1ccc(cc1)C2=NNC(=O)CC2C)c(C#N)cc3	1	activity_mipe	1.3	0.053091184	84.18	63.55837228	24.68	88.24	-7.27	0.4		1.2	84.18	303.2105568	38.00570296	28.61418209	57.96309862	60.78016315	59.0474267	81.17990312	80.81995068	84.18107392																		28.61	0.88	5.90E-10	2.95E-09
s-rrp-RRP-mipe-1	NCGC00188380-01	COC1=CC(=C(F)C(=C1N[S+]([O-])(=O)C2(CC2)C[C@H](O)CO)NC3=C(F)C=C(I)C=C3)F	1	activity	1.3	14.8180331	101.12	-25.94613019	127	101.05	-4.83	4.45	T5457391	-2.4	133.34	597.2602186	121.4960846	123.179891	130.0734016	128.052035	127.8909322	123.9894893	126.0480223	127.293953	133.3376085	113.1143056	101.1243095															101.12	0.87	7.80E-10	2.34E-09	4.61E-05
s-rrp-RRP-npc-1	NCGC00247355-02	O=C(O)C(O)(CC(=O)O)CC(=O)O.CCC(=O)N(c1ccccc1)C2(COC)CCN(CC2)CCc3cccs3	1	activity_mipe	1.1	1.219715124	93.3	-23.7354781	115.38	91.64	-5.91	1.37		-1.4	119.54	528.03028	111.8759551	117.5848554	112.092554	119.5367293	105.4399517	98.01018377	88.76305672	93.29742991																		88.76	0.91	1.18E-09	5.90E-09
s-rrp-RRP-npc-1	NCGC00091278-03	O=[N+]([O-])c1cc(N)ccc1N	1	activity_mipe	2.3	68.5896219	107.54	-25.57739667	128.44	102.86	-4.16	4.95		4	147.31	631.3843031	123.4361817	147.3070768	132.9648047	115.6783708	131.7270695	118.0506077	129.3943446	107.5383511																		107.54	0.36	1.18E-09	5.90E-09
s-rrp-RRP-npc-1	NCGC00091278-03	O=[N+]([O-])c1cc(N)ccc1N	1	activity_mipe	1.1	0.038570779	85.15	51.66229003	29.64	81.3	-7.41	2.33		1.2	88.34	320.5043275	26.79566387	34.29848894	45.85800886	86.82779984	65.90213374	78.55400817	88.34372072	85.14843488																		26.8	0.91	1.18E-09	5.90E-09
s-rrp-RRP-npc-1	NCGC00091278-03	O=[N+]([O-])c1cc(N)ccc1N	1	activity_mipe	1.1	0.068589622	109.15	32.91903377	96.3	129.22	-7.16	1		1.2	128.1	491.1808947	94.30344198	102.6957753	104.6708835	118.7029516	127.805449	128.1023684	128.0587577	109.1532958																		94.3	0.98	1.18E-09	5.90E-09
s-rrp-RRP-npc-1	NCGC00091278-03	O=[N+]([O-])c1cc(N)ccc1N	1	activity_mipe	2.3	1.535530364	61.08	57.12677734	71.92	129.05	-5.81	0.3		2.4	119.5	391.88383	70.79351595	92.96785995	79.027257	97.89866971	95.08042299	93.38243878	119.4980229	61.07761354																		61.08	0.66	1.18E-09	5.90E-09
s-rrp-RRP-npc-1	NCGC00091657-02	CC(=O)OCCOCC	1	activity_mipe	1.3	0.001722893	106.12	30.98185538	81.69	112.68	-8.76	4.95		1.4	119.76	549.7444161	85.69474121	113.1870404	105.0443747	113.3444432	119.7581585	114.9410389	115.4920173	106.1173141																		85.69	0.79	1.18E-09	5.90E-09
s-rrp-RRP-npc-1	NCGC00091657-02	CC(=O)OCCOCC	1	activity_mipe	1.3	0.076958822	129.24	-14.91293668	150.46	135.54	-7.11	4.95		4	159.85	703.2986337	150.4556048	141.5886384	159.845798	134.9810166	128.4448242	147.3244988	138.7192335	129.2421094																		128.44	0.5	1.18E-09	5.90E-09
s-rrp-RRP-npc-1	NCGC00091657-02	CC(=O)OCCOCC	1	activity_mipe	5		130.45	0	0	0				4	137.8	618.7501715	137.8019173	131.3741678	117.0639692	114.8955991	137.2767322	101.819394	134.4580311	130.4451059																		101.82		1.18E-09	5.90E-09
s-rrp-RRP-npc-1	NCGC00091657-02	CC(=O)OCCOCC	1	activity_mipe	1.3	0.030637859	67.36	35.73162769	31.92	67.65	-7.51	1.21		1.4	81.36	281.9349471	33.6897358	34.8597325	47.94107152	68.00041909	56.87194631	60.31852186	81.36293013	67.36043329																		33.69	0.81	1.18E-09	5.90E-09
s-rrp-RRP-npc-1	NCGC00015086-04	CC(=O)N[C@@H](CS)C(O)=O	1	activity_mipe	1.3	0.03758568	129.62	17.5	112.1	129.6	-7.42	1.1		4	136.95	607.1343453	112.0952147	113.814267	115.5011923	125.0789348	129.1028941	120.7351153	136.951808	129.6184102																		112.1	0.76	5.90E-10	2.95E-09
s-rrp-RRP-npc-1	NCGC00261967-01	C/C(C)=C\CCC(\C)=C\CCC(/C)=C/C(=O)OCC(=O)[C@@]4(O)CC[C@@H]3[C@]4(C)C[C@H](O)[C@H]2[C@H]3CCC1=CC(=O)C=C[C@@]12C	1	activity_mipe	1.3	0.188374631	140.5	6.448123604	135.83	142.28	-6.72	4.95		4	148.1	686.3675922	135.7780512	139.2091861	134.792165	134.5712815	142.4098195	148.0971744	137.6577558	140.5023286																		134.57	0.51	5.90E-10	2.95E-09
s-rrp-RRP-mipe-1	NCGC00163567-03	OC1=CC=C(C=C1CC=C)C2=CC(=CC=C2O)CC=C	1	activity	2.3	18.65479842	80.62	-38.19180312	112.69	74.5	-4.73	1.1	T5457389	-3	120.68	522.9252598	101.1778303	101.9340392	117.8385143	116.5798609	118.0943489	120.6817526	114.5595388	108.3071963	97.37316978	103.749055	80.61519401															80.62	0.62	7.80E-10	2.34E-09	4.61E-05
s-rrp-RRP-npc-1	NCGC00249924-01	CC(C)Cc1ccc(cc1)C(C)C(=O)OCc2ccccn2	1	activity_mipe	1.3	0.002660862	101.14	31.81506202	72.65	104.46	-8.57	1.29		1.4	112.73	492.698915	76.64654063	90.21946596	98.46309168	112.7299679	98.43426166	108.7004546	102.3146139	101.1369901																		76.65	0.82	5.90E-10	2.95E-09
s-rrp-RRP-npc-1	NCGC00249925-01	Cc2nc(C1CCCCC1)c(o2)c3ccc(c(F)c3)S(N)(=O)=O	1	activity_mipe	1.3	0.188374631	76.47	16.93319921	77.43	94.36	-6.72	4.95		4	99.98	425.303977	78.3631436	88.12089139	70.08547759	73.98114179	94.49965934	87.59037063	99.97982761	76.46998654																		70.09	0.64	5.90E-10	2.95E-09
s-rrp-RRP-mipe-1	NCGC00250375-02	C[C@]1(O)CC(C1)C2=NC(=C3[N]2C=CN=C3N)C4=CC5=C(C=C4)C=CC(=N5)C6=CC=CC=C6	1	activity	1.3	1.32065859	86.4	-21.02602678	116.43	95.4	-5.88	4.95	T5457385	-1.4	126.11	530.6799949	106.4257267	98.11568478	125.9785367	123.4785371	117.1524434	118.2878896	126.1117213	99.73798926	99.58395148	100.9756624	86.40403771															86.4	0.55	7.80E-10	2.34E-09	4.61E-05
s-rrp-RRP-mipe-1	NCGC00187482-03	C[S+]([O-])(=O)N1CCN(CC1)CC2=CC3=C(S2)C(=NC(=N3)C4=CC=CC5=C4C=N[NH]5)N6CCOCC6	1	activity	1.3	0.234849998	55.08	-61.08868936	114.73	53.64	-6.63	0.6	T5457387	-1.2	120.24	411.4586858	104.2302433	117.8800585	120.2399689	88.55102228	98.84883462	84.62096669	84.06466152	65.53217049	52.15269924	66.73933188	55.08366911															52.15	0.87	7.80E-10	2.34E-09	4.61E-05
s-rrp-RRP-npc-1	NCGC00249926-01	C[C@H]3CCC[C@@H](C)N3CCCC(O)(c1ccccc1)c2ccccn2	1	activity_mipe	1.2	0.006683784	61.29	54.46028323	9.45	63.91	-8.17	0.7		1.2	64.99	252.1721725	14.49724525	33.14917933	41.14375163	55.63568658	63.66474202	61.1774641	64.98690826	61.28891208																		14.5	0.98	5.90E-10	2.95E-09
s-rrp-RRP-npc-1	NCGC00249927-01	O=C(COc1ccc(CCC)cc1OC)N2CCN(CC2)C(=O)COc3ccc(CCC)cc3OC	1	activity_mipe	1.2	0.03758568	62.08	42.66835224	24.82	67.49	-7.42	1.42		1.2	73.21	258.0015371	24.22096021	26.97227709	33.55075848	55.01872277	69.17899236	64.86480106	73.20675562	62.07656249																		24.22	0.97	5.90E-10	2.95E-09
s-rrp-RRP-mipe-1	NCGC00250376-01	COC1=CC=C(C=C1)[S+]([O-])(=O)N(CCO)C2=CC=CC=C2CN(C)C(=O)\C=C\C3=CC=C(Cl)C=C3	1	activity	1.3	9.349546816	90.12	-49.43928541	128.47	79.04	-5.03	0.6	T5457391	-2.2	132.74	565.3131002	132.7368139	126.6132872	117.8870457	121.5224333	124.8849599	130.8591028	120.3653684	109.1534427	118.310561	97.12619042	90.11674027															90.12	0.8	7.80E-10	2.34E-09	4.61E-05
s-rrp-RRP-mipe-1	NCGC00037850-05	CC1=CC(=C(C)[N]1C2=CC=CC=C2)C3=NN=C4CCCCC[N]34	1	activity	2.3	20.93102809	103.38	-23.77098487	124.52	100.75	-4.68	1.83	T5457401	4	134.02	590.6010347	116.5230189	119.8139723	134.0229487	123.8791702	132.9563677	129.0686533	120.5938968	119.940825	121.0717166	118.8659612	103.3805315															103.38	0.56	7.80E-10	2.34E-09	4.61E-05
s-rrp-RRP-mipe-1	NCGC00188865-02	C[N]1N=C2C=C(C=CC2=C1C)N(C)C3=NC(=NC=C3)NC4=CC=C(C)C(=C4)[S+](N)([O-])=O	1	activity	5		116.61						T5457393	4	132.1	575.7325842	115.5592242	113.3873617	112.7188169	128.8649205	129.7538365	132.0987219	105.0998221	121.5922399	125.0305689	113.3902586	116.6082165															105.1		7.80E-10	2.34E-09	4.61E-05
s-rrp-RRP-mipe-1	NCGC00238452-02	C[N]1C=C(C2=CC=CC=C12)\C3=C(\C(=O)NC3=O)C4=C[N](C5CCN(CC5)CC6=NC=CC=C6)C7=C4C=CC=C7	1	activity	5		128.05						T5457391	4	128.05	567.805038	107.2727311	126.6937039	123.7443375	114.0195892	120.514659	118.3204672	107.4158446	120.0355322	110.0167432	122.134132	128.0479433															107.27		7.80E-10	2.34E-09	4.61E-05
s-rrp-RRP-npc-1	NCGC00249884-01	Cc1c(onc1C)N(C(C)=O)S(=O)(=O)c2ccc(N)cc2	1	activity_mipe	5		127.95	0	0	0				4	138.54	631.5483509	122.2045687	138.5447549	121.5932031	129.6777667	125.9674924	118.4807696	137.734532	127.9450479																		118.48		5.90E-10	2.95E-09
s-rrp-RRP-npc-1	NCGC00249885-01	CC(=O)Oc3cc4CC[C@@H]1[C@H](CC[C@]2(C)[C@@H](O)CC[C@@H]12)c4cc3	1	activity_mipe	2.3	7.499329125	125.22	30.50299685	121.15	151.65	-5.12	4.95		4	143.71	621.5267601	119.6521607	118.5750823	129.4394435	124.5044724	122.2776928	111.7329966	143.7098938	125.2177394																		111.73	0.71	5.90E-10	2.95E-09
s-rrp-RRP-npc-1	NCGC00249886-01	CC(C)(C)CC(=O)OCC(=O)[C@@]4(O)CC[C@@H]3[C@]4(C)C[C@H](O)[C@H]2[C@H]3CCC1=CC(=O)C=C[C@@]12C	1	activity_mipe	2.3	33.49827272	107.06	-28.57970586	130.93	102.35	-4.47	4.95		4	152.96	638.4691358	124.1349806	152.9593	123.0646232	127.9350711	131.4659972	123.1919785	133.8374807	107.0601545																		107.06	0.43	5.90E-10	2.95E-09
s-rrp-RRP-npc-1	NCGC00249928-01	O=C(/C=C\C=C/C=C\C=C/C=C\CCCCCCCCC)OCC	1	activity_mipe	5		114.15	0	0	0				4	126.81	548.5885299	96.56902592	126.8080921	108.1156416	100.9724221	115.4962608	102.7794066	119.5747763	114.1516657																		96.57		5.90E-10	2.95E-09
s-rrp-RRP-npc-1	NCGC00249929-01	CS\C=C(/c1ccccc1OCCCCC)n2ccnc2	1	activity_mipe	1.3	0.03758568	111.23	-21.65955461	136.03	114.37	-7.42	1.69		4	150.64	608.8148989	123.0338097	150.6446487	130.2276077	120.2647326	116.2140986	116.1906944	114.7540392	111.2341809																		111.23	0.63	5.90E-10	2.95E-09
s-rrp-RRP-mipe-1	NCGC00250377-01	O=C1\C=C(OC2=C(C=CC=C12)C3=CC=CC4=C3SC5=C4C=CC=C5)\N6CCOCC6	1	activity	2.3	18.65479842	70.89	-41.68824372	112.25	70.57	-4.73	4.95	T5457387	-2.4	124.52	525.489983	98.2097586	106.4989517	101.3966057	112.8312622	124.519306	119.1695102	123.7975574	108.5346807	114.4557253	100.3569955	70.89192628															70.89	0.69	7.80E-10	2.34E-09	4.61E-05
s-rrp-RRP-mipe-1	NCGC00250378-01	CCCCN1CCC(CC1)CNC(=O)C2=C3OCCC[N]3C4=CC=CC=C24	1	activity	4	16.6261066	23.81	-86.24376437	105.68	19.44	-4.78	2.41	T5457399	-2.1	115.68	468.464425	91.58849677	104.4909347	115.6833074	115.3357167	101.0950042	103.8388698	105.2647886	109.2994952	97.39231228	69.98948621	23.80718816															23.81	0.93	7.80E-10	2.34E-09	4.61E-05
s-rrp-RRP-npc-1	NCGC00249887-01	NC(=O)C3(CCCNC(C)C)c1ccccc1c2ccccc23	1	activity_mipe	2.3	10.59308395	109.08	-36.39434535	144.01	107.62	-4.97	2.25		-2.4	149.54	671.600245	148.0601633	125.3870889	149.5372125	133.279891	143.7542379	146.1809608	128.6242473	109.0774227																		109.08	0.63	5.90E-10	2.95E-09
s-rrp-RRP-npc-1	NCGC00249890-01	O=C(N)OCC(C)(COC(=O)N)C(C)CC	1	activity_mipe	1.3	0.002113598	102.82	17	88.02	105.02	-8.67	4.09		4	110.24	510.0048851	88.01757709	101.600523	109.0623093	110.2443472	101.8434179	106.4235844	99.85373981	102.8224227																		88.02	0.74	5.90E-10	2.95E-09
s-rrp-RRP-npc-1	NCGC00249891-01	Brc1ccc(cc1)C(OCCN(C)C)c2ccccc2	1	activity_mipe	2.3	13.33590257	112.28	-25.58497138	134.19	108.6	-4.87	1.48		-2.4	139.8	644.8858701	133.1866308	131.3356963	129.802409	139.7971636	136.5198026	132.1829502	124.569693	112.282488																		112.28	0.87	5.90E-10	2.95E-09
s-rrp-RRP-npc-1	NCGC00249930-01	O=C(Nc1c(C)cccc1C(=O)OC)CN(CC)CC	1	activity_mipe	2.3	3.758568018	91.73	15.12373507	91.09	106.22	-5.42	4.95		4	105.98	465.4989625	92.715693	95.97074853	94.80921514	85.11258044	87.95298366	91.45616749	105.9773055	91.73006224																		85.11	0.68	5.90E-10	2.95E-09
s-rrp-RRP-npc-1	NCGC00249931-01	CC(=O)N[C@@H](CCSC)C(=O)NCCc1cc(OC(=O)OCC)c(cc1)OC(=O)OCC	1	activity_mipe	1.3	0.007499329	137.32	-18.8173873	135.26	116.44	-8.12	4.95		4	142.58	594.9221711	127.7577674	142.5836374	114.2918531	129.2562797	104.5766114	121.7611288	112.7358671	137.3246609																		104.58	0.51	5.90E-10	2.95E-09
s-rrp-RRP-mipe-1	NCGC00250402-01	CCOC1=CC=C(CC2=C(Cl)C=CC(=C2)[C@@H]3O[C@H](CO)[C@@H](O)[C@H](O)[C@H]3O)C=C1	1	activity	5		130.28						T5457403	4	134.9	609.4582206	133.0572852	128.1130253	116.3508685	122.7688433	130.2620524	134.8991137	134.2943629	119.59081	123.1191163	126.62336	130.2807971															116.35		7.80E-10	2.34E-09	4.61E-05
s-rrp-RRP-mipe-1	NCGC00250403-01	CC1=CC=C(F)C(=C1)NC(=O)NC2=CC=C(C=C2)C3=C4C(=N[NH]C4=CC=C3)N	1	activity	2.3	37.22121629	50.71	-84.34645812	115.42	31.08	-4.43	4.95	T5457385	-3	132.63	538.7143636	107.9231865	108.1422845	108.024209	111.7345412	115.872046	121.3392549	115.2773961	115.6325561	117.3612575	132.6265118	50.71078221															50.71	0.87	7.80E-10	2.34E-09	4.61E-05
s-rrp-RRP-mipe-1	NCGC00249684-01	NC(=O)N(C1=NC(=C(C=C1)C(N)=O)C2=C(F)C=C(F)C=C2)C3=C(F)C=CC=C3F	1	activity	1.3	0.00186548	108.68	29.84802492	90.34	120.19	-8.73	4.5	T5457387	1.4	131.39	567.2766137	90.88995321	112.8866321	112.0150536	123.4578537	121.2379042	131.3871317	125.2732427	116.4637658	106.9775643	123.1134574	108.6813471															90.89	0.64	7.80E-10	2.34E-09	4.61E-05
s-rrp-RRP-npc-1	NCGC00249892-01	CNC(=O)c1cn(nc1)c2nc(N)c3ncn(c3n2)[C@@H]4O[C@H](CO)[C@@H](O)[C@H]4O	1	activity_mipe	1.3	0.000841439	100.14	23.5	78.82	102.32	-9.07	4.95		4	111.46	498.2462516	82.32083917	106.2799988	111.4645746	97.63945945	94.53408146	104.5737724	102.0540435	100.1411551																		82.32	0.65	5.90E-10	2.95E-09
s-rrp-RRP-npc-1	NCGC00249893-01	Clc1c(cc(cc1NC(=O)C(=O)O)C#N)NC(=O)C(=O)O	1	activity_mipe	1.3	0.005309118	117.93	23.16809091	92.67	115.84	-8.27	4.95		4	122.57	547.3757334	93.340132	93.20005624	122.5696482	117.9697789	117.1011624	107.5610457	113.0958913	117.9308423																		93.2	0.85	5.90E-10	2.95E-09
s-rrp-RRP-npc-1	NCGC00249932-01	CCOC1=C(C=NN(C)C1=O)N2CCOCC2	1	activity_mipe	2.1	2.985536699	90.77	40.87964188	81.39	122.27	-5.52	1.11		2.2	113.17	447.9050801	84.76781286	83.75617128	76.53477796	79.34737435	87.01183522	96.29143002	113.1680924	90.77278063																		76.53	0.94	5.90E-10	2.95E-09
s-rrp-RRP-npc-1	NCGC00249933-01	[O-][N+](C)(CCCl)CCCl	1	activity_mipe	1.3	0.000841439	105.35	-13.90190824	117.44	103.54	-9.07	4.95		4	115.44	514.6754772	115.4418591	102.8186631	99.69026885	108.9787517	99.94324649	108.9421159	100.2349948	105.3478147																		99.69	0.54	5.90E-10	2.95E-09
s-rrp-RRP-npc-1	NCGC00249934-01	Cc1cc(ccc1)N(C)C(=S)Oc2ccc4c(c2)C3CCC4C3	1	activity_mipe	1.3	0.010593084	81.35	-11.63372713	95.46	83.83	-7.97	4.95		4	102.54	430.2419102	87.95951531	102.5405481	86.01922916	72.43140937	87.83872245	90.85931593	87.11558328	81.351559																		72.43	0.37	5.90E-10	2.95E-09
s-rrp-RRP-mipe-1	NCGC00250380-01	CN1\C=N/C2=CC=C(NC3=CC(=CC=C3C)NC(=O)C4=CC(=CC=C4)C(C)(C)C#N)C=C2C1=O	1	activity	1.3	0.934954682	96.16	-16.0251215	107.82	91.79	-6.03	4.95	T5457391	4	118.06	490.6710768	106.3184759	118.0602334	102.0653921	116.4343968	105.8275369	94.34020217	111.6605691	87.9457171	102.3869588	81.29754133	96.1603958															81.3	0.48	7.80E-10	2.34E-09	4.61E-05
s-rrp-RRP-mipe-1	NCGC00250404-01	C[C@@]1(CCCN1)C2=NC3=C(C=CC=C3[NH]2)C(N)=O	1	activity	2.3	18.65479842	72.91	-24.43945117	97.36	72.92	-4.73	4.95	T5457395	4	106.45	462.2020086	80.36052196	100.3115482	94.25087862	103.0243954	106.4478075	105.6032419	87.36767127	96.41429869	102.4373105	90.82316649	72.91097932															72.91	0.47	7.80E-10	2.34E-09	4.61E-05
s-rrp-RRP-mipe-1	NCGC00250405-01	COC1=C(CO)C=C(C=C1)C2=CC=C3C(=N2)N=C(N=C3N4CCOC[C@@H]4C)N5CCOC[C@@H]5C	1	activity	1.1	0.037221216	57.25	-52.95310021	109.72	56.76	-7.43	0.5	T5457387	-1.2	105.5	368.2516993	105.1039295	105.502356	91.70548837	77.86791065	82.94419893	75.63004702	68.71173686	66.73387134	60.65475869	56.64174295	57.24853262															56.64	0.95	7.80E-10	2.34E-09	4.61E-05
s-rrp-RRP-mipe-1	NCGC00164604-03	CC(C)[N]1C2=C(C=CC=C2)C(=C1\C=C\[C@H](O)C[C@H](O)CC(O)=O)C3=CC=C(F)C=C3	1	activity	1.3	1.66261066	102.61	-38.61232348	131.28	92.67	-5.78	1.97	T5457401	-1.4	152.29	575.0546724	116.8674715	123.4973989	135.3263937	133.1851363	152.294987	130.3989945	119.1676945	116.8900884	90.94574304	86.19471332	102.6081437															86.19	0.74	7.80E-10	2.34E-09	4.61E-05
s-rrp-RRP-npc-1	NCGC00249894-01	OP(=O)(O)OCN1C(=O)C(NC1=O)(c2ccccc2)c3ccccc3	1	activity_mipe	1.3	0.018837463	120.86	14.65009334	107.71	122.36	-7.72	4.95		4	132.86	579.6532075	111.3631929	104.5714484	110.6955261	132.8555897	117.0308931	109.7599186	132.1184255	120.8575663																		104.57	0.46	5.90E-10	2.95E-09
s-rrp-RRP-npc-1	NCGC00249895-01	CC2(C)C(=C\C=C\C(C)=O)/C1CCC2C1	1	activity_mipe	1.3	0.530911844	111.95	-14.38355636	128.37	113.99	-6.27	4.95		4	140.82	607.3126436	125.370318	140.8205538	122.7417126	125.6055777	126.068281	109.634021	119.6948582	111.9505671																		109.63	0.6	5.90E-10	2.95E-09
s-rrp-RRP-npc-1	NCGC00249935-01	CN(C)C(=O)CN(C(C)=O)c1ccccc1	1	activity_mipe	1.3	0.421718268	79.38	-35.36240263	114.09	78.73	-6.37	0.3		-2.4	110.09	486.6172709	110.0937318	106.9055315	109.052944	95.70291337	96.90234158	88.06989218	100.8210797	79.37506292																		79.38	0.69	5.90E-10	2.95E-09
s-rrp-RRP-npc-1	NCGC00249936-01	O=C(Nc1c(I)c(c(I)c(c1I)C(=O)O)C(=O)NC)CCCCC(=O)Nc2c(I)c(C(=O)NC)c(I)c(C(=O)O)c2I	1	activity_mipe	1.3	0.023714961	100.32	-12.10974806	117.26	105.15	-7.62	4.95		4	120.75	541.910326	113.7561705	120.7538027	116.1913175	99.08138041	100.4314758	107.3839412	119.3638393	100.3180953																		99.08	0.45	5.90E-10	2.95E-09
s-rrp-RRP-npc-1	NCGC00249937-01	Clc1cc(c(NS(=O)(=O)C(F)(F)F)cc1)C(=O)OC	1	activity_mipe	5		120.12	0	0	0				4	133.08	561.5949557	108.8730033	133.0773921	102.2042294	106.736294	118.1992533	110.2202407	112.4863557	120.1177518																		102.2		5.90E-10	2.95E-09
s-rrp-RRP-npc-1	NCGC00249938-01	[Na+].O=S(=O)([N-]c1ncccn1)c2cc(OCCOC)ccc2	1	activity_mipe	1.3	8.414385673	126.03	18.95853101	108.88	127.84	-5.07	0.9		4	126.03	549.4868267	119.8354241	110.4867995	98.61998155	106.5834296	108.2748925	116.5495881	116.3224656	126.0264259																		98.62	0.49	5.90E-10	2.95E-09
s-rrp-RRP-mipe-1	NCGC00250382-01	C[C@H]1CN(C[C@@H](C)O1)C2=NC=C(NC(=O)C3=C(C)C(=CC=C3)C4=CC=C(OC(F)(F)F)C=C4)C=C2	1	activity	1.3	10.49036407	109.03	-25.75153978	134.82	109.07	-4.98	4.95	T5457393	4	138.82	616.5145094	138.824906	126.1079006	133.1808497	129.4399352	124.0310132	127.1185932	132.9114032	137.5718369	137.8509718	111.9168183	109.0319562															109.03	0.67	7.80E-10	2.34E-09	4.61E-05
s-rrp-RRP-mipe-1	NCGC00250383-01	CC1=CSC(=N1)NC(=O)C2=C(N)C3=C(S2)N=C4CCCC4=C3C(F)(F)F	1	activity	1.3	2.348499979	94.08	-39.97933771	111.95	71.97	-5.63	0.3	T5457393	4	115.95	468.4740947	115.9474575	97.74647199	99.54730372	103.190525	105.4289338	105.1672766	101.5797364	89.40723532	82.63134277	88.42478925	94.07789761															82.63	0.61	7.80E-10	2.34E-09	4.61E-05
s-rrp-RRP-mipe-1	NCGC00250406-01	C[N]1C=NC=C1[C@@](N)(C2=CC=C(Cl)C=C2)C3=CC=C4N(C)C(=O)\C=C(\C5=CC=CC(=C5)Cl)C4=C3	1	activity	1.3	11.77038208	96.28	-47.60010986	132.8	85.2	-4.93	0.7	T5457395	-2.2	141.48	600.1914382	129.0595812	135.3418103	126.3035015	141.4769756	136.103381	122.6902411	126.7835491	126.917911	110.8080124	111.7001069	96.27618905															96.28	0.83	7.80E-10	2.34E-09	4.61E-05
s-rrp-RRP-npc-1	NCGC00249896-01	OC(C(C)N(C)C/C=C/c1ccccc1)c2ccccc2	1	activity_mipe	1.2	0.016788907	68.03	44.82599103	23.63	68.46	-7.77	1.21		1.2	74.23	271.1978793	27.5269518	24.27832747	46.7757695	60.78919923	62.70567001	67.95089473	74.23202483	68.02953132																		24.28	0.96	5.90E-10	2.95E-09
s-rrp-RRP-npc-1	NCGC00249897-01	Cc1ccc(c2[Hg]Oc12)[N+]([O-])=O	1	activity_mipe	4	33.49827272	3.03	-92.77410836	80.54	-12.23	-4.47	4.95		-3	91.02	368.3522787	79.34271246	71.58598446	75.25831406	75.89961162	85.84117813	86.0343717	91.01769665	3.03216084																		3.03	0.95	5.90E-10	2.95E-09
s-rrp-RRP-npc-1	NCGC00249898-01	[Na+].Cc1ccc(cc1C)C(=O)C([O-])=O	1	activity_mipe	5		122.49	0	0	0				4	138.49	563.5745445	107.6868385	138.4853513	98.64878807	115.5198254	130.2019395	105.4514419	96.74328919	122.492289																		96.74		5.90E-10	2.95E-09
s-rrp-RRP-mipe-1	NCGC00250384-01	CN1CCN(CC1)C2=CC(=C(Cl)C=N2)C(=O)NC3=CC=C4CCC5=C([N](N=C5C(N)=O)C6=CC=C(F)C=C6)C4=C3	1	activity	4	5.257636547	7.1	-117.2204137	119.15	1.93	-5.28	1.79	T5457389	-1.1	128.36	454.584533	124.608733	120.7328458	116.8090655	111.1067783	107.8318466	128.357316	124.6630227	96.75094392	69.65943229	10.4705813	7.10212644															7.1	0.97	7.80E-10	2.34E-09	4.61E-05
s-rrp-RRP-mipe-1	NCGC00250407-01	C[N]1C(=NC2=CC(=CC=C12)OC3=CC(=NC=C3)C4=NC(=C[NH]4)C(F)(F)F)NC5=CC=C(C=C5)C(F)(F)F	1	activity	1.3	2.348499979	92.44	-35.62228363	123.25	87.63	-5.63	2.05	T5457391	-1.2	132.37	545.6113357	113.6360474	122.6648719	129.4820574	126.9223166	109.5258042	132.3721765	126.198221	107.5243363	98.84743249	80.10640384	92.44350044															80.11	0.8	7.80E-10	2.34E-09	4.61E-05
s-rrp-RRP-npc-1	NCGC00249899-01	COc1ccc(C=CC(=O)OCCOCC)cc1	1	activity_mipe	1.3	0.841438567	118.51	-17.86574393	119.61	101.74	-6.07	4.95		4	140.09	562.2621576	109.4192958	140.0936375	109.3144551	115.4939712	124.1194673	98.85293088	104.3913189	118.5139167																		98.85	0.4	5.90E-10	2.95E-09
s-rrp-RRP-npc-1	NCGC00249900-01	Nc1ccccc1C(=O)OCC(O)CO	1	activity_mipe	1.1	0.004217183	118.8	21	98.61	119.61	-8.37	4.95		1.4	122.55	570.3741142	98.61375077	101.7076618	122.5525022	114.6127187	121.0380553	119.8089938	121.5765605	118.800566																		98.61	0.93	5.90E-10	2.95E-09
s-rrp-RRP-npc-1	NCGC00249901-01	[Na+].[O-]C(=O)CSC#N	1	activity_mipe	5		122.76	0	0	0				4	132.5	613.2731878	118.6910118	132.5002983	124.0932024	129.4088193	111.6227897	131.5294696	121.3121047	122.7575238																		111.62		5.90E-10	2.95E-09
s-rrp-RRP-mipe-1	NCGC00250388-01	NC(CO)(CO)CCC1=C(Cl)C=C(SC2=CC(=CC=C2)OCC3=CC=CC=C3)C=C1	1	activity	1.3	0.00186548	117.81	24.89060753	90.11	115	-8.73	4.95	T5457405	1.4	126.52	542.8243085	90.61158781	108.5935369	119.5535514	117.5792619	126.5201203	97.68447362	113.0797671	126.3961172	108.5460936	106.7939252	117.8114234															90.61	0.43	7.80E-10	2.34E-09	4.61E-05
s-rrp-RRP-mipe-1	NCGC00250408-01	COC1=C(N[S+]([O-])(=O)C2=C(F)C=C(F)C=C2)C=C(C=N1)C3=CC=C4N=CC=C(C5=CN=NC=C5)C4=C3	1	activity	4	0.589916523	9.41	-66.58196842	67.07	0.49	-6.23	0.6	T5457387	-1.2	69.71	189.7108358	69.71360018	63.53878612	65.54203587	54.77663392	47.7060002	43.53300159	51.08856758	14.32850203	8.27544707	8.56715635	9.4075042															8.28	0.92	7.80E-10	2.34E-09	4.61E-05
s-rrp-RRP-mipe-1	NCGC00250409-01	CC(C)C[C@H](NC(=O)C1=CC2=CC=CC=C2S1)C(=O)N3CCN(CC3)C(=O)[C@H](CO)N[S+]([O-])(=O)C4=CC=C(Cl)C=C4Cl	1	activity	1.1	0.018654798	109.26	-53.5892276	156.11	102.52	-7.73	0.7	T5457397	-1.2	152.38	568.4124895	152.381716	143.265401	138.0084864	133.0582582	113.3403566	112.6920182	110.3823281	100.0824977	106.8984141	94.67603387	109.2581412															94.68	0.94	7.80E-10	2.34E-09	4.61E-05
s-rrp-RRP-npc-1	NCGC00249902-01	O=C2CN(CC1c3ccccc3CCCN12)C(=O)C4CCCCC4	1	activity_mipe	1.3	0.334982727	109.12	13.2762802	93.5	106.78	-6.47	4.45		4	109.12	487.2933528	99.77754965	101.8934638	90.50335739	81.21398282	102.2830866	105.8930302	105.431452	109.1193063																		81.21	0.53	5.90E-10	2.95E-09
s-rrp-RRP-npc-1	NCGC00249903-01	O=C1C=C2CC[C@@H]5[C@@](F)([C@@]2(C)C=C1)[C@@H](O)C[C@@]4(C)[C@H]5C[C@@H](C)[C@]4(O)C(=O)COC(=O)c3ccncc3	1	activity_mipe	2.3	21.1359812	113.37	41.09449484	81.49	122.59	-4.67	0.9		3	113.37	434.2753864	77.49238048	81.19797721	89.02293553	82.14276902	88.96869315	91.90616052	86.91259713	113.3693362																		77.49	0.72	5.90E-10	2.95E-09
s-rrp-RRP-npc-1	NCGC00249904-01	CC(C)C(=O)Nc1cccc(c1)C2N=C3SCCN3C2	1	activity_mipe	1.2	0.023714961	63.78	42.33070954	22.95	65.28	-7.62	0.8		1.2	70.82	251.6441818	29.60783036	21.55769189	45.76965596	51.08084888	61.05134811	59.78642869	70.81691838	63.78393061																		21.56	0.91	5.90E-10	2.95E-09
s-rrp-RRP-mipe-1	NCGC00250389-01	CC1=C(CCOC2=CC=C(C=C2)C(O)=O)C3=CC(=CC=C3[N]1C(C4=CC=CC=C4)C5=CC=CC=C5)Cl	1	activity	5		113.13						T5457399	4	142.12	618.005076	142.1170179	114.5483968	138.3016893	134.4293402	123.9890858	132.3363089	133.6182617	136.1449496	119.4230466	126.4614751	113.1325968															113.13		7.80E-10	2.34E-09	4.61E-05
s-rrp-RRP-mipe-1	NCGC00250410-01	OC(=O)C1=C(C=C(C=C1)C2=C[NH]C3=NC=C(C=C23)C4=CC=CC=C4)C5CCCC5	1	activity	1.1	4.176289157	145.35	61.64317316	121.08	182.72	-5.38	1.11	T5457391	2.2	172.38	647.3617069	126.0343905	128.9166061	120.5186574	121.2938205	112.7711103	118.3014766	125.0326138	144.8715601	150.7111354	172.3814487	145.3535942															112.77	0.91	7.80E-10	2.34E-09	4.61E-05
s-rrp-RRP-mipe-1	NCGC00250411-01	OC(=O)[C@H](C1CCCC1)C2=CC=C(OCC3=NC4=CC=CC=C4C=C3)C=C2	1	activity	5		108.27						T5457401	4	123	552.7997869	122.8800651	107.4466596	105.6794495	117.3931317	117.372375	120.2671275	119.1286993	123.001337	102.1194345	122.5912689	108.2700496															102.12		7.80E-10	2.34E-09	4.61E-05
s-rrp-RRP-npc-1	NCGC00249905-01	O=C(O)c1ccccc1C(=O)OC(C)(C#C)CC	1	activity_mipe	1.3	0.000841439	144.07	21	109.92	130.92	-9.07	4.95		4	144.07	635.4430992	112.9197924	137.3698588	121.2634733	130.387893	127.8374584	128.7226926	127.7642715	144.0669075																		112.92	0.46	5.90E-10	2.95E-09
s-rrp-RRP-npc-1	NCGC00249906-01	O=C(OCCOCCCC)c1cccnc1	1	activity_mipe	5		115.32	0	0	0				4	130.93	577.0087112	113.3495615	130.9331969	108.6569911	112.6952259	117.9767943	122.6192441	112.4906471	115.3199961																		108.66		5.90E-10	2.95E-09
s-rrp-RRP-npc-1	NCGC00249907-01	O=S2(=O)CCCCN2c1ccc(cc1)S(N)(=O)=O	1	activity_mipe	1.3	0.006683784	110.73	26.70254281	90.51	117.21	-8.17	1.42		4	139.82	551.8910678	91.35622928	96.7188707	110.9732931	112.0849565	139.8226578	122.1133455	101.2285233	110.7307144																		91.36	0.48	5.90E-10	2.95E-09
s-rrp-RRP-mipe-1	NCGC00250390-01	CC(C)(C)OC(=O)NC1=CC=C(C=C1)C2=CC(=NO2)C(=O)NCCCCCCC(=O)NO	1	activity	1.3	14.8180331	81.6	-38.25930985	112.63	74.37	-4.83	0.9	T5457395	-2.4	124.61	520.9551621	96.22802105	112.6569164	124.6118104	106.8781346	116.1327965	114.925908	123.4091281	101.1158962	96.82351139	100.3439056	81.59939974															81.6	0.55	7.80E-10	2.34E-09	4.61E-05
s-rrp-RRP-mipe-1	NCGC00250391-01	CN(C)C(=O)C1=CC=C(C=C1)[S+]([O-])(=O)C2=CC=C(NC(=O)[C@@](C)(O)C(F)(F)F)C(=C2)Cl	1	activity	1.3	0.002956586	112.77	26	87.98	113.98	-8.53	1.45	T5457387	1.2	120.49	531.4710999	91.47624402	98.1475849	109.9984874	110.6699408	109.5823361	105.0090873	115.3298885	117.8211393	116.3649009	120.4890459	112.7734934															91.48	0.78	7.80E-10	2.34E-09	4.61E-05
s-rrp-RRP-mipe-1	NCGC00250412-01	CC1=C(C)C2=C(S1)[N]3C(=NN=C3[C@H](CC(=O)OC(C)(C)C)/N=C2/C4=CC=C(Cl)C=C4)C	1	activity	1.1	1.32065859	65	-77.91094532	125.59	47.68	-5.88	0.3	T5457395	-2.2	120.66	459.1070551	120.6609086	115.5481811	109.8252468	106.4760526	104.0418942	96.33194626	93.07790015	86.57365289	77.1348112	75.5787637	64.99619932															65	0.99	7.80E-10	2.34E-09	4.61E-05
s-rrp-RRP-npc-1	NCGC00249908-01	CC(NCCCCl)Cc1ccccc1	1	activity_mipe	1.3	0.03758568	120.32	-26.84254134	152.04	125.2	-7.42	2.85		4	152.71	666.5190103	152.7064842	152.1256482	149.8649457	129.0150296	119.092305	111.0262764	149.8620178	120.3183631																		111.03	0.59	5.90E-10	2.95E-09
s-rrp-RRP-npc-1	NCGC00249909-01	CCC(c1ccccc1)C(=O)OCCN2CCOC(C2C)c3ccccc3	1	activity_mipe	1.3	0.002660862	118.4	-35.57976389	163.62	128.04	-8.57	0.8		-1.4	159.75	661.74831	159.7522922	139.0475101	140.8592369	127.79078	129.319548	129.3158733	135.3626285	118.4025873																		118.4	0.77	5.90E-10	2.95E-09
s-rrp-RRP-mipe-1	NCGC00250392-01	CC(C)CN1C(=O)N(C)C(=O)C2=C1SC(=C2C(=O)N3C[C@H](O)CO3)CC4=C(C)[NH]N=C4C	1	activity	1.3	3.317344394	119.16	-13.37919425	132.5	119.12	-5.48	4.95	T5457403	4	140.67	622.8384485	125.5009967	140.6699823	117.6850015	137.0145278	136.1852139	131.3735126	136.4870945	135.3401276	120.1141889	119.3595798	119.1605176															117.69	0.48	7.80E-10	2.34E-09	4.61E-05
s-rrp-RRP-npc-1	NCGC00249910-01	O=C(O)C3=CN1c2c(cc(F)c(C)c2CCC1C)C3=O	1	activity_mipe	1.4	0.011885636	64.17	39.41897249	27.65	67.07	-7.92	2.25		1.2	76.76	280.4349458	26.20828845	30.59278448	52.01547736	72.61421618	54.03080309	66.707039	76.75956804	64.1669544																		26.21	0.87	5.90E-10	2.95E-09
s-rrp-RRP-npc-1	NCGC00249911-01	CCC(=O)C(CCN(C)C)(c1ccccc1)c2ccccc2	1	activity_mipe	1.3	0.007499329	103.67	26.58610332	97.78	124.37	-8.12	1.22		4	132.76	579.0181732	97.78100275	106.0131724	114.2185064	124.3208822	132.7599472	125.7912859	113.7550191	103.6723743																		97.78	0.77	5.90E-10	2.95E-09
s-rrp-RRP-mipe-1	NCGC00250395-01	COC1=CC=CC2=C1[NH]C(=C2)C3=C4[N](N=CN=C4N)C(=N3)C5CCC(CC5)C(O)=O	1	activity	1.1	0.186547984	59.47	-49.9451882	110.1	60.15	-6.73	0.6	T5457387	-1.2	114.52	409.4865668	101.0923481	110.4865832	114.5213464	90.38978603	96.09978808	79.12862173	82.47871345	67.63773254	66.53259951	66.27049363	59.47135792															59.47	0.9	7.80E-10	2.34E-09	4.61E-05
s-rrp-RRP-npc-1	NCGC00249912-01	OCC(O)COC(=O)c3ccccc3Nc1ccnc2c(cccc12)C(F)(F)F	1	activity_mipe	1.3	0.334982727	95.09	-67.14540669	156.36	89.22	-6.47	0.2		-2.4	150.95	615.6501015	150.9469559	132.2849847	127.5413066	118.6920829	128.9247447	117.7101455	127.8304681	95.09006516																		95.09	0.61	5.90E-10	2.95E-09
s-rrp-RRP-npc-1	NCGC00249913-01	O=C(N\N=C(\C)C(=O)O)c1ccncc1	1	activity_mipe	2.3	37.58568018	134.86	19.89533169	120.09	139.98	-4.42	4.95		4	134.86	597.2879769	119.9843365	121.882181	107.9882268	125.5567881	130.3931342	119.2961483	115.1720204	134.8604055																		107.99	0.38	5.90E-10	2.95E-09
s-rrp-RRP-mipe-1	NCGC00250396-01	COC1=C(CO)C=C(C=C1)C2=CC=C3C(=N2)N=C(N=C3N4CCOCC4)N5C[C@@H](C)O[C@@H](C)C5	1	activity	1.3	1.865479842	62.26	-54.96515493	109.2	54.23	-5.73	0.6	T5457387	-1.2	118.86	440.4924188	108.4972214	101.8213774	118.8583542	105.7483678	97.85252285	90.60686794	100.025053	79.00848986	78.44711004	60.85976917	62.2586246															60.86	0.89	7.80E-10	2.34E-09	4.61E-05
s-rrp-RRP-mipe-1	NCGC00250397-01	OC1=NC(=NC2=C1CSCC2)C3=CC=C(C=C3)C(F)(F)F	1	activity	1.3	2.956586303	86.43	-36.09991349	125.93	89.83	-5.53	1.48	T5457393	-1.4	146.59	564.4448408	114.4160723	115.0004142	146.5871324	125.2462334	126.4855406	121.6299031	130.1765677	112.7658073	100.0717087	98.2171879	86.42929728															86.43	0.72	7.80E-10	2.34E-09	4.61E-05
s-rrp-RRP-npc-1	NCGC00249914-01	CN(C)CCCOC1(CCCCCC1)Cc2ccccc2	1	activity_mipe	1.1	0.021135981	82.5	70.23136005	13.77	84	-7.67	0.6		1.2	91.06	299.9379082	20.34311137	32.67531724	39.41686954	68.24434006	72.40174177	69.66757388	91.06056597	82.50106825																		20.34	0.94	5.90E-10	2.95E-09
s-rrp-RRP-npc-1	NCGC00249915-01	Clc1ccc(C)cc1OCC(O)CNC(C)(C)C	1	activity_mipe	1.1	0.023714961	82.93	51.79916725	28.32	80.12	-7.62	1		1.2	82.93	309.192404	31.01495724	32.01527277	49.95378215	65.41989501	79.96390546	73.85133205	79.94743867	82.92896495																		31.01	0.98	5.90E-10	2.95E-09
s-rrp-RRP-mipe-1	NCGC00163474-05	C[C@@H]1CN[C@H]2[C@@H](C)[C@@]\3(CC[C@H]\4[C@@H]5C/C=C6/C[C@@H](O)CC[C@]6(C)[C@H]5CC4=C3C)O[C@@H]2C1	1	activity	2.3	29.56586303	115.97	-29.83231882	136.83	107	-4.53	0.5	T5457393	4	146.21	632.1938645	140.8329834	126.9492826	126.2558422	146.212933	134.3722616	136.3775315	128.3296504	134.3240945	123.9990509	131.1812841	115.9727177															115.97	0.38	7.80E-10	2.34E-09	4.61E-05
s-rrp-RRP-mipe-1	NCGC00182868-02	O=C(NCCCCC1CCN(CC1)C(=O)C2=CC=CC=C2)\C=C\C3=CN=CC=C3	1	activity	1.3	0.011770382	127.63	19.86295206	115.55	135.41	-7.93	4.95	T5457401	1.4	147.38	628.1545543	113.749259	124.4344251	108.1656263	142.8805977	126.0092624	124.2961242	134.6657818	147.3836902	135.4619961	143.0877714	127.6270029															108.17	0.53	7.80E-10	2.34E-09	4.61E-05
s-rrp-RRP-mipe-1	NCGC00250398-01	CN(C)C1CCN(CC1)C(=O)C2=CC=C(NC(=O)NC3=NC(=NC(=N3)N4CCOCC4)N5CCOCC5)C=C2	1	activity	1.1	0.037221216	44.52	-52.75515738	89.57	36.81	-7.43	0.7	T5457387	-1.2	86.38	266.0260011	86.19839267	86.38481912	70.35641121	74.24076937	56.35913456	47.91101069	47.20937873	42.05654825	30.06606706	34.31264098	44.52432606															30.07	0.94	7.80E-10	2.34E-09	4.61E-05
s-rrp-RRP-npc-1	NCGC00249917-01	Clc1ccccc1C34OCCN4CC(=O)Nc2ccc(Cl)cc23	1	activity_mipe	1.1	0.266086238	101.28	62.3783672	37.05	99.43	-6.57	0.8		1.2	101.28	323.672857	39.68003005	32.48759406	49.88091656	50.16077984	72.4018546	90.44641707	92.06583532	101.2841301																		32.49	0.97	5.90E-10	2.95E-09
s-rrp-RRP-npc-1	NCGC00249916-01	O=C(N(CCCC)CCN(CCCC)C(=O)N1CCOCC1)N2CCOCC2	1	activity_mipe	5		81.12	0	0	0				4	86.04	400.6732261	84.62442589	85.37741698	76.54282041	70.84810444	84.77972153	82.68343887	86.04364919	81.12254214																		70.85		5.90E-10	2.95E-09
s-rrp-RRP-npc-1	NCGC00249918-01	CCC(=O)Oc3cc4CC[C@@H]2[C@H](CC[C@@]1(C)[C@H]2C[C@@H](OC(=O)CC)[C@@H]1OC(=O)CC)c4cc3	1	activity_mipe	1.3	1.059308395	100.79	-12.16190854	117.76	105.59	-5.97	4.95		4	128.91	563.2379812	111.7560436	122.6215456	106.9076328	119.1565704	128.906931	104.5094294	112.3490118	100.7877864																		100.79	0.41	5.90E-10	2.95E-09
s-rrp-RRP-npc-1	NCGC00249919-01	O=C4C=C5CC[C@@H]2[C@H](CC[C@]3(C)[C@@H](OC(=O)CCc1ccco1)CC[C@@H]23)[C@H]5CC4	1	activity_mipe	1.1	0.029855367	86.13	64.11199637	19.74	83.85	-7.52	0.7		1.2	86.13	299.7891853	25.77277798	26.05881119	47.18249023	62.6062074	72.38084695	76.31544572	84.00655903	86.12731931																		25.77	0.98	5.90E-10	2.95E-09
s-rrp-RRP-npc-1	NCGC00249920-01	O=C5CC[C@H]4C(CC[C@@H]3[C@@H]4CC[C@@]2(C)[C@H]3CC[C@@H]2OC(=O)CCC1CCCCC1)=C5	1	activity_mipe	2.3	2.11359812	129.1	-16.96292372	133.69	116.73	-5.67	2.41		4	143.62	639.8596596	123.1893724	143.6160725	131.3359374	135.4630612	135.3115957	126.7605627	116.9702693	129.1029013																		116.97	0.53	5.90E-10	2.95E-09
s-rrp-RRP-mipe-1	NCGC00242497-02	C[S+]([O-])(=O)C1=CC=C(C(=C1)Cl)C(=O)NC2=CC(=C(Cl)C=C2)C3=NC=CC=C3	1	activity	5		100.31						T5457393	4	137.92	558.4411521	107.2045948	121.6868537	103.692928	122.447838	124.2580864	137.9174285	105.8022284	117.3722801	117.2376463	108.8187345	100.3065678															100.31		7.80E-10	2.34E-09	4.61E-05
s-rrp-RRP-mipe-1	NCGC00250373-01	OC1=C(C=CC=C1)C2=CC=C(C=C2)C3=CSC4=C3C(=C(/C#N)C(=O)N4)/O	1	activity	1.3	0.046858735	125.19	7.953327708	114.05	122	-7.33	4.95	T5457385	4	125.19	570.9048003	116.5017248	109.6631017	122.0399284	107.3739517	122.0232451	118.8142285	124.3073904	114.7240864	124.7440122	122.7299445	125.1876813															107.37	0.41	7.80E-10	2.34E-09	4.61E-05
s-rrp-RRP-mipe-1	NCGC00250399-01	CCC[S+]([O-])(=O)NC1=CC=C(F)C(=C1F)C(=O)C2=C[NH]C3=NC=C(C=C23)C4=CC=C(Cl)C=C4	1	activity	1.1	5.899165231	54.9	-61.48761983	116.87	55.38	-5.23	1.75	T5457391	-1.2	127.24	507.0276135	106.7534443	125.9307155	127.2409795	115.3036841	111.1935272	114.9434041	115.5241205	111.3821595	89.2302678	67.02666983	54.90219581															54.9	0.94	7.80E-10	2.34E-09	4.61E-05
s-rrp-RRP-npc-1	NCGC00249921-01	C\C(=C(\OCCOc1ccc(Cl)cc1)c2ccc(Cl)cc2Cl)n3ccnc3	1	activity_mipe	1.3	5.30911844	101.75	-17.05776229	118.55	101.49	-5.27	1.63		4	127.75	569.7303165	113.0521509	111.9727752	122.7547814	127.7532292	118.0653833	115.6723228	106.3237368	101.7540157																		101.75	0.64	5.90E-10	2.95E-09
s-rrp-RRP-npc-1	NCGC00249922-01	CC(=O)O[C@@H]4C5(C)CCC2C(CCc3cc(OC(=O)c1ccccc1)ccc23)C5C[C@H]4OC(C)=O	1	activity_mipe	1.3	4.73175679	109.54	-20.70408621	125.96	105.25	-5.32	0.3		4	125.96	589.7445052	125.9570265	122.199473	125.6949789	116.7165656	120.7859801	116.8495921	118.2115459	109.5369547																		109.54	0.73	5.90E-10	2.95E-09
s-rrp-RRP-npc-1	NCGC00249923-01	Clc2ccc(OC(C)(C)C(=O)OCCCOC(=O)C(C)(C)Oc1ccc(Cl)cc1)cc2	1	activity_mipe	2.3	2.660862384	100.57	16.87064304	92.65	109.52	-5.57	2.72		4	109.18	477.441541	92.0213314	97.07219605	92.07093695	90.4624622	91.24083713	96.9129721	109.1824199	100.5672751																		90.46	0.89	5.90E-10	2.95E-09
s-rrp-RRP-mipe-1	NCGC00250374-01	CC1(C)C[N]2C(=C(C3=CC=C(Cl)C=C3)C(=C2C1)C4=CC=CC=C4)CC(O)=O	1	activity	1.3	0.525763655	102.14	-20.34963164	117.91	97.56	-6.28	4.95	T5457401	4	128.67	528.2818391	102.9117373	118.4929395	120.4519672	123.1432665	112.8720765	128.6662208	106.034604	97.08984364	94.28704422	96.07743005	102.1420479															94.29	0.7	7.80E-10	2.34E-09	4.61E-05
s-rrp-RRP-mipe-1	NCGC00250400-01	C[C@@H](OC1=C(N)N=CC(=C1)C2=C[N](N=C2)C3CCNCC3)C4=C(Cl)C(=CC=C4Cl)F	1	activity	2.3	33.17344394	76.61	-51.96720009	119.88	67.91	-4.48	4.95	T5457385	-3	127.1	563.7434624	117.4000901	125.9658403	127.0978561	114.6185242	122.3264991	118.1462701	112.4097301	119.3870954	119.3465018	119.5565169	76.61424063															76.61	0.9	7.80E-10	2.34E-09	4.61E-05
s-rrp-RRP-mipe-1	NCGC00250401-01	CN1CC[C@H]([C@@H](O)C1)C2=C(O)C=C(O)C3=C2O\C(=C/C3=O)C4=CC=CC=C4Cl	1	activity	4	0.132065859	61.2	-87.82724666	118.13	30.31	-6.88	3.51	T5457389	-1.1	121.91	336.0127431	110.6506252	121.2759397	118.001573	121.9118059	113.1788479	52.52462135	17.00689006	15.00341197	16.55723001	38.32131238	61.19679661															15	0.92	7.80E-10	2.34E-09	4.61E-05
s-rrp-RRP-npc-1	NCGC00262912-01	O=C2Nc1ccccc1N2C3CCNCC3	1	activity_mipe	1.1	0.008414386	117.26	29.72154085	84.51	114.23	-8.07	1.48		1.4	118.65	527.5364097	85.01331566	90.35429285	104.6642355	113.4155229	118.6543446	110.8987737	109.6602715	117.2630685																		85.01	0.94	5.90E-10	2.95E-09
s-rrp-RRP-npc-1	NCGC00025014-03	Cl.[O-][N+](=O)c1cccc(c1)C2C(C(=O)OC)=C(C)NC(C)=C2C(=O)OCCCN3CCC(CC3)(c4ccccc4)c5ccccc5	1	activity_mipe	5		108.45	0	0	0				4	124.83	551.7630691	101.0286158	124.8260517	114.23568	109.9177963	121.8978486	99.32156906	108.9935553	108.4531039																		99.32		5.90E-10	2.95E-09
s-rrp-RRP-npc-1	NCGC00249084-02	O=[N+]([O-])c1cnc(C)n1C	1	activity_mipe	2.3	26.60862384	122.44	-18.15913358	137.07	118.91	-4.57	2.64		4	146.2	669.8759674	135.0728347	146.2042915	140.5905101	128.3346493	141.7216611	130.4445073	136.1568741	122.4402234																		122.44	0.43	5.90E-10	2.95E-09
s-rrp-RRP-npc-1	NCGC00249607-02	COC(=O)C(Cl)C(=O)OC	1	activity_mipe	1.3	0.749932913	101.18	7.474218992	95.94	103.41	-6.12	4.95		4	104.75	485.3747539	98.90939437	93.09754521	96.61904439	94.44864436	95.62830949	104.7458678	104.7093954	101.1831934																		93.1	0.8	5.90E-10	2.95E-09
s-rrp-RRP-mipe-1	NCGC00163381-04	CN(C(CC1=CC=C(O[S+]([O-])(=O)C2=C3C=CN=CC3=CC=C2)C=C1)C(=O)N4CCN(CC4)C5=CC=CC=C5)[S+]([O-])(=O)C6=CC=CC7=CN=CC=C67	1	activity	1.3	14.8180331	83.23	-52.30443735	123.52	71.22	-4.83	0.7	T5457391	-2.4	140.79	557.3041681	117.0211971	129.2681607	115.7183843	123.8816329	140.7900273	114.2995387	115.8017083	114.3438801	100.7866594	106.858573	83.23077067															83.23	0.7	7.80E-10	2.34E-09	4.61E-05
s-rrp-RRP-npc-1	NCGC00253728-01	C1CN2CCC1CC2	1	activity_mipe	1.3	0.023714961	138.05	-16.28699466	137.95	121.66	-7.62	3.99		4	141.95	626.0581931	141.949571	132.3647987	136.8418535	114.2104088	125.708924	119.3525237	126.5723287	138.0489663																		114.21	0.73	5.90E-10	2.95E-09
s-rrp-RRP-npc-1	NCGC00253715-01	O=C(C)N1CCN(CC1)c2ccc(O)cc2	1	activity_mipe	1.3	0.084143857	113.05	19	100.36	119.36	-7.07	1.22		4	129.9	549.5525237	100.3566514	101.4857961	100.509718	111.2241282	112.2493618	129.9019721	118.4304863	113.0492582																		100.36	0.74	5.90E-10	2.95E-09
s-rrp-RRP-npc-1	NCGC00253696-01	O=C(C)Oc1ccc(cc1)/C(=C\C)C(=C\C)\c2ccc(OC(C)=O)cc2	1	activity_mipe	1.3	0.026608624	128.18	28.81044199	90.07	118.88	-7.57	1.89		1.4	128.18	535.050558	89.06894839	91.71499324	96.79273365	116.3936363	112.9841449	111.8598423	120.6040449	128.1756787																		89.07	0.88	5.90E-10	2.95E-09
s-rrp-RRP-npc-1	NCGC00253698-01	CC(=O)c1cc2ccccc2s1	1	activity_mipe	5		143.54	0	0	0				4	154.23	722.5428251	137.2167563	154.2345294	151.7714863	142.5492816	146.2265774	150.8496202	140.4791366	143.5397188																		137.22		5.90E-10	2.95E-09
s-rrp-RRP-npc-1	NCGC00253699-01	CC(C)(C)c1ccc(cc1)C(=O)CCCCl	1	activity_mipe	1.3	0.00094411	125.99	17	109.08	126.08	-9.02	4.95		4	161.24	610.7737891	110.5770772	161.2426221	129.4946188	140.4644489	112.8548426	120.2008963	126.078516	125.9876784																		110.58	0.32	5.90E-10	2.95E-09
s-rrp-RRP-npc-1	NCGC00253710-01	CCCOc3cc4CC[C@@H]1[C@H](CC[C@]2(C)C(CC[C@@H]12)OC)c4cc3	1	activity_mipe	1.1	0.29855367	165.28	32.73788466	133.53	166.27	-6.52	3.13		1.4	167.68	732.1566723	133.8560238	141.6427436	128.9989168	130.1384154	154.6354883	167.676686	128.9454005	165.275109																		128.95	0.94	5.90E-10	2.95E-09
s-rrp-RRP-npc-1	NCGC00253716-01	O=C(N)c1cc(ccc1O)C(C)=O	1	activity_mipe	1.3	0.001883746	129.35	18.5	113.82	132.32	-8.72	4.09		4	140.27	645.4003665	113.8180037	129.7457408	129.4735676	137.6157259	137.2958098	120.8243805	140.2678933	129.3479411																		113.82	0.53	5.90E-10	2.95E-09
s-rrp-RRP-npc-1	NCGC00253717-01	Oc1ccc(cc1O)C(=O)OCC	1	activity_mipe	5		129.05	0	0	0				4	150.02	675.009221	133.0306215	150.0200291	129.1162522	130.2623957	148.2490554	136.2810042	134.2562482	129.0471276																		129.05		5.90E-10	2.95E-09
s-rrp-RRP-npc-1	NCGC00253718-01	O=C(OCC)CN1CCCC1=O	1	activity_mipe	5		134.35	0	0	0				4	142.81	629.0451104	140.8345726	118.0578003	142.8120466	118.1383798	112.2238492	134.0954904	130.2484685	134.3497052																		112.22		5.90E-10	2.95E-09
s-rrp-RRP-npc-1	NCGC00253719-01	Clc1cc2NC(=O)N(c2cc1)C3CCNCC3	1	activity_mipe	1.3	0.003349827	110.39	42.01857434	78.07	120.09	-8.47	1.01		1.4	128.03	560.6953047	82.61136767	102.51959	104.5590888	128.0305444	121.7858237	123.6603098	119.5070404	110.3902825																		82.61	0.81	5.90E-10	2.95E-09
s-rrp-RRP-npc-1	NCGC00253724-01	Clc1cc(c(NC(=O)CBr)cc1)C(=O)c2ccccc2F	1	activity_mipe	2.3	9.441096007	112.11	-20.84990747	132.49	111.64	-5.02	2.79		4	137.01	640.7645008	121.9893227	136.7615303	130.5029734	137.0118368	135.2949546	132.4813741	121.9605686	112.1143998																		112.11	0.71	5.90E-10	2.95E-09
s-rrp-RRP-npc-1	NCGC00253725-01	Nc2ccc(Cl)cc2C(=O)c1ccccc1F	1	activity_mipe	1.3	0.018837463	108.54	49.86667916	78.66	128.53	-7.72	0.4		1.4	128.24	550.8331871	83.16629675	105.6079598	95.00348745	111.6222482	118.5075555	116.8865366	128.237232	108.5394416																		83.17	0.83	5.90E-10	2.95E-09
s-rrp-RRP-npc-1	NCGC00253726-01	Cc1ccc(cn1)CCn3c4ccc(Cl)cc4c2CN(C)CCc23	1	activity_mipe	1.3	4.217182678	118.95	-17.42002759	132.24	114.82	-5.37	4.95		4	138.12	632.8280059	128.235155	129.0148642	131.1294162	130.281438	136.0162743	138.1242925	111.2184653	118.9450539																		111.22	0.79	5.90E-10	2.95E-09
s-rrp-RRP-npc-1	NCGC00253732-01	ClCCN1CCCC1	1	activity_mipe	1.3	0.011885636	131.74	-26.6148314	155.28	128.66	-7.92	3.99		4	165.91	670.023586	144.5097976	165.9091232	135.5568682	128.2119185	132.3389574	117.4600122	134.362417	131.7431149																		117.46	0.71	5.90E-10	2.95E-09
s-rrp-RRP-npc-1	NCGC00253734-01	O[C@H]3[C@H](Oc1ccc2C(C)=CC(=O)Oc2c1)SC[C@@H](O)[C@@H]3O	1	activity_mipe	2.3	11.88563568	112.44	-21.85822713	133.32	111.47	-4.92	2.19		4	144.03	645.4902312	127.3232658	144.0341849	129.521876	125.5154599	140.9739541	132.4207413	125.4830583	112.4414099																		112.44	0.58	5.90E-10	2.95E-09
s-rrp-RRP-npc-1	NCGC00253763-01	Cc3oc(nc3CCC(=O)c2ccc(CC1SC(=O)NC1=O)cc2)c4ccccc4	1	activity_mipe	1.3	0.010593084	83.02	29.88884553	87.47	117.36	-7.97	2.41		4	124.68	542.9090137	86.97119924	89.48049949	106.9783187	124.6815713	119.1091177	105.6000718	120.8272726	83.01515674																		83.02	0.84	5.90E-10	2.95E-09
s-rrp-RRP-npc-1	NCGC00253764-01	Clc1ccc(cc1)c2ncnc2C	1	activity_mipe	1.3	0.029855367	109.53	28.27571267	99.65	127.93	-7.52	1.22		4	138.28	577.7822324	98.65031869	102.0432049	110.3519488	116.5238901	133.9538449	138.2765065	113.599636	109.5284395																		98.65	0.71	5.90E-10	2.95E-09
s-rrp-RRP-npc-1	NCGC00253765-01	c1cc(ccc1)N2CCNCC2	1	activity_mipe	1.3	0.006683784	126.68	36.11836664	85.01	121.13	-8.17	0.6		1.2	126.68	552.241881	89.01135692	102.685477	103.282053	117.7359931	116.9178089	118.892039	116.3026756	126.675755																		89.01	0.9	5.90E-10	2.95E-09
s-rrp-RRP-npc-1	NCGC00253769-01	CN1CCC(CC1)N(Cc2ccccc2)c3ccccc3	1	activity_mipe	1.3	0.018837463	118.7	22.5	93.47	115.97	-7.72	3.51		1.4	119.87	535.9576825	93.46950472	93.64374036	99.40940317	119.8724275	108.326189	119.6772054	113.7343431	118.7031787																		93.47	0.89	5.90E-10	2.95E-09
s-rrp-RRP-npc-1	NCGC00253770-01	CC12O[C@H]4O[C@H](OCC)[C@H](C)[C@@H]3CC[C@@H](C)[C@H](CC1)[C@@]34OO2	1	activity_mipe	1.3	0.749932913	159.29	-12.64402406	147.59	134.94	-6.12	4.95		4	159.29	711.2345201	136.0856116	158.0210705	145.9351976	145.6164317	152.2535164	127.6322582	141.9247283	159.2885044																		127.63	0.38	5.90E-10	2.95E-09
s-rrp-RRP-npc-1	NCGC00253567-01	O=C1NC(=O)NC(=O)C1(CC=C)C(C)CC	1	activity_mipe	5		115.14	0	0	0				4	141.72	602.9051259	136.2699027	119.9501574	122.6339092	119.0767302	121.0185076	106.6300854	141.7150269	115.1366279																		106.63		5.90E-10	2.95E-09
s-rrp-RRP-npc-1	NCGC00253568-01	[Zn+2].CCCCCCCC([O-])=O.[O-]C(=O)CCCCCCC	1	activity_mipe	1.3	0.000841439	114.3	13	107.68	120.68	-9.07	4.95		4	125.88	591.7979517	109.6752666	125.8845142	121.0126309	113.7542467	123.3240604	120.1592117	121.0635878	114.2983644																		109.68	0.57	5.90E-10	2.95E-09
s-rrp-RRP-npc-1	NCGC00253572-01	COc1cc(ccc1)C(CC)(CC)CNC(=O)CCCO	1	activity_mipe	1.1	0.033498273	81.35	64.32787882	20.97	85.3	-7.47	0.5		1.2	82.54	301.6709868	26.57125516	35.09942332	51.44789396	52.48736968	74.20012506	77.72041959	82.54095216	81.35388306																		26.57	0.97	5.90E-10	2.95E-09
s-rrp-RRP-npc-1	NCGC00253585-01	CC3CCCCN3CCCOC(=O)c2ccc(OC1CCCCC1)cc2	1	activity_mipe	1.3	0.006683784	101.65	17.06514305	86.89	103.96	-8.17	4.95		4	114.2	493.9365903	89.95571816	84.06809895	108.4535466	90.28869146	98.80871764	114.2043464	109.8929806	101.6485361																		84.07	0.51	5.90E-10	2.95E-09
s-rrp-RRP-npc-1	NCGC00253586-01	O=C(N)NC1N=C(O[Al](O)O)NC1=O	1	activity_mipe	1.3	0.010593084	121.66	-13.71460714	126.92	113.2	-7.97	4.95		4	133.27	575.383171	120.4191508	133.2700978	115.0643243	108.1569782	118.9328645	115.8384188	110.7658506	121.6641749																		108.16	0.62	5.90E-10	2.95E-09
s-rrp-RRP-npc-1	NCGC00253591-01	COc4ccnc1c4CCCCC1S(=O)c2nc3ccccc3n2	1	activity_mipe	1.3	2.660862384	144.28	30.5	121.52	152.02	-5.57	0.3		4	144.28	650.0387249	122.0199688	124.4591987	129.9721494	127.0022453	140.9729997	123.974106	143.16491	144.2820385																		122.02	0.59	5.90E-10	2.95E-09
s-rrp-RRP-npc-1	NCGC00253592-01	Oc1cc(C)c(O)c2ccccc12	1	activity_mipe	4	26.60862384	20.95	-117.5058238	113.06	-4.44	-4.57	2.35		-3	131.5	518.9959494	100.9046907	131.4952452	91.59351868	120.0713806	123.345047	109.2500159	104.7830131	20.94722428																		20.95	0.87	5.90E-10	2.95E-09
s-rrp-RRP-npc-1	NCGC00253595-01	Clc4ccc5CCc1ccccc1N(CCCN2CCC(CC2)(C(N)=O)N3CCCCC3)c5c4	1	activity_mipe	4	33.49827272	6.28	-159.9306686	139.92	-20.01	-4.47	4.95		-3	150.97	639.7010729	137.7489391	150.9740274	141.1858844	147.1010676	133.1894893	126.0416604	144.3636105	6.28203189																		6.28	0.97	5.90E-10	2.95E-09
s-rrp-RRP-npc-1	NCGC00253596-01	C#CC(O)(/C=C\Cl)CC	1	activity_mipe	1.3	1.059308395	106.32	-21.01186495	135.83	114.82	-5.97	4.95		4	142.12	638.5595818	128.8315279	138.908327	132.4663891	137.6830152	142.1207963	115.930524	123.5181021	106.3216404																		106.32	0.75	5.90E-10	2.95E-09
s-rrp-RRP-npc-1	NCGC00253597-01	[Na+].CC/[N+](CC)=C1\C=C/C(C=C1)=C(/c2ccc(cc2)N(CC)CC)c3cc(ccc3S([O-])(=O)=O)S([O-])(=O)=O	1	activity_mipe	2.1	14.96312879	56.44	-80.56839349	127.42	46.85	-4.82	1.48		-2.2	137.1	580.690519	124.9499045	137.1007734	119.3787218	136.4936296	125.3850077	115.2225146	103.6563194	56.43987057																		56.44	0.93	5.90E-10	2.95E-09
s-rrp-RRP-npc-1	NCGC00253598-01	O=C1N=C(C=CN1CC)NS(=O)(=O)c2ccc(N)cc2	1	activity_mipe	1.3	0.841438567	148.08	9.52352586	136.15	145.67	-6.07	4.95		4	149.33	683.1429501	145.6733337	132.7745034	134.8381433	134.0812808	132.7370622	149.3284054	139.2345084	148.0802329																		132.74	0.48	5.90E-10	2.95E-09
s-rrp-RRP-npc-1	NCGC00253600-01	[Na+].O=C(C)Nc1c(I)c(c(I)c(c1I)C([O-])=O)C(=O)NC	1	activity_mipe	2.3	33.49827272	147.89	29.23440123	123.83	153.06	-4.47	4.95		4	147.89	620.3908211	122.0615182	136.0513623	120.1886389	121.8889966	137.6806358	108.5328505	120.8064879	147.8918163																		108.53	0.45	5.90E-10	2.95E-09
s-rrp-RRP-npc-1	NCGC00253601-01	[Ca+2].[O-]C(=O)\C=C\CCCCCCCC.[O-]C(=O)\C=C\CCCCCCCC	1	activity_mipe	2.3	16.78890664	95.11	-19.14390812	113.81	94.66	-4.77	3.3		4	122.75	555.3236524	104.8086324	122.7539362	121.3028054	108.6108149	120.7131695	104.6453232	111.7173753	95.10537564																		95.11	0.44	5.90E-10	2.95E-09
s-rrp-RRP-npc-1	NCGC00253606-01	Clc1ccccc1C34OCC(C)N4CC(=O)Nc2ccc(Cl)cc23	1	activity_mipe	1.3	0.029855367	139.01	-8.83630294	148.08	139.24	-7.52	4.95		4	150.08	699.6417632	150.0797178	142.1560452	148.8180132	136.0494654	136.5634503	142.8633894	142.9484641	139.0054732																		136.05	0.55	5.90E-10	2.95E-09
s-rrp-RRP-npc-1	NCGC00253607-01	[O-][N+](=O)c1cccc(c1)C2C(C(=O)OC)=C(C)NC(C)=C2C(=O)OCCc3ccc(cc3)N4CCN(CC4)C(c5ccccc5)c6ccccc6	1	activity_mipe	2.3	33.49827272	106.03	-29.93569955	130.89	100.95	-4.47	4.95		4	146.31	637.6658097	121.3490413	122.9210254	133.8646786	118.3689633	146.308792	135.1495795	136.6400733	106.0320774																		106.03	0.47	5.90E-10	2.95E-09
s-rrp-RRP-npc-1	NCGC00253608-01	NS(=O)(=O)c1cc2C(=O)N(Cc2cc1Cl)C3CCCCC3	1	activity_mipe	1.1	0.266086238	100.52	68.15490291	34.12	102.28	-6.57	0.6		1.2	100.52	324.1600737	31.97561177	42.99765453	44.12044304	55.35033867	67.21971899	93.82588998	88.90417111	100.517973																		31.98	0.97	5.90E-10	2.95E-09
s-rrp-RRP-npc-1	NCGC00253613-01	O=C(OCC)C2(CCN(CCc1ccc(N)cc1)CC2)c3ccccc3	1	activity_mipe	2.3	2.660862384	124.95	30.46812074	124.21	154.68	-5.57	4.5		3	154.8	647.8753295	127.1076239	122.1936152	133.1945733	114.6748019	124.43709	128.8219754	154.7966377	124.953964																		114.67	0.81	5.90E-10	2.95E-09
s-rrp-RRP-npc-1	NCGC00253619-01	O=C(CCCCl)c1ccc(F)cc1	1	activity_mipe	5		155.57	0	0	0				4	155.77	726.2330832	154.245124	146.9268812	145.6701312	137.3862612	155.7737044	142.5802242	147.9117058	155.5701682																		137.39		5.90E-10	2.95E-09
s-rrp-RRP-npc-1	NCGC00253620-01	O=C(C)O[C@@H]1O[C@H](COC(C)=O)[C@@H](OC(C)=O)[C@H]1OC(C)=O	1	activity_mipe	1.3	0.047317568	119.15	34.77559549	92.07	126.84	-7.32	1		1.4	141.31	564.3578774	86.99783584	107.6074279	93.32215835	113.3245377	129.3829041	113.35165	141.3078299	119.1484013																		87	0.67	5.90E-10	2.95E-09
s-rrp-RRP-npc-1	NCGC00253621-01	COC(COCCOC)OC	1	activity_mipe	1.3	0.011885636	122.08	-32.97078664	158.97	126	-7.92	0.4		-1.4	154.97	673.2836701	154.9736751	139.8451094	149.2849953	131.7765329	130.3537327	135.8849399	131.4197118	122.0813529																		122.08	0.73	5.90E-10	2.95E-09
s-rrp-RRP-npc-1	NCGC00253622-01	COCCc2ccc(OCC1CO1)cc2	1	activity_mipe	1.3	0.421718268	96.7	30	87.99	117.99	-6.37	0.3		4	111.52	500.5950217	89.99094393	93.25511566	101.4210569	99.30260079	96.48741653	107.8024372	111.5174333	96.70447925																		89.99	0.78	5.90E-10	2.95E-09
s-rrp-RRP-npc-1	NCGC00253624-01	CC(C)(C)C3CCC(CC2=C(O)C(=O)c1ccccc1C2=O)CC3	1	activity_mipe	1.3	0.029855367	108.93	31.58398898	94.54	126.13	-7.52	1		1.4	124.94	570.4781691	90.54152305	111.7496206	95.10120732	122.2610445	123.9214906	124.9375907	124.4151958	108.9258296																		90.54	0.73	5.90E-10	2.95E-09
s-rrp-RRP-npc-1	NCGC00253625-01	Fc1ccc(cc1)Cn2c3ccccc3nc2N	1	activity_mipe	1.3	0.002371496	99.28	19	92.57	111.57	-8.62	4.09		4	124.56	532.7605233	92.56738544	105.721005	112.5869256	124.556185	113.0575878	113.5449165	94.44844109	99.27508799																		92.57	0.4	5.90E-10	2.95E-09
s-rrp-RRP-npc-1	NCGC00253627-01	Cc1cc(on1)CCCOc2c(C)cc(cc2C)c3nc(on3)C(F)(F)F	1	activity_mipe	1.1	0.014963129	102.07	42.06996722	87.42	129.49	-7.82	0.5		1.2	131.38	573.491333	91.41741998	102.8882532	107.5722963	116.0432248	125.0965242	119.4383622	131.3816667	102.0696301																		91.42	0.93	5.90E-10	2.95E-09
s-rrp-RRP-npc-1	NCGC00253629-01	CCc2cccc1c2ncc1CCO	1	activity_mipe	5		120.35	0	0	0				4	142.94	653.3224178	142.9390248	138.446424	119.7281725	142.1101583	138.9633488	124.0081064	133.6983984	120.3536252																		119.73		5.90E-10	2.95E-09
s-rrp-RRP-npc-1	NCGC00253630-01	c1cc2Nc3ccccc3CCc2cc1	1	activity_mipe	5		129	0	0	0				4	141.76	628.41185	122.8565791	134.2082741	141.7628412	120.6569839	115.5689627	118.3543479	136.0592232	129.0030297																		115.57		5.90E-10	2.95E-09
s-rrp-RRP-npc-1	NCGC00253631-01	Oc1ccccc1c2nnco2	1	activity_mipe	5		129.8	0	0	0				4	140.91	651.6072645	126.6518172	139.8428827	133.4425016	116.6397552	132.4382863	134.2045568	140.9090989	129.7966519																		116.64		5.90E-10	2.95E-09
s-rrp-RRP-npc-1	NCGC00253632-01	O=C(O)[C@@H](Oc1nc(cc(OC)n1)OC)C(OC)(c2ccccc2)c3ccccc3	1	activity_mipe	1.3	0.006683784	117.93	-18.36709232	149.57	131.21	-8.17	4.95		-3	155.32	672.7040332	144.0733584	155.3175446	125.3958323	134.5142817	140.6337472	124.9262225	144.6825291	117.9341148																		117.93	0.45	5.90E-10	2.95E-09
s-rrp-RRP-npc-1	NCGC00253634-01	O=S(=O)(NC(N)=O)c1ccc(Cl)cc1	1	activity_mipe	5		137.3	0	0	0				4	155.28	699.4802117	134.5979171	143.0551593	128.5012233	150.229977	155.2775335	149.4617059	131.3195343	137.2960628																		128.5		5.90E-10	2.95E-09
s-rrp-RRP-npc-1	NCGC00253700-01	O=C(C)c1cc(ccc1O)NC(=O)CCC	1	activity_mipe	1.1	0.018837463	125.3	39.63345915	90.26	129.9	-7.72	0.6		1.2	131.92	578.6924223	94.26281883	99.11721333	112.5089265	110.5581421	129.7395346	127.9491064	131.9216988	125.2978556																		94.26	0.91	5.90E-10	2.95E-09
s-rrp-RRP-npc-1	NCGC00253642-01	O=C(O)C=3C(=O)c1cc(F)c(cc1N2C=3SC2C)N4CCNCC4	1	activity_mipe	1.3	0.018837463	122.69	40.00767806	86.23	126.24	-7.72	0.4		1.4	129.34	556.0439998	90.22919567	107.6989734	97.9656205	115.2459037	116.3792064	116.2075836	129.3416034	122.6894109																		90.23	0.81	5.90E-10	2.95E-09
s-rrp-RRP-npc-1	NCGC00253643-01	CC(C)(C)c1cc(cc(c1O)C(C)(C)C)C=O	1	activity_mipe	5		138.6	0	0	0				4	165.34	714.4567786	129.9333669	149.6391455	141.1716339	145.8347477	147.9632178	165.3434992	130.9484033	138.6011582																		129.93		5.90E-10	2.95E-09
s-rrp-RRP-npc-1	NCGC00253645-01	O=Cc1ccc2cc(ccc2c1)OC	1	activity_mipe	5		139.28	0	0	0				4	142.13	620.9451568	123.7818374	129.2524913	114.5446912	142.1275767	117.6381782	131.0794636	115.1443076	139.281487																		114.54		5.90E-10	2.95E-09
s-rrp-RRP-npc-1	NCGC00253647-01	O=CNc1nc(cs1)C(=O)C(=O)OCC	1	activity_mipe	5		154.9	0	0	0				4	161.64	727.8842853	152.1527389	144.6276872	133.8958822	161.640347	138.9612264	146.355561	154.4979623	154.9021306																		133.9		5.90E-10	2.95E-09
s-rrp-RRP-npc-1	NCGC00253649-01	ClC(=O)c2c(C)onc2c1c(Cl)cccc1Cl	1	activity_mipe	5		133.34	0	0	0				4	150.98	690.1340017	144.5205101	147.3063209	139.1500493	130.1096382	150.9765262	125.3089636	148.8512848	133.3432317																		125.31		5.90E-10	2.95E-09
s-rrp-RRP-npc-1	NCGC00253662-01	O=C(N1CCNCC1)c2ccco2	1	activity_mipe	1.2	0.033498273	77.9	52.80880696	24.01	76.82	-7.47	1.1		1.2	79.88	283.0696533	29.60665534	20.73994531	41.54963299	59.93648782	74.29382159	70.84118675	79.878245	77.90346911																		20.74	0.97	5.90E-10	2.95E-09
s-rrp-RRP-npc-1	NCGC00253664-01	CC(N)=CC(=O)OC	1	activity_mipe	1.3	0.001059308	126.78	14.5	115.47	129.97	-8.97	4.5		4	161.1	633.5672895	116.4686224	161.1020832	134.6670187	120.5270549	136.8285317	122.4467179	138.3564907	126.7772608																		116.47	0.35	5.90E-10	2.95E-09
s-rrp-RRP-npc-1	NCGC00253666-01	O=[N+]([O-])c1ccc(N)cc1C(F)(F)F	1	activity_mipe	1.3	0.004731757	98.49	28	85.92	113.92	-8.32	0.5		4	118.92	528.1993125	89.91831034	106.3102074	95.86559059	107.3350978	118.9230096	111.5587823	110.1104626	98.49467194																		89.92	0.63	5.90E-10	2.95E-09
s-rrp-RRP-npc-1	NCGC00253667-01	O=C(O)C1CCC1	1	activity_mipe	1.1	0.059569289	87.31	65.27533057	28.02	93.29	-7.22	0.7		1.2	94.47	330.925867	27.69551987	38.46137493	45.65933346	63.14419751	76.03601037	93.71986672	94.47085044	87.31427878																		27.7	0.98	5.90E-10	2.95E-09
[truncated: 3,518 more rows]
[truncated: 25 more columns]
