# Supplementary material for: High-throughput screening identifies candidate drugs for the treatment of recurrent respiratory papillomatosis
Source: Papillomavirus Res. 2019 Aug 22;8:100181. doi: 10.1016/j.pvr.2019.100181 (PMC6723410; doi:10.1016/j.pvr.2019.100181)
Supplement: Multimedia component 3 [file mmc3.xml]

<?xml version="1.0" encoding="UTF-8" standalone="no"?><data:data><datasets><author>yuanh@georgetown.edu</author><type>0</type><dataset><value>1</value><reason>Data will be made available on request</reason><comments/></dataset></datasets></data:data>
